# Supplementary material for: African-specific genetic loci determine iron status and risk of severe malaria and bacteremia in African children
Source: Nat Commun. 2026 Apr 7;17:7068. doi: 10.1038/s41467-026-71567-w (PMC13392482; doi:10.1038/s41467-026-71567-w)
Supplement: Supplementary file 4 — Source Data 1 [file 41467_2026_71567_MOESM4_ESM.xlsx]

## Sheet: Sheet1
SNP annotation and imputation information score of genome-wide significant SNPs.
						Imputation information scores
Iron marker	SNP	CHR	Hg19 BP	Consequence	Gene	Kenya	Uganda	Burkina Faso	South Africa	The Gambia
Transferrin	rs6762719	3	133480817	intron_variant	TF	1	1	1	1	1
Transferrin	rs8177253	3	133480192	downstream_gene_variant	TF	1	0.998	0.996	0.997	1
Transferrin	rs8177252	3	133480174	downstream_gene_variant	TF	0.998	0.998	0.996	0.996	0.931
Transferrin	rs1880669	3	133483696	upstream_gene_variant	TF	1	1	1	1	1
Transferrin	rs8177260	3	133480458	downstream_gene_variant	TF	1	0.994	0.985	0.996	0.99
Transferrin	rs8177247	3	133479499	downstream_gene_variant	TF	1	0.999	1	0.997	0.974
Transferrin	rs1358023	3	133484393	upstream_gene_variant	TF	1	1	1	1	1
Transferrin	rs1405022	3	133481718	downstream_gene_variant	RP11-404G16.2	1	0.996	0.996	0.997	0.963
Transferrin	rs6439439	3	133481498	downstream_gene_variant	RP11-404G16.2	0.999	0.999	0.998	0.999	0.951
Transferrin	rs8177261	3	133480588	downstream_gene_variant	TF	1	1	1	1	0.999
Transferrin	rs8177262	3	133480652	downstream_gene_variant	TF	1	1	1	1	0.999
Transferrin	rs8177256	3	133480276	downstream_gene_variant	TF	1	0.996	0.994	0.994	0.999
Transferrin	rs8177259	3	133480388	downstream_gene_variant	TF	1	0.995	0.994	0.994	0.999
Transferrin	rs4854748	3	133446881	intron_variant	TFP1	0.996	0.994	0.991	0.992	0.994
Transferrin	rs3811647	3	133484029	upstream_gene_variant	TF	1	1	1	1	1
Transferrin	rs8177185	3	133464618	upstream_gene_variant	TF	1	1	1	1	1
Transferrin	rs4854755	3	133452671	intron_variant,non_coding_transcript_variant	TFP1	0.992	1	1	1	0.994
Transferrin	rs147634092	3	133458182	intron_variant,non_coding_transcript_variant	TFP1	0.999	1	0.999	0.998	0.973
Transferrin	rs6801244	3	133454847	intron_variant,non_coding_transcript_variant	TFP1	0.999	1	0.999	1	1
Transferrin	rs139374172	3	133458144	intron_variant,non_coding_transcript_variant	TFP1	0.999	1	0.999	0.995	1
Transferrin	rs10935083	3	133453827	intron_variant,non_coding_transcript_variant	TFP1	0.988	0.997	0.998	0.988	0.963
Transferrin	rs9824630	3	133455482	intron_variant,non_coding_transcript_variant	TFP1	0.769	0.897	0.906	0.887	0.747
Transferrin	rs4854749	3	133447397	intron_variant,non_coding_transcript_variant	TFP1	0.999	1	0.992	0.998	0.995
Transferrin	rs4854750	3	133447489	intron_variant,non_coding_transcript_variant	TFP1	0.999	1	0.994	0.998	0.997
Transferrin	rs10935081	3	133451352	intron_variant,non_coding_transcript_variant	TFP1	0.999	0.999	0.993	0.998	0.972
Transferrin	rs10049093	3	133456056	intron_variant,non_coding_transcript_variant	TFP1	0.999	1	0.999	1	1
Transferrin	rs16840812	3	133462807	upstream_gene_variant	TF	1	1	1	1	1
Transferrin	rs79799101	3	133433773	downstream_gene_variant	TFP1	0.934	0.949	0.936	0.961	0.882
Transferrin	rs4241356	3	133452444	intron_variant,non_coding_transcript_variant	TFP1	1	1	1	1	1
Transferrin	rs8177240	3	133477701	upstream_gene_variant	RP11-404G16.2	1	0.998	1	0.996	1
Transferrin	rs556138790	3	133484713	upstream_gene_variant	TF	0.994	0.996	0.978	0.998	0.955
Transferrin	rs4532136	3	133466885	upstream_gene_variant	TF	0.99	0.991	0.997	0.988	0.786
Transferrin	rs8177250	3	133479737	downstream_gene_variant	TF	1	1	1	0.998	0.992
Transferrin	rs8177276	3	133484336	upstream_gene_variant	TF	0.999	0.997	0.993	0.999	0.946
Transferrin	rs8177249	3	133479643	downstream_gene_variant	TF	1	1	1	1	1
Transferrin	rs8177184	3	133464496	upstream_gene_variant	TF	0.992	1	0.999	1	0.926
Transferrin	rs8177241	3	133477961	upstream_gene_variant	RP11-404G16.2	1	1	1	1	1
Transferrin	rs8177181	3	133463798	upstream_gene_variant	TF	0.993	0.999	0.999	1	0.926
Transferrin	rs61099606	3	133484394	upstream_gene_variant	TF	0.996	0.998	0.995	0.999	0.998
Transferrin	rs2718798	3	133492088	downstream_gene_variant	TF	0.997	0.997	1	0.999	0.992
Transferrin	rs4582061	3	133438026	intron_variant,non_coding_transcript_variant	TFP1	0.959	0.982	0.977	0.982	0.854
Transferrin	rs3811658	3	133476852	downstream_gene_variant	TF	0.994	1	1	1	0.848
Transferrin	rs4428180	3	133466374	upstream_gene_variant	TF	0.993	1	1	1	0.809
Transferrin	rs8177258	3	133480387	downstream_gene_variant	TF	1	0.999	0.998	0.996	0.571
Transferrin	rs16840699	3	133437601	intron_variant,non_coding_transcript_variant	TFP1	0.955	0.961	0.924	0.951	0.822
Transferrin	rs8177243	3	133478578	downstream_gene_variant	TF	0.999	0.998	1	0.989	1
Transferrin	rs41295782	3	133478388	downstream_gene_variant	TF	1	0.998	1	0.989	1
Transferrin	rs1799852	3	133475722	downstream_gene_variant	TF	1	1	1	1	1
Transferrin	rs11717407	3	133438264	intron_variant,non_coding_transcript_variant	TFP1	0.959	0.98	0.974	0.983	0.854
Transferrin	rs8177263	3	133480754	downstream_gene_variant	TF	1	0.999	1	1	1
Transferrin	rs8177266	3	133481255	downstream_gene_variant	RP11-404G16.2	1	0.999	1	1	1
Transferrin	rs8177268	3	133481751	downstream_gene_variant	RP11-404G16.2	1	0.999	1	1	1
Transferrin	rs8177271	3	133482230	downstream_gene_variant	RP11-404G16.2	0.999	1	1	1	0.8
Transferrin	rs8177272	3	133482870	downstream_gene_variant	RP11-404G16.2	1	0.998	0.998	1	0.8
Transferrin	rs8177280	3	133485664	upstream_gene_variant	TF	1	0.993	1	0.999	0.982
Transferrin	rs16840692	3	133433900	downstream_gene_variant	TFP1	0.93	0.955	0.942	0.963	0.828
Transferrin	rs16840751	3	133450433	intron_variant,non_coding_transcript_variant	TFP1	0.957	0.971	0.962	0.968	0.885
Transferrin	rs4854754	3	133448602	intron_variant,non_coding_transcript_variant	TFP1	0.957	0.972	0.959	0.968	0.887
Transferrin	rs74639761	3	133433523	downstream_gene_variant	TFP1	0.874	0.941	0.9	0.941	0.795
Transferrin	rs4854757	3	133454304	intron_variant,non_coding_transcript_variant	TFP1	0.954	0.973	0.964	0.973	0.89
Transferrin	rs8177235	3	133476083	downstream_gene_variant	TF	1	1	1	1	1
Transferrin	rs8177303	3	133494678	downstream_gene_variant	TF	0.999	0.988	1	0.995	0.911
Transferrin	rs146105056	3	133492085	downstream_gene_variant	TF	1	0.989	1	0.996	0.944
Transferrin	rs2715634	3	133487807	upstream_gene_variant	TF	0.969	0.993	0.991	0.997	0.835
Transferrin	rs8177245	3	133479230	downstream_gene_variant	TF	0.999	0.994	1	0.996	0.973
Transferrin	rs8177275	3	133484066	upstream_gene_variant	TF	1	1	1	1	1
Transferrin	rs6773891	3	133262438	upstream_gene_variant	RP11-91K8.5	0.982	1	1	1	0.963
Transferrin	rs10935068	3	133262807	upstream_gene_variant	RP11-91K8.5	0.984	0.998	0.996	0.995	0.965
Transferrin	rs6762415	3	133478557	downstream_gene_variant	TF	1	0.989	0.974	0.982	1
Transferrin	rs8177248	3	133479626	downstream_gene_variant	TF	0.992	0.993	0.947	0.989	0.95
Transferrin	rs2002016	3	133265345	upstream_gene_variant	RP11-91K8.2	0.99	0.99	0.991	0.99	0.967
Transferrin	rs9810872	3	133515796	intron_variant	SRPRB	1	1	1	1	1
Transferrin	rs7638018	3	133495461	intron_variant	TF	0.996	0.992	0.984	0.997	0.984
Transferrin	rs113656013	3	133415112	intron_variant,non_coding_transcript_variant	TFP1	0.982	0.976	0.971	0.962	0.855
Transferrin	rs34252038	3	133490621	downstream_gene_variant	TF	0.998	0.996	0.991	0.999	0.976
Transferrin	rs2905089	9	135899844	upstream_gene_variant	GTF3C5	0.975	0.977	0.962	0.96	0.959
Transferrin	rs2905094	9	135902689	upstream_gene_variant	GTF3C5	0.967	0.963	0.959	0.98	0.965
Transferrin	rs2905095	9	135902793	upstream_gene_variant	GTF3C5	0.956	0.96	0.944	0.977	0.96
Hepcidin	rs73596248	8	57134187	intergenic	CHCHD7	1	1	1	1	1
Hepcidin	rs59493383	8	57199697	intergenic	Not listed	0.987	0.986	0.978	0.995	0.976
Hepcidin	rs73596251	8	57135454	downstream_gene_variant	CHCHD7	0.97	0.998	1	0.997	1
Hepcidin	rs57580475	8	57199467	intergenic	Not listed	0.994	0.987	0.978	0.995	0.976
Hepcidin	rs73596246	8	57133643	downstream_gene_variant	CHCHD7	0.971	0.998	1	0.998	1
sTfR	rs552439837	4	144446525	intron_variant	SMARCA5	0.982	0.05	1	0.85	1
sTfR	rs573724761	4	144449330	intron_variant	SMARCA5	0.982	0.05	0.05	0.85	1
sTfR	rs113319340	4	144462931	intron_variant	SMARCA5	0.908	0.898	0.05	0.574	0.05
sTfR	rs111374053	4	144501489	intron_variant	FREM3	0.97	0.379	0.149	0.626	0.05
sTfR	rs563199246	4	144504069	intron_variant	FREM3	0.95	0.792	0.05	0.945	0.05
sTfR	rs535317699	4	144532466	Synonymous	FREM3	0.948	0.55	0.05	0.732	0.05
sTfR	rs141274959	4	144587704	intron_variant	FREM3	0.963	0.807	0.1	0.871	0.048
sTfR	rs1040736918	4	144961711	intron_variant	GYPB	0.989	0.243	1	0.135	0.049
sTfR	rs554867097	4	145087102	intergenic	Not listed	0.923	0.35	1	0.963	1
sTfR	rs34330779	4	145124084	intron_variant	Not listed	0.981	0.836	0.901	0.915	0.775
CHR, chromosome; Hg19 BP, human genome build 19 base pair. Lead SNPs are shown in bold.Note, the sTfR GWAS signal is Kenyan specific with variants appearing at low frequency elsewhere. Only SNPs with information score ≥ 0.3 and MAF ≥ 0.01 were included in association analyses.
