# Supplementary material for: African-specific genetic loci determine iron status and risk of severe malaria and bacteremia in African children
Source: Nat Commun. 2026 Apr 7;17:7068. doi: 10.1038/s41467-026-71567-w (PMC13392482; doi:10.1038/s41467-026-71567-w)
Supplement: Supplementary file 5 — Source Data 2 [file 41467_2026_71567_MOESM5_ESM.xlsx]

## Sheet: Sheet1
Genome-wide significant variants associated with transferrin levels at the TF locus in a meta-analysis of African sites, in African American and European populations
							African sites meta-analysisa				African American Participantsb				European Ancestry Participantsc
SNP	CHR	Hg19BP	EA	OA	Consequence	Nearest gene	EAfreq	Beta	SE	P	EAfreq	Beta	SE	P	EA	EAfreq	Beta	SE	P
rs6762719	3	133480817	G	A	intron_variant	TF	0.25	0.28	0.03	1.59e-27	0.24	0.46	0.03	7.65e-56	A	0.69	-0.37	0.005	6.01E-1121
rs8177253	3	133480192	T	C	downstream_gene_variant	TF	0.25	0.28	0.03	2.54e-27	0.24	0.46	0.03	3.67e-56	T	0.3	0.37	0.005	4.85E-1116
rs8177252	3	133480174	A	C	downstream_gene_variant	TF	0.25	0.28	0.03	4.25e-26	0.24	0.47	0.03	7.13e-56	A	0.3	0.37	0.005	5.19E-1116
rs1880669	3	133483696	C	T	upstream_gene_variant	TF	0.35	0.24	0.02	4.88e-25	0.35	0.37	0.03	2.54e-44	T	0.43	-0.26	0.004	3.72E-776
rs8177260	3	133480458	A	T	downstream_gene_variant	TF	0.27	0.26	0.03	7.36e-25	0.26	0.42	0.03	2.98e-49	A	0.32	0.33	0.005	1.08E-1005
rs8177247	3	133479499	G	T	downstream_gene_variant	TF	0.23	0.28	0.03	2.66e-23	0.22	0.47	0.03	8.79e-54	T	0.7	-0.37	0.005	7.73E-1122
rs1358023	3	133484393	C	T	upstream_gene_variant	TF	0.27	0.25	0.03	1.72e-22	0.27	0.39	0.03	4.54e-43	T	0.7	-0.36	0.005	9.67E-1105
rs1405022	3	133481718	T	C	downstream_gene_variant	RP11-404G16.2	0.3	0.21	0.02	2.91e-18	0.32	0.35	0.03	3.93e-37	T	0.56	0.26	0.004	1.13E-778
rs6439439	3	133481498	T	G	downstream_gene_variant	RP11-404G16.2	0.22	0.23	0.03	4.25e-17	0.23	0.42	0.03	7.26e-44	T	0.3	0.37	0.005	3.48E-1121
rs8177261	3	133480588	C	A	downstream_gene_variant	TF	0.22	0.23	0.03	4.75e-17	0.23	0.42	0.03	9.63e-44	A	0.7	-0.37	0.005	4.55E-1121
rs8177262	3	133480652	A	G	downstream_gene_variant	TF	0.22	0.23	0.03	4.75e-17	0.23	0.42	0.03	1.02e-43	A	0.3	0.37	0.005	3.57E-1121
rs8177256	3	133480276	T	G	downstream_gene_variant	TF	0.22	0.23	0.03	5.65e-17	0.23	0.42	0.03	9.46e-44	T	0.3	0.37	0.005	1.02E-1116
rs8177259	3	133480388	C	T	downstream_gene_variant	TF	0.22	0.22	0.03	6.13e-17	0.23	0.42	0.03	1.08e-43	T	0.7	-0.37	0.005	1.90E-1117
rs4854748	3	133446881	T	C	intron_variant	TFP1	0.2	-0.24	0.03	1.12e-16	0.19	-0.27	0.03	2.1e-16	T	0.24	-0.25	0.005	3.05E-578
rs3811647	3	133484029	A	G	upstream_gene_variant	TF	0.22	0.22	0.03	3.45e-16	0.22	0.42	0.03	1.68e-43	A	0.31	0.36	0.005	1.96E-1105
rs8177185	3	133464618	A	G	upstream_gene_variant	TF	0.13	-0.28	0.03	6.81e-16	0.1	-0.27	0.04	1.02e-10	A	0.07	-0.29	0.008	9.09E-327
rs4854755	3	133452671	A	G	intron_variant,non_coding_transcript_variant	TFP1	0.16	-0.24	0.03	3.38e-14	0.15	-0.21	0.04	2.29e-09	A	0.27	-0.17	0.004	2.50E-370
rs147634092	3	133458182	G	A	intron_variant,non_coding_transcript_variant	TFP1	0.15	-0.25	0.03	4.7e-14	0.14	-0.23	0.04	3.23e-10	A	0.76	0.25	0.005	2.11E-585
rs6801244	3	133454847	A	G	intron_variant,non_coding_transcript_variant	TFP1	0.15	-0.25	0.03	5.11e-14	0.14	-0.23	0.04	3.19e-10	A	0.24	-0.25	0.005	2.09E-579
rs139374172	3	133458144	G	A	intron_variant,non_coding_transcript_variant	TFP1	0.15	-0.25	0.03	6.89e-14	0.14	-0.23	0.04	3.19e-10	A	0.76	0.25	0.005	3.46E-585
rs10935083	3	133453827	C	T	intron_variant,non_coding_transcript_variant	TFP1	0.13	-0.26	0.03	9.35e-14	0.1	-0.27	0.04	1.76e-10	T	0.93	0.29	0.008	7.18E-320
rs9824630	3	133455482	G	A	intron_variant,non_coding_transcript_variant	TFP1	0.11	-0.31	0.04	9.79e-14	0.1	-0.24	0.05	1.05e-07	n/a	n/a	n/a	n/a	n/a
rs4854749	3	133447397	A	G	intron_variant,non_coding_transcript_variant	TFP1	0.15	-0.24	0.03	1.01e-13	0.14	-0.23	0.04	1.55e-10	A	0.24	-0.25	0.005	1.23E-577
rs4854750	3	133447489	G	C	intron_variant,non_coding_transcript_variant	TFP1	0.15	-0.24	0.03	2.17e-13	0.14	-0.23	0.04	1.65e-10	C	0.76	0.25	0.005	6.85E-579
rs10935081	3	133451352	T	C	intron_variant,non_coding_transcript_variant	TFP1	0.15	-0.24	0.03	2.3e-13	0.14	-0.23	0.04	2.02e-10	T	0.24	-0.25	0.005	1.88E-578
rs10049093	3	133456056	T	A	intron_variant,non_coding_transcript_variant	TFP1	0.15	-0.24	0.03	2.33e-13	0.14	-0.23	0.04	3.14e-10	A	0.76	0.25	0.005	3.46E-583
rs16840812	3	133462807	C	T	upstream_gene_variant	TF	0.15	-0.24	0.03	2.74e-13	0.13	-0.22	0.04	3.32e-09	T	0.82	0.23	0.005	2.07E-509
rs79799101	3	133433773	T	C	downstream_gene_variant	TFP1	0.13	-0.26	0.04	2.99e-13	0.1	-0.27	0.04	2.45e-10	T	0.07	-0.29	0.008	1.23E-319
rs4241356	3	133452444	G	A	intron_variant,non_coding_transcript_variant	TFP1	0.15	-0.24	0.03	3.07e-13	0.14	-0.23	0.04	2.32e-10	A	0.76	0.25	0.005	6.11E-579
rs8177240	3	133477701	G	T	upstream_gene_variant	RP11-404G16.2	0.17	0.21	0.03	1.02e-12	0.17	0.41	0.03	6.11e-34	T	0.69	-0.36	0.005	1.80E-1080
rs556138790	3	133484713	A	T	upstream_gene_variant	TF	0.06	0.34	0.05	1.14e-12	0.04	0.36	0.06	3.2e-08	n/a	n/a	n/a	n/a	n/a
rs4532136	3	133466885	A	G	upstream_gene_variant	TF	0.12	-0.24	0.03	1.26e-12	0.1	-0.27	0.04	1.96e-10	A	0.07	-0.29	0.008	7.57E-322
rs8177250	3	133479737	C	T	downstream_gene_variant	TF	0.06	0.33	0.05	1.87e-12	0.05	0.45	0.06	5.12e-16	n/a	n/a	n/a	n/a	n/a
rs8177276	3	133484336	C	T	upstream_gene_variant	TF	0.05	0.34	0.05	2.15e-12	0.03	0.51	0.07	4.16e-12	n/a	n/a	n/a	n/a	n/a
rs8177249	3	133479643	T	C	downstream_gene_variant	TF	0.06	0.33	0.05	3.91e-12	0.05	0.46	0.06	5.11e-16	n/a	n/a	n/a	n/a	n/a
rs8177184	3	133464496	G	A	upstream_gene_variant	TF	0.15	-0.25	0.04	3.95e-12	0.14	-0.21	0.04	9.04e-09	A	0.82	0.23	0.005	5.29E-512
rs386666076	3	133484712	A	G	upstream_gene_variant	TF	0.26	0.19	0.03	4.77e-12	0.27	0.37	0.03	1.23e-39	A	0.3	0.37	0.005	9.81E-1104
rs8177241	3	133477961	T	C	upstream_gene_variant	RP11-404G16.2	0.06	0.32	0.05	5.02e-12	0.05	0.46	0.06	5.37e-16	n/a	n/a	n/a	n/a	n/a
rs8177181	3	133463798	A	T	upstream_gene_variant	TF	0.14	-0.25	0.04	5.45e-12	0.14	-0.21	0.04	9.62e-09	A	0.18	-0.23	0.005	1.65E-507
rs61099606	3	133484394	A	G	upstream_gene_variant	TF	0.06	0.31	0.05	1.69e-11	0.04	0.33	0.06	7.53e-08	n/a	n/a	n/a	n/a	n/a
rs2718798	3	133492088	C	A	downstream_gene_variant	TF	0.43	0.15	0.02	2.66e-11	0.43	0.22	0.03	3.02e-18	A	0.41	-0.24	0.004	5.15E-707
rs4582061	3	133438026	A	G	intron_variant,non_coding_transcript_variant	TFP1	0.12	-0.25	0.04	3.39e-11	0.1	-0.27	0.04	7.05e-10	A	0.07	-0.29	0.008	6.64E-323
rs3811658	3	133476852	T	C	downstream_gene_variant	TF	0.16	0.2	0.03	4.13e-11	0.17	0.41	0.03	2.31e-33	T	0.31	0.36	0.005	4.51E-1081
rs4428180	3	133466374	G	A	upstream_gene_variant	TF	0.14	-0.21	0.03	4.23e-11	0.13	-0.22	0.04	3.29e-09	A	0.84	0.25	0.005	5.74E-522
rs8177258	3	133480387	A	C	downstream_gene_variant	TF	0.17	0.2	0.03	6.95e-11	0.17	0.41	0.03	2.5e-34	A	0.3	0.37	0.005	2.39E-1117
rs16840699	3	133437601	T	C	intron_variant,non_coding_transcript_variant	TFP1	0.15	-0.23	0.03	8.89e-11	0.13	-0.21	0.04	3.63e-08	T	0.07	-0.29	0.008	5.28E-317
rs8177243	3	133478578	C	T	downstream_gene_variant	TF	0.04	0.47	0.07	9.98e-11	0.02	0.74	0.1	4.26e-14	n/a	n/a	n/a	n/a	n/a
rs41295782	3	133478388	A	G	downstream_gene_variant	TF	0.04	0.47	0.07	1.01e-10	0.02	0.74	0.1	4.39e-14	n/a	n/a	n/a	n/a	n/a
rs1799852	3	133475722	T	C	downstream_gene_variant	TF	0.06	-0.36	0.06	1.16e-10	0.06	-0.4	0.05	8.98e-14	T	0.14	-0.31	0.006	3.38E-570
rs11717407	3	133438264	G	A	intron_variant,non_coding_transcript_variant	TFP1	0.12	-0.24	0.04	1.27e-10	0.1	-0.27	0.04	6.9e-10	A	0.93	0.29	0.008	2.00E-322
rs8177263	3	133480754	G	A	downstream_gene_variant	TF	0.03	0.47	0.07	1.41e-10	0.02	0.73	0.1	1.22e-13	n/a	n/a	n/a	n/a	n/a
rs8177266	3	133481255	T	C	downstream_gene_variant	RP11-404G16.2	0.03	0.47	0.07	1.41e-10	0.02	0.73	0.1	1.22e-13	n/a	n/a	n/a	n/a	n/a
rs8177268	3	133481751	A	G	downstream_gene_variant	RP11-404G16.2	0.03	0.47	0.07	1.41e-10	0.02	0.73	0.1	1.22e-13	n/a	n/a	n/a	n/a	n/a
rs8177271	3	133482230	A	G	downstream_gene_variant	RP11-404G16.2	0.16	0.2	0.03	2.35e-10	0.17	0.41	0.03	4.64e-34	A	0.3	0.36	0.005	1.34E-1106
rs8177272	3	133482870	A	G	downstream_gene_variant	RP11-404G16.2	0.16	0.2	0.03	3.77e-10	0.17	0.41	0.03	4.31e-34	A	0.3	0.36	0.005	4.94E-1105
rs8177280	3	133485664	G	T	upstream_gene_variant	TF	0.04	0.45	0.07	4.19e-10	0.02	0.72	0.1	3.11e-13	n/a	n/a	n/a	n/a	n/a
rs16840692	3	133433900	A	G	downstream_gene_variant	TFP1	0.12	-0.24	0.04	4.74e-10	0.1	-0.28	0.04	3.42e-10	A	0.07	-0.29	0.008	5.58E-323
rs16840751	3	133450433	A	G	intron_variant,non_coding_transcript_variant	TFP1	0.07	-0.31	0.05	5.16e-10	0.06	-0.28	0.05	2.43e-07	A	0.07	-0.29	0.008	1.21E-318
rs4854754	3	133448602	A	G	intron_variant,non_coding_transcript_variant	TFP1	0.08	-0.3	0.05	7.94e-10	0.06	-0.28	0.05	2.13e-07	A	0.07	-0.29	0.008	7.39E-321
rs74639761	3	133433523	G	T	downstream_gene_variant	TFP1	0.1	-0.24	0.04	1.08e-09	0.09	-0.28	0.05	2.06e-09	T	0.93	0.29	0.008	3.66E-314
rs4854757	3	133454304	A	G	intron_variant,non_coding_transcript_variant	TFP1	0.07	-0.3	0.05	1.18e-09	0.06	-0.28	0.05	2.22e-07	A	0.07	-0.29	0.008	3.10E-320
rs8177235	3	133476083	A	G	downstream_gene_variant	TF	0.07	-0.3	0.05	1.34e-09	0.06	-0.41	0.05	5.85e-15	A	0.08	-0.31	0.007	7.26E-428
rs8177303	3	133494678	T	C	downstream_gene_variant	TF	0.05	0.46	0.08	1.52e-09	0.01	0.7	0.11	5.75e-10	n/a	n/a	n/a	n/a	n/a
rs146105056	3	133492085	T	C	downstream_gene_variant	TF	0.05	0.46	0.08	1.56e-09	0.01	0.71	0.11	3.21e-10	n/a	n/a	n/a	n/a	n/a
rs2715634	3	133487807	C	T	upstream_gene_variant	TF	0.53	0.14	0.02	2.84e-09	0.53	0.25	0.03	9.59e-23	T	0.44	-0.26	0.004	1.31E-775
rs8177245	3	133479230	G	A	downstream_gene_variant	TF	0.16	0.19	0.03	3.23e-09	0.16	0.41	0.03	1.45e-33	A	0.7	-0.37	0.005	3.23E-1121
rs8177275	3	133484066	C	T	upstream_gene_variant	TF	0.04	0.39	0.07	4.48e-09	0.03	0.42	0.08	4.07e-07	n/a	n/a	n/a	n/a	n/a
rs6773891	3	133262438	C	T	upstream_gene_variant	RP11-91K8.5	0.45	-0.13	0.02	4.58e-09	0.48	-0.13	0.03	2.74e-07	T	0.36	-0.1	0.004	1.2e-161
rs10935068	3	133262807	A	T	upstream_gene_variant	RP11-91K8.5	0.48	-0.13	0.02	8.31e-09	0.49	-0.13	0.03	7.45e-07	A	0.64	0.1	0.004	2.03e-162
rs6762415	3	133478557	G	T	downstream_gene_variant	TF	0.42	0.14	0.02	1.15e-08	0.42	0.28	0.03	3.51e-28	T	0.5	-0.28	0.005	1.90E-867
rs8177248	3	133479626	T	C	downstream_gene_variant	TF	0.1	0.21	0.04	1.37e-08	0.13	0.38	0.04	1.36e-22	T	0.3	0.37	0.005	1.56E-1116
rs2002016	3	133265345	G	A	upstream_gene_variant	RP11-91K8.2	0.49	-0.13	0.02	1.62e-08	0.53	-0.11	0.03	1.32e-05	A	0.37	-0.1	0.004	2.01e-158
rs9810872	3	133515796	C	T	intron_variant	SRPRB	0.11	-0.2	0.04	2.85e-08	0.14	-0.18	0.04	1.54e-06	T	0.66	0.15	0.004	1.00E-320
rs7638018	3	133495461	G	A	intron_variant	TF	0.18	0.16	0.03	4.19e-08	0.19	0.33	0.03	5.99e-25	A	0.7	-0.36	0.005	2.71E-1103
rs113656013	3	133415112	T	C	intron_variant,non_coding_transcript_variant	TFP1	0.17	-0.17	0.03	4.66e-08	0.17	-0.14	0.03	2.23e-05	T	0.001	-0.1	0.202	0.609
rs34252038	3	133490621	T	G	downstream_gene_variant	TF	0.19	0.15	0.03	4.86e-08	0.2	0.31	0.03	6.31e-23	T	0.3	0.37	0.005	2.23E-1101
CHR, chromosome; Hg19BP, human build 19 base pair; EA, effect allele; OA, other allele; EA Freq, effect allele frequency; SE, standard error; P, additive model p value; n/a, not available.
aBeta reflects fixed effects meta-analysis
bData from the Jackson Heart Study.
cData from Moksnes et al, 2022, the largest European ancestry iron GWAS. TIBC (reported by Moksnes et al 2022) is compared with transferrin from current study.
