# Supplementary material for: African-specific genetic loci determine iron status and risk of severe malaria and bacteremia in African children
Source: Nat Commun. 2026 Apr 7;17:7068. doi: 10.1038/s41467-026-71567-w (PMC13392482; doi:10.1038/s41467-026-71567-w)
Supplement: Supplementary file 6 — Source Data 3 [file 41467_2026_71567_MOESM6_ESM.xlsx]

## Sheet: Uganda
SNP	CHR	Hg19Position	MAF	iHH_Ancestral	iHH_Derived	iHS	normalized iHS
rs59994824	8	57050321	0.0269784	0.0285012	0.00242614	1.06995	-0.0236313
rs149349738	8	57050517	0.0330935	0.103882	0.00252072	1.61501	1.71747
rs143834753	8	57050731	0.0111511	0.0607991	0.00272744	1.34814	0.864998
rs4304304	8	57051259	0.181655	0.0104207	0.0041871	0.395982	-0.179188
rs78120545	8	57051381	0.0910072	0.0438003	0.00328083	1.12549	0.153782
rs7015099	8	57051572	0.0244604	0.0457827	0.00290958	1.19687	0.381792
rs79535773	8	57051670	0.0726619	0.0604565	0.00328609	1.26476	0.598655
rs112277038	8	57051771	0.181655	0.0104207	0.00442255	0.372223	-0.258207
rs112155105	8	57052110	0.0194245	0.0388056	0.0032376	1.07867	0.00422318
8:57052256	8	57052256	0.0104317	0.0983754	0.00321026	1.48635	1.30649
rs114028892	8	57052292	0.0172662	0.0494727	0.00328728	1.17753	0.320014
rs73594219	8	57052796	0.130935	0.0253807	0.00377824	0.827214	1.25503
rs7017201	8	57053086	0.142446	0.0238754	0.00493729	0.684462	0.780253
rs114223766	8	57053197	0.0205036	0.148135	0.0042023	1.54717	1.50076
rs116468670	8	57053316	0.018705	0.0438465	0.0043693	1.00152	-0.242219
rs144125782	8	57053407	0.0115108	0.091916	0.00434165	1.32574	0.793445
rs146489567	8	57053948	0.0115108	0.141571	0.00430344	1.51716	1.4049
rs142375936	8	57054108	0.0104317	0.11091	0.00449644	1.3921	1.00542
rs151268657	8	57054198	0.0431655	0.0847025	0.0046275	1.26255	0.591596
rs140464604	8	57054398	0.0377698	0.178049	0.00459019	1.58871	1.63346
rs181327809	8	57054670	0.0140288	0.237208	0.0043911	1.73256	2.09296
rs4330666	8	57054698	0.427338	0.00891327	0.00713805	0.0964571	1.25596
rs7007287	8	57055054	0.0338129	0.0358064	0.00788487	0.657166	-1.3422
rs186416269	8	57055120	0.0258993	0.106135	0.00781426	1.13297	0.177675
rs111902132	8	57055631	0.0169065	0.0590167	0.00827218	0.853355	-0.715506
rs111413261	8	57055659	0.0456835	0.0255543	0.00868135	0.468877	-1.94365
rs141189630	8	57055841	0.0489209	0.181097	0.00848365	1.32933	0.804913
rs113299041	8	57055988	0.071223	0.0137428	0.00906457	0.180728	-2.8641
rs146029905	8	57056304	0.114029	0.0332121	0.0095916	0.539405	0.297816
rs73594224	8	57056382	0.0417266	0.0721361	0.0082519	0.941599	-0.433626
rs73594227	8	57056496	0.0255396	0.0445907	0.00805738	0.743051	-1.06785
rs139584477	8	57056704	0.130935	0.0328271	0.00923108	0.550981	0.336316
rs149715524	8	57056708	0.0118705	0.134049	0.00868765	1.18836	0.354609
rs73594229	8	57056932	0.145324	0.0225615	0.0113539	0.298222	-0.504323
rs117849898	8	57057068	0.0190647	0.07331	0.00913301	0.904549	-0.551976
rs34948585	8	57057254	0.018705	0.0496469	0.0091392	0.734983	-1.09362
rs116345931	8	57057266	0.0625899	0.0841198	0.00988678	0.929844	-0.471175
rs73594230	8	57057425	0.0251799	0.0472517	0.0092535	0.708111	-1.17946
rs148371885	8	57057522	0.018705	0.118716	0.00912098	1.11447	0.11858
rs73594232	8	57057536	0.031295	0.106516	0.00942758	1.05301	-0.0777432
rs140585285	8	57057580	0.0431655	0.0869879	0.00959997	0.957189	-0.383827
rs111697022	8	57057602	0.0251799	0.0472517	0.00961682	0.691386	-1.23289
rs111845460	8	57057670	0.0251799	0.0472517	0.00961682	0.691386	-1.23289
rs7463642	8	57057684	0.018705	0.0496469	0.00952923	0.716834	-1.1516
rs150461428	8	57057743	0.0615108	0.0870294	0.0104343	0.921203	-0.498778
rs76908839	8	57058266	0.0543165	0.05404	0.0106263	0.706331	-1.18515
rs146211439	8	57058369	0.0492806	0.181442	0.0116232	1.19341	0.37074
rs58315927	8	57058770	0.0302158	0.0469236	0.0117302	0.602086	-1.51814
rs67700407	8	57060359	0.135252	0.0115402	0.0140681	-0.0860229	-1.78226
rs146040666	8	57060373	0.0302158	0.0469236	0.0114599	0.612211	-1.4858
rs141320739	8	57061161	0.0244604	0.0667327	0.0114092	0.767084	-0.991084
rs150773793	8	57061291	0.0165468	0.103325	0.0111237	0.967957	-0.34943
rs139142283	8	57061391	0.0568345	0.0242068	0.0120819	0.301801	-2.47735
rs145497616	8	57061419	0.0151079	0.0561999	0.0111835	0.701158	-1.20167
rs147687161	8	57061548	0.0298561	0.11625	0.0115214	1.00389	-0.234648
rs192419868	8	57062222	0.0215827	0.0829266	0.0113849	0.862364	-0.686729
rs149008401	8	57062755	0.0647482	0.0726363	0.0117808	0.78998	-0.917947
rs7015703	8	57062909	0.120144	0.0136783	0.0133183	0.0115825	-1.45764
rs186986722	8	57062926	0.0302158	0.0469236	0.0111905	0.622542	-1.4528
rs189413939	8	57063091	0.0302158	0.0469236	0.0111905	0.622542	-1.4528
rs549611410	8	57063146	0.0118705	0.122406	0.0107973	1.05449	-0.0730156
rs151101388	8	57063570	0.0129496	0.206387	0.0107085	1.28495	0.663149
rs145377046	8	57063602	0.0176259	0.147099	0.0106633	1.13972	0.199237
rs6983012	8	57063876	0.0568345	0.0246702	0.0119469	0.314916	-2.43546
rs186614123	8	57063906	0.0780576	0.0589499	0.0114974	0.709884	-1.1738
rs138358741	8	57064018	0.042446	0.161493	0.0105772	1.18378	0.339979
rs191442405	8	57064027	0.0183453	0.19651	0.0102722	1.28172	0.652831
rs571371776	8	57064197	0.0118705	0.122406	0.0108163	1.05373	-0.0754433
rs59161757	8	57064448	0.0302158	0.0469236	0.0112011	0.622131	-1.45411
rs147182987	8	57064565	0.0201439	0.0739081	0.0110107	0.826876	-0.800089
rs111739339	8	57064720	0.0866906	0.0245447	0.0125192	0.292382	-2.50744
rs111725809	8	57064911	0.0118705	0.122406	0.0108306	1.05315	-0.077296
rs113699190	8	57065148	0.0410072	0.0678396	0.0113851	0.775147	-0.965328
rs59575684	8	57065212	0.0298561	0.11625	0.0115997	1.00095	-0.24404
rs59862960	8	57065221	0.0298561	0.11625	0.0115997	1.00095	-0.24404
rs58041926	8	57065318	0.0866906	0.0259981	0.0129735	0.301886	-2.47708
rs116490896	8	57065418	0.0248201	0.11379	0.0116082	0.991337	-0.274747
rs73594243	8	57065890	0.0302158	0.0469236	0.0120134	0.591725	-1.55124
rs73594244	8	57065942	0.0298561	0.11625	0.0120323	0.985047	-0.294839
rs145397342	8	57066944	0.028777	0.15118	0.0119331	1.10274	0.0811106
rs73594245	8	57067509	0.0302158	0.0469236	0.0122055	0.584837	-1.57324
rs113873796	8	57067792	0.0298561	0.11625	0.0121177	0.981975	-0.304652
rs112052256	8	57067801	0.0866906	0.0272295	0.0133087	0.310904	-2.44827
rs73594251	8	57067805	0.0302158	0.0469236	0.011969	0.593334	-1.5461
rs73594253	8	57067818	0.0244604	0.0561368	0.0118315	0.676208	-1.28137
rs13278255	8	57067975	0.0143885	0.0606899	0.0115033	0.722294	-1.13416
rs57065763	8	57067987	0.0302158	0.0472673	0.0120089	0.595056	-1.5406
rs60309891	8	57068540	0.0866906	0.0272295	0.0133794	0.308604	-2.45562
rs114803583	8	57068728	0.0874101	0.0503872	0.0132029	0.581651	-1.58342
rs73594258	8	57068952	0.0302158	0.0472673	0.0124462	0.579523	-1.59021
rs7833792	8	57069854	0.0363309	0.105799	0.0123404	0.933155	-0.460599
rs115994229	8	57070796	0.0125899	0.0907125	0.0119625	0.879846	-0.630885
rs549334276	8	57070940	0.0172662	0.157062	0.0120811	1.11396	0.116951
rs7827315	8	57071336	0.0715827	0.0268689	0.0131461	0.310453	-2.44971
rs73594263	8	57071621	0.0928058	0.0180746	0.0136652	0.121453	-3.05344
rs150606248	8	57072704	0.021223	0.0683879	0.0108662	0.798901	-0.88945
rs73594266	8	57073799	0.071223	0.0270795	0.0120387	0.35206	-2.31681
rs182900997	8	57074038	0.0111511	0.237358	0.0106908	1.3464	0.85944
rs116659612	8	57074734	0.0755396	0.0611218	0.0118245	0.713414	-1.16252
rs113113938	8	57074913	0.0467626	0.200472	0.0109988	1.26071	0.585718
rs74704997	8	57075225	0.0651079	0.0994911	0.0111346	0.951111	-0.403242
rs73594268	8	57076105	0.0651079	0.0310885	0.0114009	0.43566	-2.04976
rs111796461	8	57076157	0.0651079	0.0310885	0.0114009	0.43566	-2.04976
rs1128144	8	57076241	0.42482	0.0101083	0.0257012	-0.405274	-0.244344
rs541017265	8	57077182	0.0118705	0.122406	0.0109353	1.04897	-0.0906483
rs73594272	8	57077524	0.0651079	0.0322025	0.0121398	0.42368	-2.08803
rs73594274	8	57077577	0.0532374	0.0437152	0.0118829	0.565711	-1.63433
rs57103486	8	57077903	0.0604317	0.0703777	0.0111018	0.802043	-0.879413
rs537374458	8	57077946	0.0133094	0.240315	0.00994703	1.38309	0.97664
rs115512007	8	57078062	0.0366906	0.12128	0.0105635	1.05998	-0.0554788
rs149893654	8	57078128	0.123741	0.0530342	0.01278	0.618025	0.559294
rs141959330	8	57078412	0.0489209	0.185203	0.011337	1.21315	0.433796
rs74568212	8	57078430	0.0276978	0.100552	0.0109084	0.96463	-0.360058
rs75628621	8	57078557	0.0600719	0.08552	0.0118071	0.859923	-0.694526
rs76238567	8	57081483	0.0276978	0.100552	0.011604	0.937782	-0.445819
rs188922515	8	57081571	0.0129496	0.239841	0.0111095	1.33423	0.820565
rs73594276	8	57081766	0.0715827	0.0287913	0.0124336	0.364666	-2.27654
rs559919722	8	57081852	0.0100719	0.134583	0.0107509	1.09754	0.0645001
rs73594277	8	57081888	0.0305755	0.11507	0.0108947	1.02375	-0.171209
rs75960200	8	57082611	0.0654676	0.118929	0.0110463	1.03207	-0.144632
rs138828030	8	57082616	0.0276978	0.214288	0.0101123	1.32615	0.794755
rs74648060	8	57082828	0.0651079	0.120021	0.0109074	1.04154	-0.114382
rs146292150	8	57082926	0.0179856	0.203365	0.0100963	1.30411	0.724352
rs34230678	8	57083117	0.0485612	0.0695211	0.0102327	0.832126	-0.783319
rs73594278	8	57083265	0.0629496	0.0338569	0.0107116	0.499794	-1.8449
rs147583565	8	57084131	0.0100719	0.125105	0.00918671	1.13412	0.181349
rs115245115	8	57084318	0.0370504	0.103297	0.00963887	1.03006	-0.151053
rs371494209	8	57084391	0.0205036	0.0728375	0.00941068	0.888734	-0.602494
rs112095742	8	57084573	0.0471223	0.0580896	0.00999929	0.764129	-1.00052
rs56222013	8	57084971	0.0741007	0.0718618	0.00965002	0.87197	-0.656044
rs184320748	8	57085336	0.0100719	0.125105	0.00971927	1.10964	0.103151
rs144220904	8	57085347	0.0496403	0.181955	0.0102778	1.24807	0.545342
rs73594280	8	57085363	0.0859712	0.0241342	0.0109142	0.34464	-2.34051
rs150365875	8	57085580	0.0503597	0.176813	0.0101349	1.24169	0.524962
rs73594282	8	57085622	0.0654676	0.0367889	0.0104773	0.545468	-1.699
rs73594286	8	57085662	0.0305755	0.11507	0.00988101	1.06616	-0.0357378
rs191742401	8	57085934	0.0496403	0.181955	0.010389	1.24339	0.530392
rs113291418	8	57085978	0.0410072	0.0693916	0.0102018	0.83263	-0.781709
rs145072232	8	57086092	0.0496403	0.181955	0.0106091	1.23428	0.501292
rs567891846	8	57086309	0.0205036	0.0728375	0.0101803	0.854593	-0.711552
rs187667083	8	57086922	0.0143885	0.0996748	0.0100651	0.995766	-0.260599
rs115834259	8	57087156	0.0370504	0.103297	0.0103214	1.00035	-0.245956
rs73594291	8	57087313	0.0651079	0.0370159	0.0108995	0.530981	-1.74527
rs73594293	8	57087350	0.141727	0.0327848	0.0125651	0.416506	-0.110928
rs139913815	8	57087893	0.05	0.179576	0.0105031	1.23293	0.49698
rs73594294	8	57088326	0.202518	0.0256558	0.0138224	0.268602	-0.565104
rs532813094	8	57088461	0.0136691	0.0934295	0.00975329	0.981333	-0.306703
rs371203376	8	57088473	0.0205036	0.0658941	0.00994822	0.821101	-0.818536
rs144258770	8	57088542	0.0118705	0.0980266	0.00969358	1.00486	-0.23155
rs148400693	8	57088769	0.0208633	0.0636458	0.00989418	0.80839	-0.859139
rs189292527	8	57088836	0.0215827	0.0873393	0.00987346	0.94674	-0.417204
rs182328045	8	57089007	0.0143885	0.230458	0.00937668	1.39054	1.00044
rs142718435	8	57089058	0.0111511	0.170511	0.00943629	1.25695	0.573708
rs548443753	8	57089235	0.0143885	0.0996748	0.00951213	1.02031	-0.182198
rs73682450	8	57089494	0.111511	0.0925599	0.00732782	1.10145	2.16709
rs73594296	8	57089981	0.0715827	0.0315109	0.00871894	0.557996	-1.65898
rs190946452	8	57090881	0.0205036	0.0661431	0.00896135	0.868111	-0.668371
rs184041484	8	57090946	0.0338129	0.0808677	0.00909868	0.948797	-0.410633
rs73594299	8	57090954	0.071223	0.0317798	0.0100648	0.499346	-1.84633
rs73594301	8	57091871	0.0341727	0.0949532	0.00967361	0.991921	-0.272881
rs77999699	8	57091946	0.0417266	0.0917477	0.00916869	1.00029	-0.246148
rs143412416	8	57092104	0.0143885	0.0996748	0.0089146	1.04848	-0.0922135
rs77720105	8	57092248	0.0118705	0.0980266	0.00884517	1.04464	-0.10448
rs192140032	8	57092525	0.0179856	0.203365	0.00886371	1.36066	0.904991
rs74765174	8	57092911	0.0654676	0.119726	0.00915031	1.11675	0.125863
rs36088882	8	57092914	0.0406475	0.0306846	0.00902047	0.531691	-1.74301
rs34480844	8	57092973	0.429856	0.00939812	0.0207687	-0.344368	-0.0622201
rs112209132	8	57093129	0.026259	0.0433298	0.00847849	0.708468	-1.17832
rs79824205	8	57093233	0.0406475	0.0304915	0.00890202	0.534689	-1.73343
rs142773788	8	57093346	0.0122302	0.16843	0.00806876	1.31961	0.773864
rs139711577	8	57093748	0.0201439	0.055439	0.00823268	0.828274	-0.795623
rs111403049	8	57093757	0.260791	0.017335	0.0128656	0.129495	-1.04487
rs186149559	8	57094114	0.0143885	0.0996748	0.00852033	1.06813	-0.029445
rs66796428	8	57094797	0.0406475	0.0307209	0.00912326	0.527283	-1.75709
rs76516633	8	57095018	0.0672662	0.0667136	0.00916076	0.862283	-0.686987
rs187811646	8	57095497	0.0143885	0.0996748	0.00926449	1.03176	-0.145623
rs79006623	8	57095563	0.0744604	0.0616498	0.0099799	0.790806	-0.915308
rs115827596	8	57095713	0.0118705	0.0980266	0.00901182	1.03653	-0.130386
rs10958476	8	57095808	0.0489209	0.104766	0.00826324	1.10307	0.0821647
rs72654002	8	57095939	0.0406475	0.0310135	0.00826919	0.574089	-1.60757
rs7824409	8	57096018	0.120504	0.0839148	0.00721726	1.06547	2.04743
rs116771605	8	57096238	0.0669065	0.114667	0.00699971	1.21436	0.437661
rs60270334	8	57096564	0.0305755	0.11507	0.00658105	1.24267	0.528093
rs61690651	8	57096661	0.439209	0.00816649	0.0185841	-0.357106	-0.10031
rs56699713	8	57096670	0.439209	0.00816649	0.0185841	-0.357106	-0.10031
rs66553445	8	57096781	0.0417266	0.0296621	0.0062965	0.673103	-1.29129
rs34037954	8	57096841	0.0133094	0.0759283	0.00579854	1.11709	0.126949
rs34608229	8	57097017	0.0205036	0.046795	0.00588002	0.90082	-0.563888
rs56933685	8	57097064	0.313669	0.0120931	0.0131198	-0.0353918	0.256426
rs34516759	8	57097138	0.0417266	0.0277479	0.00630828	0.643318	-1.38643
rs138678517	8	57097273	0.0276978	0.100552	0.00593181	1.2292	0.485065
rs56777886	8	57097344	0.247122	0.0138762	0.011806	0.0701687	-1.24949
rs138510099	8	57097348	0.0151079	0.096421	0.00611573	1.19772	0.384508
rs56224379	8	57097374	0.0482014	0.107109	0.00656999	1.21226	0.430953
rs34952804	8	57097399	0.0417266	0.0276249	0.00696034	0.59867	-1.52905
rs116200406	8	57097695	0.12446	0.0527007	0.00831022	0.802204	1.17185
rs185324381	8	57097791	0.0151079	0.096421	0.00680371	1.15143	0.236642
rs139342257	8	57097823	0.0100719	0.130748	0.00674386	1.28753	0.67139
rs115010882	8	57098557	0.0625899	0.093935	0.00742321	1.10224	0.0795134
rs80256072	8	57098921	0.0276978	0.100552	0.00680796	1.16937	0.293949
rs113889339	8	57098993	0.161151	0.02616	0.00955075	0.437601	-0.0407691
rs34404111	8	57099190	0.0417266	0.0281181	0.00718596	0.592501	-1.54876
rs35637640	8	57099305	0.0266187	0.0387375	0.00697771	0.744419	-1.06348
rs141411754	8	57099419	0.0417266	0.028312	0.00718596	0.595485	-1.53923
rs145306143	8	57099420	0.0417266	0.028312	0.00718596	0.595485	-1.53923
rs75163933	8	57099778	0.113309	0.09106	0.00721407	1.10115	2.1661
rs4263734	8	57099931	0.0417266	0.028312	0.00926701	0.48503	-1.89206
rs7833986	8	57100149	0.433453	0.00796639	0.0244554	-0.487113	-0.489063
rs7834407	8	57100392	0.260791	0.0153261	0.0153598	-0.000953808	-1.49478
rs149494501	8	57100400	0.0471223	0.20192	0.00934032	1.33482	0.82245
rs13273123	8	57100791	0.0417266	0.028312	0.00952058	0.473307	-1.9295
rs138540621	8	57100829	0.0683453	0.0797907	0.00988452	0.906996	-0.544159
rs146172939	8	57101020	0.0100719	0.130748	0.00878965	1.17246	0.303819
rs36103212	8	57101475	0.0205036	0.0446232	0.00902407	0.694158	-1.22403
rs141762603	8	57101518	0.0179856	0.203365	0.00888726	1.35951	0.901318
rs184323930	8	57101549	0.0151079	0.096421	0.0088472	1.03737	-0.127702
rs150565719	8	57101572	0.0151079	0.096421	0.0088472	1.03737	-0.127702
rs13281873	8	57101799	0.0402878	0.0292869	0.0095975	0.484515	-1.8937
rs115490459	8	57102146	0.0143885	0.244303	0.00875246	1.4458	1.17696
rs113015956	8	57102168	0.0417266	0.0653101	0.00932275	0.845436	-0.740802
rs114318073	8	57102365	0.0190647	0.169078	0.00872948	1.2871	0.670016
rs73596211	8	57102621	0.435971	0.00780051	0.0238313	-0.485025	-0.482819
8:57102845	8	57102845	0.0133094	0.22166	0.00810032	1.43718	1.14942
rs111259808	8	57102861	0.0744604	0.0208264	0.00961915	0.335479	-2.36977
rs59061242	8	57102876	0.131655	0.0304625	0.0113067	0.43043	-0.0646188
rs111503855	8	57102925	0.117986	0.0371355	0.0115903	0.505694	0.185698
rs186732546	8	57103120	0.023741	0.0533612	0.00965817	0.74233	-1.07016
rs77394979	8	57103688	0.0654676	0.119927	0.010229	1.06908	-0.0264104
rs113507266	8	57104098	0.0258993	0.113211	0.00975224	1.06478	-0.040146
rs183694776	8	57104203	0.0165468	0.0835698	0.00972363	0.934221	-0.457194
rs78917533	8	57104386	0.0165468	0.0835698	0.00972363	0.934221	-0.457194
rs137861028	8	57104425	0.0284173	0.0428223	0.00992968	0.634735	-1.41385
rs181399508	8	57104779	0.0284173	0.0428223	0.00992968	0.634735	-1.41385
rs114525270	8	57104818	0.0334532	0.0721412	0.00990456	0.862348	-0.68678
rs73596214	8	57104990	0.0323741	0.103891	0.00994024	1.01918	-0.185807
rs141251360	8	57105097	0.0492806	0.186437	0.0100499	1.26837	0.610187
rs75617252	8	57105599	0.0654676	0.120965	0.0103992	1.06566	-0.037335
rs73596215	8	57105924	0.0305755	0.11507	0.00992144	1.06439	-0.0413918
rs147255539	8	57106035	0.0165468	0.0835698	0.00984153	0.928987	-0.473913
rs149859154	8	57106425	0.0172662	0.0700412	0.00976605	0.855635	-0.708223
rs13258395	8	57106499	0.0151079	0.0657772	0.00971034	0.830841	-0.787423
rs183870814	8	57106506	0.0327338	0.0359358	0.010066	0.552671	-1.67599
rs530618444	8	57106644	0.0118705	0.0865571	0.00968501	0.951203	-0.402948
rs145857269	8	57106707	0.0658273	0.119737	0.0104677	1.05838	-0.0605897
rs187601684	8	57107155	0.0284173	0.043187	0.0104743	0.615226	-1.47617
rs146593278	8	57107183	0.0104317	0.1676	0.0100021	1.22418	0.469029
rs140293898	8	57107304	0.0118705	0.0865571	0.0101847	0.929356	-0.472734
rs192521181	8	57107508	0.0284173	0.0430035	0.010543	0.610539	-1.49114
rs73596216	8	57107585	0.42446	0.0122089	0.0237403	-0.288809	0.103915
rs147994214	8	57107618	0.0226619	0.0556719	0.0110413	0.702615	-1.19702
rs189081638	8	57108262	0.0179856	0.203365	0.0108386	1.2733	0.625935
rs138656665	8	57108521	0.0284173	0.0432693	0.0112419	0.58534	-1.57163
rs149311067	8	57108616	0.0284173	0.0432693	0.0112419	0.58534	-1.57163
rs191207104	8	57108673	0.0284173	0.0432693	0.0112419	0.58534	-1.57163
rs374050041	8	57108677	0.0165468	0.0835698	0.0108732	0.88569	-0.612218
rs111821954	8	57109100	0.0100719	0.130748	0.0106728	1.08816	0.0345373
rs186035717	8	57109243	0.0118705	0.0865571	0.0107832	0.904554	-0.55196
rs62515430	8	57109358	0.0460432	0.110166	0.0111046	0.996546	-0.258108
rs190938870	8	57109407	0.0122302	0.0829473	0.0108267	0.884305	-0.616642
rs73682451	8	57109412	0.0586331	0.0896483	0.0107984	0.919182	-0.505233
rs117946837	8	57109546	0.0489209	0.108229	0.0115854	0.970431	-0.341527
rs190820990	8	57109566	0.0165468	0.0835698	0.0110899	0.877121	-0.63959
rs144464904	8	57109711	0.0428058	0.202194	0.0116087	1.24098	0.522694
rs56198510	8	57109796	0.0298561	0.130627	0.0113592	1.06069	-0.0532108
rs766453094	8	57109840	0.0100719	0.192771	0.0111503	1.23775	0.512376
rs183435750	8	57109861	0.0165468	0.0835698	0.0113492	0.867085	-0.671648
rs144940152	8	57110284	0.0165468	0.0835698	0.0113492	0.867085	-0.671648
rs192435586	8	57110380	0.0291367	0.0421873	0.0116176	0.560064	-1.65237
rs117500552	8	57110692	0.0309353	0.0649398	0.0115358	0.750463	-1.04418
rs73596219	8	57110824	0.0618705	0.037965	0.011952	0.501943	-1.83803
rs73596220	8	57111096	0.0802158	0.0339553	0.0123206	0.440275	-2.03502
rs143612012	8	57112140	0.0492806	0.188793	0.011611	1.21112	0.427312
rs150552862	8	57112271	0.0133094	0.105796	0.0109491	0.98509	-0.294702
rs58712413	8	57113026	0.274101	0.0231816	0.0158801	0.164289	-0.924872
rs73596222	8	57113211	0.341727	0.018131	0.0193728	-0.0287716	0.294233
rs143133490	8	57114290	0.0118705	0.142081	0.00976458	1.16288	0.273217
rs79989152	8	57114344	0.0133094	0.105796	0.00983603	1.03165	-0.145974
rs114607955	8	57114530	0.168705	0.0476079	0.0116877	0.609951	0.532441
rs141490250	8	57114531	0.0111511	0.168809	0.00931944	1.25801	0.577094
rs58402179	8	57114699	0.348921	0.0188111	0.018745	0.00152775	0.467269
rs570278138	8	57114798	0.0197842	0.0789214	0.00965715	0.912346	-0.52707
rs4128541	8	57115188	0.113309	0.0347948	0.0109957	0.500293	0.167735
rs7835611	8	57115752	0.35036	0.01836	0.0208243	-0.0546973	0.146175
rs546986813	8	57116257	0.0136691	0.121372	0.010175	1.07658	-0.00245296
rs146050301	8	57116306	0.0316547	0.114781	0.0105198	1.03786	-0.126137
rs73596225	8	57116364	0.33705	0.0208054	0.0209578	-0.00317007	0.440441
rs76233256	8	57117093	0.281295	0.024915	0.0177215	0.147962	-0.981182
rs368888873	8	57117403	0.0133094	0.107561	0.0108889	0.994672	-0.264094
rs111560205	8	57117543	0.0161871	0.0816644	0.0109042	0.874439	-0.648157
rs73596227	8	57117868	0.348561	0.0202979	0.0219	-0.0329916	0.270133
rs142203434	8	57118282	0.0280576	0.094709	0.011192	0.927484	-0.478714
rs73596228	8	57118468	0.35036	0.0193749	0.0220147	-0.0554742	0.141738
rs144806896	8	57118501	0.0546763	0.133808	0.0113355	1.07204	-0.0169552
rs544134866	8	57118968	0.0136691	0.121372	0.0109259	1.04566	-0.101221
rs59695015	8	57119104	0.35036	0.0197292	0.0221427	-0.0501208	0.172311
rs529263370	8	57119922	0.0133094	0.107561	0.0113273	0.977531	-0.318848
rs116460926	8	57120740	0.0280576	0.094709	0.0116839	0.908802	-0.53839
rs7008832	8	57121011	0.353597	0.0192387	0.0223334	-0.0647793	0.0885976
rs115694589	8	57121399	0.0276978	0.0956923	0.012299	0.891006	-0.595237
rs183706264	8	57121620	0.0133094	0.23628	0.0116086	1.30865	0.738854
rs145050009	8	57121637	0.0133094	0.23628	0.0116086	1.30865	0.738854
rs62515432	8	57123523	0.0453237	0.11523	0.0120514	0.980529	-0.309271
8:57124061	8	57124061	0.023741	0.119097	0.0115579	1.01302	-0.205484
rs185937817	8	57124210	0.354317	0.0196045	0.0215002	-0.0400875	0.22961
rs556201195	8	57124420	0.0133094	0.107561	0.0103061	1.01856	-0.187788
rs7006371	8	57124830	0.34964	0.0203158	0.0212747	-0.0200289	0.344162
rs7006525	8	57124878	0.329137	0.0232518	0.0200346	0.0646776	0.827911
rs79886886	8	57125014	0.0251799	0.105608	0.0101607	1.01677	-0.193506
rs7006898	8	57125063	0.34964	0.0204689	0.0209732	-0.0105695	0.398183
rs150898248	8	57125325	0.0485612	0.168912	0.0107545	1.19607	0.379237
rs149618666	8	57125974	0.0100719	0.175671	0.0102088	1.23573	0.505924
rs112135941	8	57126082	0.34964	0.0204689	0.0221338	-0.0339604	0.264601
rs145090691	8	57126485	0.047482	0.201424	0.0112099	1.25451	0.565913
rs529115416	8	57126508	0.0100719	0.101041	0.0106078	0.978872	-0.314564
rs572637438	8	57126834	0.0100719	0.192771	0.010593	1.26002	0.583514
rs577588150	8	57126892	0.0197842	0.079991	0.0107905	0.869999	-0.66234
rs73596236	8	57127929	0.349281	0.0191301	0.0221111	-0.0628947	0.0993603
rs115071110	8	57128014	0.0276978	0.0972605	0.0104809	0.967539	-0.350765
rs79466926	8	57128238	0.34964	0.0187122	0.0221338	-0.0729321	0.0420379
rs73596238	8	57128379	0.0165468	0.0791494	0.0107764	0.865973	-0.6752
rs115836757	8	57129241	0.0276978	0.0972605	0.0109982	0.946616	-0.4176
rs62515433	8	57129291	0.0453237	0.11523	0.011167	1.01363	-0.203536
rs530369144	8	57129527	0.0197842	0.079991	0.0109012	0.865568	-0.676494
rs57166494	8	57129765	0.0348921	0.0369192	0.011171	0.51916	-1.78303
rs73596239	8	57130180	0.347122	0.0189223	0.0220008	-0.0654645	0.0846845
rs187827133	8	57130468	0.0133094	0.0871986	0.0102963	0.92783	-0.477609
rs7826445	8	57130946	0.346763	0.0187612	0.0219777	-0.0687225	0.0660784
rs14859	8	57131082	0.0359712	0.1031	0.0115385	0.951106	-0.403258
rs117081201	8	57131797	0.0931655	0.0719418	0.011412	0.799619	-0.887157
rs116571852	8	57131809	0.0827338	0.0972886	0.0112002	0.938835	-0.442455
rs143729614	8	57132276	0.0111511	0.107437	0.0102066	1.02227	-0.175937
rs57013355	8	57132449	0.256115	0.0126162	0.0178806	-0.151453	-2.01384
rs56821403	8	57132627	0.252518	0.0133598	0.017673	-0.121509	-1.91057
rs60662621	8	57132946	0.255036	0.0133539	0.0178067	-0.124976	-1.92252
rs60503443	8	57133128	0.239928	0.0148531	0.0170057	-0.0587755	-1.6942
rs150403209	8	57133165	0.0190647	0.0600129	0.0100895	0.774377	-0.967788
rs4385448	8	57133521	0.0179856	0.153542	0.00974801	1.19731	0.383198
rs73596246	8	57133643	0.0359712	0.1031	0.0102334	1.00324	-0.236725
rs139273987	8	57134014	0.0503597	0.182215	0.0103528	1.24552	0.537196
rs73596248	8	57134187	0.0395683	0.0859768	0.0102934	0.921821	-0.496804
rs141179437	8	57134592	0.0190647	0.0600129	0.00986736	0.784044	-0.936908
rs142689713	8	57134782	0.0190647	0.0600129	0.00986736	0.784044	-0.936908
rs116659465	8	57134998	0.0251799	0.105608	0.00990594	1.0278	-0.158272
rs73596249	8	57135283	0.276619	0.0112864	0.0181412	-0.206111	-2.20235
rs73596251	8	57135454	0.0348921	0.104844	0.00973783	1.03208	-0.1446
rs76043644	8	57135578	0.0280576	0.0955175	0.00955328	0.99993	-0.247298
rs148536445	8	57135752	0.0492806	0.16604	0.00940392	1.2469	0.541605
rs6997880	8	57135814	0.275899	0.0111405	0.0171818	-0.188162	-2.14045
rs6984782	8	57135889	0.46223	0.00549081	0.027541	-0.700343	-1.12667
rs151049068	8	57135955	0.0503597	0.181636	0.00887599	1.31098	0.746297
rs140924211	8	57135975	0.0125899	0.173458	0.00810687	1.33034	0.808139
rs75201573	8	57136197	0.044964	0.116466	0.00867642	1.12786	0.161352
rs114519224	8	57136288	0.0341727	0.070029	0.00861448	0.910049	-0.534407
rs79467062	8	57136704	0.0823741	0.0975946	0.00915383	1.02782	-0.158208
rs73596253	8	57137221	0.329496	0.0101503	0.0196722	-0.287375	-1.18262
rs11985751	8	57137439	0.457194	0.00573397	0.028871	-0.702007	-1.13165
rs113472341	8	57137563	0.0100719	0.202257	0.00953121	1.32676	0.796703
rs149283085	8	57137647	0.05	0.184101	0.0104683	1.24518	0.53611
rs62515435	8	57137764	0.044964	0.116466	0.0104273	1.04803	-0.0936509
rs73596257	8	57138111	0.255036	0.0229801	0.0183115	0.0986289	-1.15133
rs116311733	8	57138155	0.0151079	0.102389	0.010371	0.994432	-0.26486
rs142366323	8	57138184	0.0151079	0.102389	0.010371	0.994432	-0.26486
rs56855591	8	57138677	0.0374101	0.0955387	0.0110264	0.937744	-0.44594
rs116805921	8	57138887	0.052518	0.148235	0.0112507	1.11977	0.13551
rs79598272	8	57139216	0.0273381	0.103685	0.0104666	0.995912	-0.260133
rs58418494	8	57139301	0.257554	0.0223485	0.018163	0.0900607	-1.18088
rs58479537	8	57139315	0.322662	0.010567	0.0218849	-0.316193	-1.3472
rs150017105	8	57139513	0.0143885	0.0776444	0.00980838	0.898513	-0.571257
rs61374126	8	57139532	0.299281	0.0139233	0.0203319	-0.164435	-2.05862
rs527744955	8	57139534	0.0251799	0.105384	0.0107473	0.991478	-0.274296
rs113188332	8	57140297	0.0316547	0.109799	0.0108823	1.00388	-0.23468
rs141871526	8	57140582	0.0104317	0.212838	0.0102387	1.3178	0.768082
rs73596264	8	57140763	0.324101	0.0108127	0.0219791	-0.308075	-1.30084
rs115832211	8	57140775	0.0104317	0.169883	0.00938686	1.25763	0.57588
rs73596267	8	57140822	0.324101	0.0108127	0.0215071	-0.298648	-1.247
rs151096659	8	57141037	0.052518	0.148235	0.0107923	1.13784	0.193231
rs77445904	8	57141542	0.317986	0.0135769	0.0212167	-0.193876	-0.648658
rs73596269	8	57141548	0.317626	0.0137855	0.0211952	-0.186813	-0.608322
rs144589796	8	57142109	0.0151079	0.102389	0.00996521	1.01177	-0.209477
rs73596270	8	57142276	0.0158273	0.0816143	0.00995238	0.913839	-0.522301
rs73596273	8	57142413	0.283813	0.0215887	0.0191696	0.051614	-1.31348
rs141743934	8	57142936	0.0104317	0.186608	0.00978228	1.28049	0.648902
rs60081141	8	57143488	0.0931655	0.0724465	0.0114078	0.802816	-0.876944
rs114646520	8	57143577	0.0251799	0.123453	0.0101145	1.08656	0.0294264
rs73596275	8	57144011	0.316906	0.0141066	0.0205181	-0.162716	-0.470707
rs139846514	8	57144224	0.0255396	0.116127	0.0101255	1.05952	-0.0569481
rs116363656	8	57144250	0.0104317	0.169883	0.00991393	1.2339	0.500078
rs150069872	8	57144598	0.0446043	0.196878	0.0108817	1.2575	0.575464
rs114704203	8	57145043	0.0280576	0.0955175	0.0106383	0.953212	-0.39653
rs149210216	8	57145081	0.0190647	0.169144	0.0103316	1.21409	0.436799
rs111472637	8	57145966	0.316906	0.0145809	0.0207422	-0.153071	-0.415626
rs116096032	8	57146069	0.0827338	0.0791167	0.0115422	0.835981	-0.771004
rs140077851	8	57146293	0.0125899	0.177732	0.00999888	1.24981	0.5509
rs7843614	8	57146583	0.126259	0.0435976	0.0126191	0.538433	0.294583
rs113207674	8	57146891	0.316187	0.0137843	0.0199636	-0.160853	-0.460068
rs112145596	8	57146905	0.316187	0.0137843	0.0199636	-0.160853	-0.460068
8:57147274	8	57147274	0.0183453	0.202045	0.00984917	1.31205	0.749715
rs35398666	8	57148383	0.455396	0.00864766	0.0306252	-0.549181	-0.674661
rs191226431	8	57148448	0.0309353	0.202581	0.00966014	1.32162	0.780285
rs11994401	8	57148877	0.126259	0.0435976	0.0125146	0.542046	0.306599
rs112753769	8	57149598	0.127698	0.0964456	0.00865695	1.04692	1.98573
rs114196122	8	57150085	0.0827338	0.0791167	0.0104168	0.880534	-0.628688
rs7833244	8	57150127	0.447122	0.00836927	0.0273154	-0.513721	-0.568627
rs60549520	8	57150252	0.314388	0.0132733	0.0194322	-0.165543	-0.486852
rs73596283	8	57150485	0.316906	0.0127605	0.0196546	-0.187595	-0.612788
rs138861107	8	57150713	0.0133094	0.0812172	0.00932122	0.940175	-0.438175
rs538944616	8	57150744	0.0125899	0.23617	0.00917221	1.41075	1.06499
rs74677549	8	57151015	0.269065	0.0120072	0.0173162	-0.159011	-2.03991
rs73596285	8	57151242	0.294245	0.0174056	0.0181424	-0.0180053	-1.55359
rs138394382	8	57151277	0.0194245	0.146792	0.00941873	1.19271	0.368504
rs569103838	8	57151775	0.0104317	0.0951303	0.00924053	1.01262	-0.206762
rs34563869	8	57151776	0.17482	0.0237053	0.0123252	0.284053	-0.551447
rs7838783	8	57151777	0.306835	0.0130245	0.0189109	-0.161951	-0.466339
rs567744282	8	57151778	0.0478417	0.0543166	0.00955599	0.754657	-1.03078
rs113180423	8	57151798	0.0273381	0.116033	0.00895748	1.1124	0.111968
rs114289348	8	57151971	0.0467626	0.149906	0.00888381	1.22722	0.47874
rs6990658	8	57152232	0.316187	0.0124327	0.01994	-0.205158	-0.713089
rs34635195	8	57153093	0.441367	0.00911949	0.0286358	-0.496939	-0.518445
rs11988716	8	57153503	0.441367	0.00911949	0.0286358	-0.496939	-0.518445
rs11988720	8	57153516	0.441367	0.00911949	0.0286358	-0.496939	-0.518445
rs6991452	8	57154608	0.439568	0.00917088	0.0284616	-0.491848	-0.503222
rs7006920	8	57155191	0.021223	0.12859	0.0105377	1.08646	0.029107
rs73596292	8	57155568	0.0417266	0.0780737	0.0108644	0.8565	-0.70546
rs9650315	8	57155598	0.439568	0.00817117	0.0285091	-0.542699	-0.655279
rs148031291	8	57155613	0.0478417	0.177051	0.0107154	1.21809	0.449576
rs35063358	8	57156177	0.357914	0.0117539	0.0222402	-0.276957	-1.12312
rs78075161	8	57156269	0.132374	0.0635792	0.0106852	0.774535	1.07982
rs34098077	8	57156295	0.397122	0.00942216	0.0233301	-0.393766	-1.79021
rs112096167	8	57156341	0.0273381	0.116033	0.0098392	1.07162	-0.0182968
rs115864504	8	57156441	0.0327338	0.0649336	0.00999984	0.812477	-0.846084
rs9650183	8	57156676	0.149281	0.0295153	0.012216	0.383118	-0.221971
rs9650184	8	57156686	0.14964	0.0294366	0.0122688	0.380084	-0.232062
rs112430182	8	57156830	0.0413669	0.068099	0.0101394	0.827128	-0.799284
rs76185137	8	57157120	0.240288	0.027537	0.0153424	0.254024	-0.615382
rs75455780	8	57157451	0.0183453	0.128746	0.00915469	1.14809	0.225973
rs71519448	8	57157795	0.390288	0.00927824	0.0229921	-0.394114	-1.79219
rs115527834	8	57157862	0.0190647	0.173698	0.00939267	1.26701	0.605842
rs55811836	8	57158340	0.0115108	0.0811385	0.00959674	0.927103	-0.479931
rs56181002	8	57158384	0.12518	0.0306475	0.0124244	0.392122	-0.192025
rs56261906	8	57158479	0.153597	0.0235154	0.0131995	0.250795	-0.662058
rs13271434	8	57158821	0.177698	0.0184944	0.0138712	0.124926	-1.08068
rs113318228	8	57158896	0.215468	0.0327991	0.014417	0.356987	-0.260271
rs73596301	8	57158942	0.0456835	0.0483105	0.0102843	0.671869	-1.29523
rs73596302	8	57159121	0.044964	0.0681003	0.0102292	0.823308	-0.811486
rs112819533	8	57159368	0.254317	0.0273444	0.0162181	0.226869	-0.709038
rs73598108	8	57159672	0.252878	0.0276244	0.0162258	0.231086	-0.694494
rs56780198	8	57159896	0.0154676	0.157793	0.00954376	1.21837	0.45047
rs11994717	8	57160043	0.43705	0.00702669	0.0274797	-0.592261	-0.803481
rs80293730	8	57160114	0.24964	0.0280182	0.0160921	0.240828	-0.660894
rs77582275	8	57160115	0.24964	0.0280182	0.0160921	0.240828	-0.660894
rs73598110	8	57160272	0.252158	0.0275471	0.016199	0.230586	-0.696218
rs62515437	8	57160328	0.158633	0.0545966	0.0120469	0.656292	0.686564
rs115328722	8	57161020	0.0723022	0.107452	0.0100517	1.02898	-0.154503
rs140567732	8	57161118	0.0122302	0.241045	0.00916335	1.42004	1.09467
rs73598111	8	57161392	0.252878	0.0275633	0.0155557	0.248441	-0.634638
rs35093016	8	57161412	0.184892	0.0186915	0.0146185	0.106742	-1.14116
rs138205326	8	57161423	0.0154676	0.220131	0.00971952	1.35504	0.887039
rs62515438	8	57161608	0.157914	0.0653207	0.0128187	0.707207	0.8559
rs143112283	8	57161798	0.0161871	0.219098	0.0103072	1.3275	0.799067
rs4415282	8	57161817	0.146043	0.0263893	0.0145107	0.259739	-0.632311
rs181913931	8	57162322	0.0115108	0.0888335	0.0104137	0.930972	-0.467572
rs4439102	8	57162337	0.12446	0.0337604	0.0134301	0.400329	-0.16473
rs181523717	8	57162569	0.0136691	0.0818501	0.0106407	0.886049	-0.611071
rs190028042	8	57162891	0.0136691	0.0818501	0.0106407	0.886049	-0.611071
rs572785068	8	57162929	0.0136691	0.0818501	0.0106407	0.886049	-0.611071
rs61708227	8	57163150	0.0791367	0.0717024	0.0122212	0.768418	-0.986823
rs73682461	8	57163666	0.12482	0.0351664	0.0134349	0.417894	-0.106312
rs13282345	8	57163708	0.176978	0.0205967	0.0156005	0.120658	-1.09487
rs74890000	8	57164165	0.0305755	0.106741	0.0109684	0.988187	-0.284809
rs13260658	8	57165144	0.179137	0.0201914	0.0154878	0.115177	-1.1131
rs12375443	8	57165497	0.178777	0.0202666	0.0141003	0.157555	-0.97216
rs73598113	8	57165683	0.258633	0.0259161	0.0156631	0.218694	-0.737233
rs67565274	8	57165771	0.178777	0.0202666	0.0137226	0.169344	-0.932952
rs73682462	8	57165955	0.12482	0.0351664	0.0115683	0.482858	0.109749
rs73598115	8	57166051	0.0366906	0.0970257	0.00957419	1.00578	-0.228611
rs9721192	8	57166109	0.158633	0.0727026	0.0116914	0.793682	1.1435
rs34114399	8	57166135	0.43741	0.00649342	0.0281054	-0.636316	-0.935216
rs34985835	8	57166158	0.178777	0.0196666	0.014126	0.143709	-1.01821
rs183900654	8	57166309	0.0140288	0.0826915	0.0093007	0.948945	-0.410161
rs72656020	8	57166349	0.139928	0.0289395	0.0125792	0.361839	-0.292742
rs72656021	8	57166381	0.178777	0.0199392	0.014126	0.149689	-0.998321
rs115873397	8	57166677	0.0215827	0.125266	0.00970088	1.11102	0.10756
rs142766321	8	57166946	0.0165468	0.226527	0.0094544	1.37949	0.96514
rs147374330	8	57166951	0.021223	0.223373	0.00920567	1.38497	0.982645
rs35587857	8	57167248	0.43741	0.00675591	0.0289013	-0.631233	-0.920017
rs66592895	8	57167361	0.178777	0.0207432	0.013554	0.184808	-0.881521
rs4446711	8	57167759	0.256115	0.0251406	0.016317	0.187737	-0.844001
rs7840181	8	57168032	0.178777	0.0207432	0.0135018	0.186484	-0.875947
rs7822536	8	57168085	0.43741	0.006452	0.0289013	-0.651222	-0.979789
rs74435028	8	57168176	0.0248201	0.117637	0.0102501	1.05982	-0.0559899
rs7844135	8	57168246	0.12482	0.0366521	0.0127345	0.459116	0.0307865
rs148693341	8	57168363	0.0453237	0.207025	0.0104708	1.29604	0.698574
rs111469461	8	57168460	0.0140288	0.0826915	0.00999535	0.917663	-0.510086
rs35928074	8	57168612	0.178777	0.0212483	0.014252	0.173446	-0.919309
rs79373515	8	57168683	0.0266187	0.104241	0.0103143	1.0046	-0.232381
rs73598119	8	57169025	0.258633	0.0228778	0.0174678	0.117176	-1.08736
rs186564973	8	57169334	0.0158273	0.0676698	0.0100186	0.82959	-0.791419
rs77470881	8	57169423	0.0266187	0.104241	0.0101988	1.00949	-0.21676
rs6987156	8	57169465	0.180576	0.0206751	0.0141607	0.164364	-0.949514
rs116220333	8	57169469	0.165468	0.0418185	0.0133541	0.495752	0.152632
rs7001649	8	57169520	0.164748	0.0247288	0.013426	0.265257	-0.613959
rs73598122	8	57169563	0.256115	0.0216255	0.0171339	0.101109	-1.14277
rs146583118	8	57169606	0.0158273	0.0676698	0.0101048	0.825866	-0.803315
rs6474053	8	57169733	0.164748	0.0247288	0.013953	0.248533	-0.669581
rs112347372	8	57169808	0.0158273	0.0676698	0.0100946	0.826305	-0.801913
rs6474054	8	57169889	0.180576	0.0211985	0.0144778	0.1656	-0.945404
rs141269957	8	57169942	0.0273381	0.100548	0.0103634	0.98687	-0.289016
rs114914008	8	57169987	0.0758993	0.0930323	0.0112714	0.916657	-0.513299
rs57626491	8	57170336	0.180576	0.021397	0.0146103	0.165694	-0.945091
rs575438496	8	57170810	0.0194245	0.106011	0.0102963	1.01267	-0.206602
rs36108549	8	57170939	0.180576	0.021397	0.0145959	0.166121	-0.943671
rs34064280	8	57170968	0.180576	0.021397	0.0145959	0.166121	-0.943671
rs138015369	8	57171297	0.0413669	0.0650348	0.0107635	0.781194	-0.946012
rs111559841	8	57171614	0.124101	0.0641253	0.0126744	0.704103	0.845576
rs114410622	8	57171719	0.0273381	0.100548	0.0103936	0.985605	-0.293057
rs7841006	8	57172068	0.439209	0.00619192	0.0307738	-0.696356	-1.11475
rs114124233	8	57172123	0.0111511	0.11191	0.00977251	1.05886	-0.0590564
rs7829319	8	57172232	0.192086	0.0184224	0.014563	0.102095	-1.15661
rs7842347	8	57172272	0.192086	0.0184224	0.014563	0.102095	-1.15661
rs10097183	8	57172314	0.0251799	0.151329	0.00936117	1.20859	0.41923
rs7825725	8	57172347	0.438849	0.00637877	0.0308137	-0.684006	-1.07782
rs150520794	8	57172716	0.0169065	0.217756	0.0102258	1.32827	0.801527
8:57172836	8	57172836	0.0384892	0.0890812	0.0107274	0.919291	-0.504885
rs61007400	8	57172962	0.0194245	0.146103	0.0103679	1.14897	0.228784
rs573264489	8	57172963	0.0140288	0.0826915	0.0103454	0.902713	-0.557841
rs7830176	8	57172974	0.166547	0.0253478	0.014125	0.253952	-0.651558
rs112593311	8	57173138	0.0453237	0.207025	0.0107971	1.28271	0.655993
rs7830588	8	57173280	0.166547	0.0253478	0.0142339	0.250617	-0.66265
rs77978038	8	57173316	0.403957	0.01873	0.0222093	-0.073996	0.746259
rs7009899	8	57174475	0.192086	0.0183047	0.0153948	0.0751881	-1.2461
rs6990975	8	57174905	0.192086	0.0183047	0.0153948	0.0751881	-1.2461
rs79291464	8	57175032	0.166547	0.0253478	0.0142202	0.251036	-0.661256
rs183758639	8	57175448	0.0255396	0.0449537	0.0108071	0.619055	-1.46394
rs557478554	8	57175496	0.0165468	0.188103	0.0104516	1.25521	0.568149
rs150393448	8	57175497	0.042446	0.0555089	0.0109241	0.705977	-1.18628
rs533409955	8	57175822	0.0169065	0.184938	0.0104427	1.24821	0.545789
rs191577114	8	57175824	0.0255396	0.0449537	0.0107023	0.623288	-1.45042
rs142591922	8	57175825	0.246763	0.0273833	0.0161899	0.228242	-0.704303
rs190048451	8	57176434	0.0255396	0.0449537	0.0102782	0.640849	-1.39432
rs13255703	8	57176712	0.166547	0.0239852	0.0135222	0.248897	-0.66837
rs112465911	8	57176982	0.246763	0.0273833	0.015846	0.237565	-0.672148
rs13265168	8	57177002	0.166547	0.0239852	0.0135771	0.247135	-0.67423
rs13257673	8	57177003	0.166547	0.0239852	0.0135771	0.247135	-0.67423
rs12056672	8	57177012	0.156835	0.0709898	0.0118901	0.776011	1.08473
rs4562290	8	57177201	0.192086	0.0162047	0.0143612	0.0524497	-1.32172
rs111263450	8	57177302	0.0255396	0.0449537	0.00984907	0.65937	-1.33516
rs36135139	8	57177322	0.141007	0.0293512	0.0124815	0.37136	-0.261077
rs4562291	8	57177406	0.192086	0.0156269	0.0143612	0.0366825	-1.37416
rs34983806	8	57177488	0.166547	0.0232634	0.0132682	0.243861	-0.685119
rs35827275	8	57177621	0.192086	0.0156827	0.0143612	0.0382315	-1.36901
rs140545354	8	57177787	0.191367	0.0163527	0.0143367	0.0571418	-1.30612
rs150444542	8	57177793	0.191367	0.0163527	0.0143367	0.0571418	-1.30612
rs138451717	8	57177868	0.0305755	0.106741	0.00989385	1.03297	-0.141757
rs148842317	8	57177908	0.0255396	0.0449537	0.00988033	0.657994	-1.33955
rs137873114	8	57177951	0.156835	0.0709898	0.011925	0.774739	1.0805
rs531378316	8	57178134	0.0129496	0.0929737	0.00960899	0.985682	-0.292811
rs541923573	8	57178136	0.0129496	0.0929737	0.00960899	0.985682	-0.292811
8:57178147	8	57178147	0.0129496	0.0929737	0.00960899	0.985682	-0.292811
rs56043789	8	57178319	0.438849	0.00662502	0.0289758	-0.640848	-0.948768
rs192494497	8	57178635	0.0115108	0.0888335	0.00938345	0.976214	-0.323055
rs146028516	8	57178696	0.0758993	0.0955005	0.010465	0.960265	-0.374001
rs7833122	8	57178720	0.192086	0.0156426	0.0140446	0.0467985	-1.34052
rs7833131	8	57178744	0.438849	0.00656954	0.0289758	-0.644501	-0.959692
rs112934279	8	57178824	0.0133094	0.0792811	0.00955434	0.918969	-0.505914
rs188778317	8	57178909	0.0255396	0.0442573	0.00983305	0.653297	-1.35456
rs150764338	8	57178974	0.0255396	0.11304	0.00978507	1.06267	-0.046886
rs7815788	8	57179020	0.190647	0.0164926	0.0142794	0.06258	-1.28803
rs184956100	8	57179118	0.0154676	0.220131	0.00947506	1.3661	0.922368
rs5027179	8	57179633	0.164748	0.0231225	0.0131803	0.244109	-0.684294
rs5027178	8	57179658	0.189928	0.0167755	0.0142404	0.0711531	-1.25952
rs5027177	8	57179659	0.189928	0.0167755	0.0142404	0.0711531	-1.25952
rs5027176	8	57179749	0.190647	0.0159403	0.014265	0.0482245	-1.33578
rs36076243	8	57180599	0.190647	0.0159403	0.0144221	0.0434695	-1.35159
rs66518479	8	57180675	0.190647	0.0159403	0.0144221	0.0434695	-1.35159
rs73682464	8	57180738	0.124101	0.0336417	0.0121234	0.443254	-0.0219681
rs56059626	8	57180812	0.156835	0.0709898	0.011913	0.775173	1.08194
rs73598128	8	57180888	0.0399281	0.0878783	0.0101467	0.937559	-0.446531
rs11988517	8	57181143	0.165468	0.0221374	0.013389	0.21838	-0.769865
rs4576404	8	57181155	0.166187	0.0219891	0.0134097	0.214789	-0.781808
rs113933371	8	57181250	0.0348921	0.062454	0.0101031	0.791105	-0.914353
rs142933115	8	57181286	0.0251799	0.0452928	0.00995502	0.657986	-1.33958
rs530351648	8	57181328	0.0169065	0.184938	0.00971885	1.27941	0.645452
rs189037582	8	57181425	0.0255396	0.11304	0.0100822	1.04968	-0.0883803
rs80160874	8	57181438	0.244604	0.0265395	0.0159266	0.221769	-0.726628
rs532647513	8	57181511	0.0136691	0.0880581	0.00971863	0.957164	-0.383907
rs13254111	8	57181776	0.438849	0.00629556	0.030055	-0.678882	-1.0625
rs531737733	8	57181837	0.0251799	0.0495757	0.00994047	0.697862	-1.2122
rs67752445	8	57182034	0.191367	0.015413	0.014481	0.0270899	-1.40607
rs4601281	8	57182353	0.438489	0.00626322	0.0298334	-0.677905	-1.05958
rs77031402	8	57182364	0.0399281	0.0878783	0.0101438	0.937681	-0.446142
rs13270709	8	57182507	0.192086	0.0152109	0.0145816	0.0183497	-1.43514
rs145346223	8	57182825	0.0478417	0.182764	0.0102031	1.25316	0.561601
rs13260966	8	57182832	0.438849	0.00627423	0.0300601	-0.68043	-1.06713
rs28538240	8	57182945	0.192086	0.0152109	0.01455	0.0192903	-1.43201
rs28447646	8	57183102	0.192086	0.0152109	0.0144485	0.0223299	-1.4219
rs75610866	8	57183512	0.0255396	0.11304	0.009918	1.05681	-0.0656048
rs115686745	8	57183608	0.0302158	0.104384	0.00932375	1.04904	-0.0904247
rs13272414	8	57183609	0.166547	0.0224187	0.0128048	0.243238	-0.687191
rs116405802	8	57183617	0.0266187	0.0451823	0.00976061	0.665492	-1.3156
rs75528661	8	57183698	0.0111511	0.159375	0.00925393	1.23609	0.507074
rs13272994	8	57183788	0.192086	0.0150274	0.0134668	0.0476196	-1.33779
rs192191632	8	57184598	0.311511	0.0117181	0.0180761	-0.188249	-0.616523
rs188513807	8	57184638	0.247842	0.025843	0.0146795	0.245631	-0.644329
rs564588594	8	57184642	0.0978417	0.017243	0.0108911	0.19954	-2.804
8:57184646	8	57184646	0.0978417	0.017243	0.0108911	0.19954	-2.804
rs74774736	8	57184728	0.41259	0.0163003	0.0217134	-0.124532	0.595144
rs13254660	8	57185497	0.192086	0.0143856	0.0136561	0.0226031	-1.42099
rs112933829	8	57185766	0.0298561	0.0994605	0.00969263	1.01121	-0.211266
rs62515451	8	57185820	0.156835	0.0766209	0.0110685	0.84026	1.29841
rs4636178	8	57185950	0.0820144	0.0477805	0.0106366	0.652447	-1.35727
rs4469431	8	57186033	0.192086	0.0159449	0.0135	0.0722881	-1.25574
rs4636179	8	57186286	0.192086	0.0159449	0.0135	0.0722881	-1.25574
rs34931142	8	57186807	0.166187	0.0217865	0.0124452	0.243187	-0.687361
rs116021368	8	57187020	0.169784	0.0397989	0.0125273	0.502015	0.173462
rs35811702	8	57187244	0.192086	0.0159619	0.0134245	0.0751884	-1.2461
rs7838504	8	57187301	0.192086	0.0159619	0.0134245	0.0751884	-1.2461
rs150375175	8	57187309	0.0758993	0.095281	0.0103786	0.962869	-0.365683
rs7838625	8	57187365	0.438849	0.00473671	0.0289583	-0.786295	-1.38369
rs59038213	8	57187431	0.247122	0.0227922	0.015109	0.17855	-0.875687
rs59555448	8	57187439	0.247122	0.0227922	0.015109	0.17855	-0.875687
rs7833135	8	57187525	0.192086	0.0159619	0.0135129	0.072338	-1.25558
rs143071227	8	57187862	0.0453237	0.206478	0.0100018	1.31479	0.758467
rs144695269	8	57188086	0.0255396	0.114248	0.00970586	1.07081	-0.0208842
rs148507856	8	57188087	0.0298561	0.0991128	0.00974879	1.00718	-0.224139
rs114600657	8	57188144	0.0118705	0.198281	0.00915747	1.3355	0.824622
rs11992729	8	57188153	0.166547	0.0211782	0.0123739	0.233382	-0.719971
rs111900775	8	57188174	0.0255396	0.0489566	0.00938324	0.717459	-1.1496
rs13262665	8	57188282	0.438849	0.00464775	0.0277538	-0.776079	-1.35314
rs13261678	8	57188333	0.166547	0.0211782	0.0125757	0.226356	-0.743338
rs77847910	8	57188428	0.0154676	0.137988	0.00939698	1.16685	0.285899
rs146837305	8	57188506	0.0255396	0.114248	0.00962191	1.07459	-0.00880966
rs188621862	8	57188688	0.0122302	0.0828154	0.00938269	0.945783	-0.420261
rs11993669	8	57188868	0.166547	0.022674	0.0125757	0.255994	-0.644767
rs189262580	8	57189194	0.0453237	0.206478	0.00985154	1.32137	0.779486
rs4629840	8	57189267	0.141007	0.0280383	0.0118748	0.373125	-0.255207
rs143423676	8	57189344	0.0395683	0.0890937	0.00971599	0.96236	-0.367309
rs4639485	8	57189351	0.192086	0.0165895	0.0132659	0.0970958	-1.17324
rs112780807	8	57189369	0.246763	0.0230277	0.0148235	0.1913	-0.831713
rs138808914	8	57189568	0.0453237	0.139153	0.00848512	1.21484	0.439194
rs140524985	8	57189584	0.0255396	0.0489566	0.00867092	0.751746	-1.04008
rs4598231	8	57189725	0.166547	0.0229034	0.0114	0.302997	-0.488442
rs183117713	8	57189891	0.0165468	0.226527	0.00859262	1.421	1.09774
rs113544538	8	57189901	0.0255396	0.0489566	0.00876172	0.747222	-1.05453
rs55724634	8	57190095	0.156835	0.0766209	0.0100225	0.883372	1.4418
rs112734236	8	57190202	0.124101	0.063947	0.0104385	0.787184	1.12189
rs111351294	8	57190204	0.0255396	0.0489566	0.00902537	0.734346	-1.09566
rs113124931	8	57190370	0.026259	0.0463723	0.00903619	0.710274	-1.17255
rs4623388	8	57190484	0.192086	0.0168721	0.0125602	0.128171	-1.06989
rs4333564	8	57190523	0.192086	0.0168721	0.0125602	0.128171	-1.06989
rs9692886	8	57190757	0.166187	0.0230335	0.0117429	0.292586	-0.523067
rs112167694	8	57190804	0.0244604	0.050394	0.0088897	0.753492	-1.0345
rs9694047	8	57190812	0.0258993	0.111076	0.00890072	1.0962	0.0602197
rs9692896	8	57190857	0.0255396	0.114248	0.00930369	1.08919	0.0378275
rs9693164	8	57190947	0.192086	0.0172149	0.0131547	0.116826	-1.10762
rs76623919	8	57191191	0.166547	0.0235823	0.0123646	0.280404	-0.563583
rs140972477	8	57191781	0.0165468	0.226527	0.00949728	1.37752	0.958847
rs145019778	8	57192034	0.0438849	0.207538	0.00984703	1.32379	0.787216
rs112154736	8	57192093	0.0129496	0.118002	0.00940009	1.09876	0.0683972
rs189530018	8	57192202	0.0255396	0.0487052	0.00962759	0.704058	-1.19241
rs146390852	8	57192580	0.0255396	0.0487052	0.00962759	0.704058	-1.19241
rs138304214	8	57192645	0.0255396	0.0487052	0.00962759	0.704058	-1.19241
rs13248165	8	57192842	0.166547	0.0235823	0.0122974	0.282774	-0.5557
rs13275320	8	57193032	0.413309	0.00613166	0.0232792	-0.579391	-0.764997
rs78810907	8	57193247	0.246763	0.0238648	0.014076	0.229278	-0.70073
rs62515456	8	57193282	0.156835	0.0766209	0.00994699	0.886655	1.45272
rs62515457	8	57193369	0.157194	0.0762718	0.00995153	0.884474	1.44546
rs13281759	8	57193582	0.166547	0.0235823	0.0113703	0.316814	-0.442489
rs142553208	8	57193645	0.0255396	0.0487052	0.00867994	0.749059	-1.04866
rs147146868	8	57193705	0.0478417	0.176191	0.0090741	1.28818	0.673466
rs144161578	8	57193804	0.0118705	0.0852526	0.00861667	0.995368	-0.261871
rs7460090	8	57194163	0.135612	0.0248714	0.0107796	0.363095	-0.288565
rs4075155	8	57194617	0.156475	0.0767541	0.0099477	0.887379	1.45512
rs72656034	8	57194766	0.165827	0.0224381	0.0112992	0.297939	-0.505264
rs13260033	8	57194966	0.436691	0.00524172	0.0247113	-0.673422	-1.04617
rs7460900	8	57194996	0.235612	0.0113414	0.0131484	-0.0642082	-1.71294
rs74850003	8	57195002	0.14964	0.0792317	0.0100233	0.897886	1.49007
rs74970997	8	57195214	0.0176259	0.199012	0.00902812	1.34328	0.849474
rs13266192	8	57195456	0.166547	0.021798	0.012175	0.252948	-0.654897
rs149172566	8	57195593	0.0438849	0.207741	0.00942144	1.3434	0.849857
rs73598151	8	57195608	0.0129496	0.207138	0.00900365	1.36184	0.90876
rs545810769	8	57195930	0.0251799	0.117074	0.00932012	1.09904	0.0692916
rs7463962	8	57195932	0.166547	0.0216529	0.0123717	0.243085	-0.6877
rs13270548	8	57196239	0.166547	0.0216529	0.0123717	0.243085	-0.6877
rs34495936	8	57196273	0.41295	0.00615987	0.0229084	-0.570424	-0.738183
rs55752715	8	57196353	0.141367	0.0275611	0.011245	0.389337	-0.201288
rs79815207	8	57196390	0.0251799	0.117074	0.00923264	1.10313	0.0823564
rs548183534	8	57196723	0.0169065	0.119461	0.00905147	1.12051	0.137874
rs7841846	8	57196776	0.0248201	0.119671	0.00918134	1.11508	0.120529
rs115312248	8	57196857	0.0169065	0.119461	0.0090563	1.12028	0.137139
rs3924847	8	57197009	0.166187	0.021984	0.0121417	0.257825	-0.638677
rs73598156	8	57197096	0.245324	0.0242721	0.0141311	0.234931	-0.681233
rs78081690	8	57197241	0.168345	0.042111	0.0114893	0.564101	0.379951
rs73598158	8	57197250	0.245324	0.0237764	0.0141311	0.225971	-0.712135
rs115559483	8	57197316	0.0118705	0.198281	0.00859689	1.36294	0.912274
rs34035722	8	57197333	0.166187	0.021984	0.0119215	0.265775	-0.612237
rs78625941	8	57197338	0.245683	0.0237762	0.0141655	0.224911	-0.715791
rs34108747	8	57197355	0.166187	0.021984	0.0128335	0.233762	-0.718707
rs76691788	8	57197588	0.166187	0.021984	0.0128335	0.233762	-0.718707
rs10958478	8	57198009	0.155036	0.0758957	0.010871	0.843946	1.31067
rs11990562	8	57198214	0.141367	0.0276422	0.0122447	0.353623	-0.320067
rs73598160	8	57198887	0.0679856	0.0425303	0.0105234	0.606542	-1.50391
rs34205064	8	57199171	0.173022	0.021441	0.0131369	0.212754	-0.788576
rs57580475	8	57199467	0.0388489	0.0888616	0.0100605	0.946095	-0.419265
rs148366927	8	57199693	0.0280576	0.0447298	0.00973707	0.662168	-1.32622
rs59493383	8	57199697	0.0374101	0.0945344	0.00990756	0.979623	-0.312165
rs35294340	8	57199992	0.147842	0.0267985	0.012388	0.335108	-0.381645
rs147081406	8	57200018	0.0417266	0.233439	0.00975622	1.37889	0.963224
rs190029991	8	57200182	0.0165468	0.220349	0.00944653	1.36784	0.927926
rs7815909	8	57200362	0.147842	0.0267985	0.0122942	0.338411	-0.37066
rs115808874	8	57200372	0.0190647	0.173698	0.00897253	1.28688	0.669314
rs7815925	8	57200382	0.147842	0.0267985	0.0116945	0.36013	-0.298426
rs7836297	8	57200472	0.147122	0.0269205	0.0116759	0.362793	-0.289569
rs7823077	8	57200479	0.147122	0.0269205	0.0116759	0.362793	-0.289569
rs150726269	8	57200488	0.0280576	0.0447298	0.00930206	0.682018	-1.26281
rs7835730	8	57200847	0.157194	0.0748057	0.0103042	0.860919	1.36712
rs76064116	8	57201225	0.0251799	0.117079	0.00893397	1.11743	0.128035
rs57887485	8	57201243	0.147842	0.0267834	0.011278	0.375634	-0.246862
rs35835348	8	57201435	0.147842	0.0267834	0.011278	0.375634	-0.246862
rs35152040	8	57201462	0.147842	0.0267834	0.011278	0.375634	-0.246862
rs73598161	8	57201541	0.194604	0.0542734	0.0108331	0.699835	0.831382
rs143399485	8	57201600	0.0205036	0.132303	0.00857592	1.18829	0.354385
rs146715123	8	57201606	0.2	0.0331999	0.011637	0.455297	0.0787929
rs139642066	8	57201617	0.0413669	0.161859	0.00830714	1.28969	0.67829
rs62515458	8	57201675	0.473022	0.0112754	0.021128	-0.272726	0.152007
rs35349430	8	57201707	0.147842	0.025193	0.0104528	0.382047	-0.225533
rs34263240	8	57201732	0.147842	0.025193	0.0104528	0.382047	-0.225533
rs35423308	8	57201836	0.147842	0.025193	0.0104528	0.382047	-0.225533
rs55662126	8	57202002	0.138489	0.0272998	0.0103253	0.422256	-0.0918043
rs34747243	8	57202187	0.146043	0.025743	0.0105005	0.389448	-0.200919
rs13279155	8	57202446	0.146043	0.025743	0.0112764	0.35849	-0.30388
rs36122101	8	57202560	0.146403	0.0256171	0.0112849	0.356031	-0.312059
rs141277561	8	57202569	0.0190647	0.173698	0.00866131	1.30221	0.718283
rs35845576	8	57202652	0.146403	0.0256293	0.0113548	0.353557	-0.320287
rs73679807	8	57202782	0.143165	0.0262298	0.0112701	0.366865	-0.276026
rs79664732	8	57202790	0.143165	0.0262298	0.0112701	0.366865	-0.276026
rs77831403	8	57202791	0.143165	0.0262298	0.0112701	0.366865	-0.276026
rs67283156	8	57202814	0.146043	0.0258499	0.0113454	0.35764	-0.306707
rs13251457	8	57202902	0.146403	0.0257673	0.0113548	0.355889	-0.312531
rs13260127	8	57202941	0.146403	0.0257673	0.0113548	0.355889	-0.312531
rs80218703	8	57203117	0.0251799	0.117079	0.00895804	1.11626	0.124298
rs138766966	8	57203528	0.0140288	0.102127	0.0087861	1.06534	-0.0383572
rs73679809	8	57203644	0.0154676	0.138738	0.00881501	1.19697	0.382112
rs13269647	8	57203809	0.146403	0.0252928	0.0113883	0.346537	-0.343634
rs62515459	8	57204168	0.194964	0.0482745	0.0107986	0.65035	0.666802
rs532853053	8	57204169	0.0165468	0.124311	0.00865881	1.15705	0.254594
rs13270845	8	57204188	0.146403	0.0252928	0.0112952	0.350105	-0.331768
rs13260778	8	57204375	0.146403	0.0252928	0.0112952	0.350105	-0.331768
rs145658925	8	57204452	0.0291367	0.0649672	0.00889748	0.863427	-0.683333
rs147730060	8	57204499	0.0280576	0.0447298	0.00885703	0.703309	-1.1948
rs7843069	8	57204762	0.0251799	0.117079	0.00880773	1.12361	0.147776
rs79528561	8	57204768	0.168705	0.0462317	0.0110804	0.620383	0.567136
rs55853952	8	57204930	0.148201	0.0246177	0.0111646	0.343406	-0.354048
rs11988714	8	57205891	0.147842	0.0247246	0.0111581	0.345541	-0.346947
rs11987972	8	57205975	0.420144	0.00572588	0.0216487	-0.577589	-0.759608
rs75738956	8	57205997	0.0190647	0.173698	0.00809766	1.33144	0.811653
rs11991218	8	57206016	0.146403	0.0250159	0.0105761	0.373893	-0.252652
rs111366787	8	57206020	0.274101	0.0194864	0.0138912	0.146991	-0.984531
rs58705840	8	57206157	0.146403	0.0250159	0.0108371	0.363302	-0.287876
rs56127704	8	57206231	0.146403	0.0250159	0.0108371	0.363302	-0.287876
rs60698069	8	57206322	0.146403	0.0250159	0.0108371	0.363302	-0.287876
rs55771752	8	57206332	0.146403	0.0250159	0.0108371	0.363302	-0.287876
rs73598163	8	57206489	0.0460432	0.0987503	0.0082156	1.0799	0.00815221
rs7830135	8	57206571	0.0251799	0.117079	0.0080807	1.16103	0.267308
rs13253280	8	57206663	0.146043	0.025006	0.0103393	0.383552	-0.220528
rs141900788	8	57206753	0.0309353	0.0363316	0.00778229	0.669177	-1.30383
rs13256737	8	57206759	0.146043	0.025006	0.00990595	0.402147	-0.158684
rs138085446	8	57206829	0.0251799	0.117079	0.00774879	1.17924	0.325476
rs111626023	8	57206878	0.252158	0.0240621	0.012269	0.292525	-0.482595
rs13258040	8	57207208	0.143165	0.026027	0.0102542	0.404524	-0.150778
rs56042981	8	57207813	0.143165	0.026027	0.0102542	0.404524	-0.150778
rs35798072	8	57207926	0.143165	0.026027	0.0102542	0.404524	-0.150778
rs73598164	8	57208051	0.0129496	0.207138	0.00756628	1.43738	1.15006
rs6998645	8	57208176	0.224101	0.0303317	0.0115388	0.419737	-0.0438508
rs13249464	8	57208233	0.142446	0.0261162	0.0100861	0.413185	-0.121973
rs139863118	8	57208399	0.018705	0.0556161	0.00789737	0.847718	-0.733513
rs67159733	8	57208791	0.142806	0.0260885	0.010355	0.401298	-0.161507
rs67705717	8	57208798	0.142806	0.0260885	0.010355	0.401298	-0.161507
rs7833143	8	57208850	0.173022	0.019482	0.0111111	0.243875	-0.685073
rs151296174	8	57208955	0.031295	0.0318698	0.00843898	0.577089	-1.59799
rs4075154	8	57209246	0.423022	0.00595137	0.0212717	-0.553185	-0.686634
rs150112683	8	57209291	0.0219424	0.0815646	0.00844751	0.984773	-0.295714
rs6474057	8	57209655	0.151799	0.0238932	0.0112927	0.325475	-0.413683
rs116716514	8	57210233	0.0143885	0.244303	0.00837651	1.46487	1.23787
rs78372325	8	57210305	0.0251799	0.117079	0.00863681	1.13212	0.17496
rs114223114	8	57210346	0.0377698	0.056004	0.00894542	0.796619	-0.89674
rs148245904	8	57210522	0.0456835	0.21076	0.00864403	1.38707	0.989353
rs4077818	8	57210606	0.332014	0.0243976	0.0132032	0.266669	1.98146
rs4077819	8	57210682	0.216547	0.0131892	0.0117664	0.0495742	-1.32051
rs13276221	8	57210878	0.120863	0.0283973	0.00962018	0.470094	0.0672977
rs58731453	8	57211002	0.018705	0.107049	0.00784762	1.13485	0.18368
rs143854541	8	57211541	0.018705	0.100912	0.00908375	1.04568	-0.101158
rs147236263	8	57212000	0.0169065	0.146109	0.00861372	1.22949	0.485991
rs145836926	8	57212684	0.0244604	0.127631	0.00872859	1.16501	0.280021
rs370818117	8	57213519	0.0140288	0.064624	0.00854664	0.878598	-0.634872
rs13273801	8	57213821	0.150719	0.0259595	0.0104692	0.394383	-0.184506
rs12675983	8	57214306	0.222662	0.0150835	0.0124103	0.0847179	-1.19931
rs12679962	8	57214317	0.224101	0.0149496	0.0124348	0.0799914	-1.21561
rs145284627	8	57214368	0.0485612	0.175306	0.0074524	1.3715	0.939618
rs4409393	8	57214372	0.115468	0.0549323	0.00701383	0.893872	1.47672
rs12675997	8	57214430	0.219424	0.0154918	0.010549	0.166891	-0.915898
rs150926311	8	57214441	0.0244604	0.127631	0.00663721	1.28397	0.660018
rs12680392	8	57214496	0.219784	0.0154423	0.0107365	0.157849	-0.947083
rs140907971	8	57214509	0.0169065	0.146109	0.00671774	1.33745	0.830851
rs150164610	8	57214677	0.0485612	0.175306	0.00715457	1.38921	0.996189
rs13282231	8	57214729	0.147122	0.0271404	0.0093718	0.461794	0.0396931
rs13249151	8	57214987	0.218705	0.0156175	0.011044	0.150485	-0.972481
rs13249494	8	57215147	0.218705	0.0156175	0.011044	0.150485	-0.972481
rs13257889	8	57215406	0.219784	0.0155335	0.0110679	0.147202	-0.983803
rs117262673	8	57215572	0.0460432	0.208797	0.00751899	1.44356	1.1698
rs112668726	8	57215615	0.0715827	0.0372161	0.00831026	0.651116	-1.36152
rs577495202	8	57215708	0.0147482	0.206888	0.00726374	1.45458	1.205
rs59876971	8	57215766	0.0467626	0.0840938	0.00769344	1.03864	-0.123646
rs4419802	8	57216066	0.491367	0.0125783	0.018371	-0.16451	0.475599
rs7012109	8	57216600	0.0618705	0.0490062	0.00773992	0.801515	-0.8811
rs4404909	8	57217202	0.467986	0.0181727	0.0130248	0.144649	1.40006
rs149035653	8	57217887	0.0521583	0.127964	0.00611225	1.32089	0.777953
rs60947092	8	57218137	0.0564748	0.0576346	0.00683159	0.926161	-0.48294
rs112236825	8	57218377	0.094964	0.0969831	0.00740349	1.11726	0.127492
rs138762136	8	57218464	0.0140288	0.24895	0.00668012	1.57133	1.57794
rs6990516	8	57218757	0.0298561	0.0857008	0.00693919	1.09168	0.0457814
rs143040777	8	57219404	0.0111511	0.190288	0.00674876	1.45019	1.19098
rs143758263	8	57220270	0.0485612	0.175306	0.00719966	1.38648	0.987469
rs114991063	8	57220391	0.0151079	0.123813	0.00682666	1.25856	0.57885
rs13263968	8	57221079	0.0510791	0.0795158	0.00695498	1.05816	-0.0612924
rs80275581	8	57221376	0.0151079	0.123813	0.00665028	1.26993	0.61517
rs148330097	8	57221795	0.0100719	0.19333	0.00655277	1.46988	1.25388
rs79527746	8	57222031	0.0406475	0.0975231	0.0054633	1.25165	0.556778
rs6986465	8	57222072	0.466187	0.0161352	0.013818	0.0673284	1.16885
rs7011286	8	57222136	0.465468	0.0161801	0.0137913	0.0693772	1.17498
rs140491161	8	57222536	0.0111511	0.190288	0.00657361	1.46161	1.22746
rs72656057	8	57222622	0.0194245	0.154797	0.0065632	1.37265	0.943291
rs6983213	8	57223561	0.0154676	0.203733	0.00648281	1.4973	1.34146
rs59394472	8	57224095	0.102158	0.0709299	0.00684254	1.01561	1.8816
rs138214387	8	57224180	0.0197842	0.112801	0.00670677	1.2258	0.474204
rs144768846	8	57225135	0.0169065	0.146109	0.00660866	1.34456	0.853562
rs114198596	8	57225306	0.0366906	0.0835113	0.00672834	1.09384	0.0526811
rs7004319	8	57225434	0.0205036	0.141228	0.00627553	1.35227	0.878191
rs148646692	8	57225675	0.0151079	0.123813	0.00619562	1.30068	0.713395
rs141191089	8	57225816	0.0431655	0.210498	0.00629092	1.52453	1.42845
rs139441794	8	57226019	0.0151079	0.123813	0.00536947	1.36284	0.911955
rs180929837	8	57226626	0.0104317	0.129981	0.00528521	1.39082	1.00133
rs149728697	8	57226690	0.0388489	0.0756447	0.00599461	1.10102	0.0756164
rs4307338	8	57226733	0.310791	0.0257182	0.00772197	0.522512	3.44255
rs191990978	8	57226750	0.0338129	0.0719176	0.00612366	1.06982	-0.0240466
rs148968043	8	57227071	0.0176259	0.204448	0.00602205	1.53084	1.4486
rs4737427	8	57227085	0.0194245	0.154797	0.00604674	1.40824	1.05698
rs141222517	8	57227897	0.0143885	0.23871	0.0060341	1.59726	1.66077
rs144960032	8	57228336	0.0100719	0.19333	0.00674895	1.45706	1.21292
rs116368863	8	57228372	0.0143885	0.237294	0.00688533	1.53736	1.46943
rs4151643	8	57228723	0.0147482	0.206888	0.00691186	1.47614	1.27387
rs141566690	8	57229008	0.0169065	0.146109	0.0069617	1.32196	0.781371
rs73598185	8	57229072	0.0701439	0.0472477	0.00801347	0.77056	-0.97998
rs76920090	8	57229219	0.0823741	0.0856004	0.00740007	1.06324	-0.0450653
rs73598186	8	57229245	0.0136691	0.125195	0.00702892	1.2507	0.553743
rs74496019	8	57229503	0.0151079	0.123813	0.00701153	1.24695	0.541764
rs58163648	8	57229823	0.0701439	0.0437378	0.00794061	0.741003	-1.0744
rs73598188	8	57230077	0.0701439	0.0437378	0.00794061	0.741003	-1.0744
rs73598189	8	57230260	0.0701439	0.0437378	0.00794061	0.741003	-1.0744
rs7835114	8	57230508	0.0701439	0.0437378	0.00794061	0.741003	-1.0744
rs73598192	8	57230585	0.0136691	0.125195	0.00708648	1.24716	0.542435
rs114335959	8	57230699	0.0151079	0.123813	0.00710415	1.24126	0.523589
rs12056722	8	57231200	0.133453	0.0787538	0.00745518	1.02381	1.90887
rs11993636	8	57231373	0.118705	0.0360339	0.00753151	0.679829	0.764845
rs116516924	8	57231463	0.0323741	0.107934	0.00719876	1.1759	0.314807
rs73598193	8	57232046	0.0136691	0.125195	0.00697856	1.25382	0.563709
rs151207000	8	57232310	0.0136691	0.236875	0.00692884	1.53386	1.45825
rs182842943	8	57232638	0.0194245	0.0842914	0.00705943	1.07701	-0.0010794
rs572216363	8	57232749	0.0133094	0.150417	0.00698706	1.333	0.816636
rs112503269	8	57232922	0.0723022	0.0410346	0.00727672	0.751214	-1.04178
rs73598196	8	57232955	0.0136691	0.125195	0.00660828	1.2775	0.639351
rs370700818	8	57233139	0.0143885	0.225962	0.00656135	1.53704	1.46841
rs149019048	8	57234427	0.0485612	0.175913	0.00647278	1.43421	1.13993
rs58815703	8	57234472	0.139209	0.0430753	0.00781064	0.741541	0.97009
rs114114612	8	57235063	0.0370504	0.0827962	0.00748032	1.04409	-0.106237
rs73598199	8	57235103	0.092446	0.0299302	0.00835115	0.554363	-1.67058
rs115037045	8	57235406	0.0370504	0.0827962	0.00740271	1.04862	-0.0917663
rs73598200	8	57235442	0.0730216	0.0417048	0.00807649	0.712963	-1.16396
rs73598201	8	57235529	0.073741	0.0409373	0.0080851	0.704434	-1.19121
rs143502390	8	57236095	0.0510791	0.129113	0.0073715	1.24341	0.530456
rs539248582	8	57236535	0.0104317	0.193707	0.00730361	1.42361	1.10607
rs35028168	8	57236609	0.0503597	0.081301	0.00754036	1.0327	-0.14262
rs35529464	8	57236985	0.132374	0.0789355	0.00839366	0.973321	1.74096
rs144612680	8	57237110	0.0323741	0.192408	0.00753675	1.40704	1.05314
rs75697651	8	57237524	0.0334532	0.125768	0.00788987	1.2025	0.399777
rs75970622	8	57237608	0.0665468	0.0437861	0.00887021	0.693402	-1.22645
rs77765072	8	57237887	0.0370504	0.0827962	0.00823943	1.00211	-0.240334
rs111948846	8	57237997	0.0179856	0.0976733	0.00802772	1.08518	0.0250182
rs112739891	8	57238297	0.0327338	0.0880936	0.00852878	1.01406	-0.202162
rs142625698	8	57238359	0.0140288	0.24895	0.00796781	1.49477	1.33338
rs73598202	8	57238949	0.0730216	0.0356626	0.00929968	0.583745	-1.57673
rs183438277	8	57239035	0.0172662	0.212208	0.00806533	1.42014	1.09499
rs149970537	8	57239082	0.0197842	0.163661	0.00810778	1.30504	0.727323
rs79286220	8	57239168	0.0266187	0.0925602	0.00793457	1.0669	-0.033374
rs145417992	8	57239398	0.0248201	0.212795	0.00791592	1.42946	1.12476
rs61400335	8	57239464	0.0730216	0.0350518	0.00890296	0.595176	-1.54021
rs149208623	8	57239517	0.0197842	0.112801	0.00782142	1.15903	0.260919
rs146837002	8	57239530	0.0248201	0.113831	0.00788805	1.15929	0.26175
rs59788210	8	57239762	0.0330935	0.0861849	0.00804549	1.02988	-0.151628
rs57655793	8	57239801	0.0730216	0.0350033	0.00876566	0.601324	-1.52058
rs58485707	8	57239835	0.0730216	0.0350033	0.00876566	0.601324	-1.52058
rs113510813	8	57239885	0.0136691	0.125195	0.00776475	1.20746	0.41562
rs13268112	8	57239922	0.269065	0.0349046	0.0110229	0.500585	0.234988
rs113901400	8	57240510	0.0730216	0.0354897	0.00820582	0.63598	-1.40987
rs111441714	8	57240618	0.0730216	0.0354897	0.00820582	0.63598	-1.40987
rs61569026	8	57241167	0.0327338	0.0880936	0.00755292	1.06683	-0.0335976
rs10101997	8	57241406	0.0780576	0.0741799	0.00728346	1.00795	-0.22168
rs60108861	8	57241483	0.0730216	0.0363723	0.00855797	0.6284	-1.43409
rs62516694	8	57241866	0.360072	0.0173118	0.0149029	0.0650734	0.830171
rs113041910	8	57241911	0.0730216	0.0363723	0.00836302	0.638407	-1.40212
rs112954927	8	57242265	0.0730216	0.0363723	0.00836302	0.638407	-1.40212
rs11774494	8	57242324	0.234892	0.0433832	0.0104953	0.616328	0.634177
rs112551055	8	57242778	0.0730216	0.0363723	0.00847526	0.632618	-1.42061
rs185304608	8	57242786	0.0172662	0.212208	0.00749551	1.45196	1.19663
rs61009047	8	57243039	0.0730216	0.0370929	0.00847526	0.641137	-1.3934
rs34891837	8	57243796	0.228777	0.0451066	0.0104318	0.63588	0.70161
rs111355639	8	57244067	0.0730216	0.0370929	0.00873964	0.627797	-1.43601
rs188448509	8	57244190	0.0147482	0.209017	0.00759923	1.43941	1.15654
rs57188534	8	57244327	0.0136691	0.125195	0.00777522	1.20687	0.413736
rs141757941	8	57244573	0.0154676	0.149828	0.0076304	1.29304	0.688991
rs113078109	8	57244822	0.0136691	0.125195	0.00773885	1.20891	0.420252
rs187358173	8	57244857	0.0125899	0.167352	0.00770454	1.33688	0.82903
rs113476639	8	57244930	0.0179856	0.0976733	0.00771495	1.10244	0.0801523
rs111436109	8	57245127	0.0705036	0.0368491	0.00863475	0.630176	-1.42841
rs7002407	8	57245269	0.0701439	0.0367834	0.00862837	0.629723	-1.42986
rs144891350	8	57245512	0.0129496	0.225731	0.00745327	1.48124	1.29016
rs116169828	8	57245541	0.0140288	0.24895	0.00749677	1.52124	1.41794
rs7814565	8	57245575	0.123381	0.0511326	0.00777302	0.818108	1.22474
rs57922177	8	57245598	0.0705036	0.0365746	0.00739077	0.69449	-1.22297
rs35221663	8	57245815	0.234532	0.0433604	0.00831591	0.717184	0.982021
rs35813346	8	57245821	0.133453	0.067032	0.00669762	1.00036	1.83088
rs114238600	8	57246052	0.0133094	0.150417	0.00580544	1.41346	1.07365
rs6474058	8	57246143	0.176619	0.0306628	0.00759074	0.606327	0.520388
rs73600111	8	57246196	0.0705036	0.0365746	0.00711994	0.710704	-1.17118
rs112322449	8	57246301	0.0705036	0.0365746	0.00711994	0.710704	-1.17118
rs112890683	8	57246314	0.0705036	0.0365746	0.00711994	0.710704	-1.17118
rs13256871	8	57246444	0.271583	0.0314926	0.00996646	0.499667	0.231822
rs116030160	8	57246483	0.0205036	0.141228	0.00652433	1.33538	0.824238
rs112817352	8	57246972	0.0705036	0.0365746	0.00758287	0.683346	-1.25857
rs189340963	8	57247036	0.0147482	0.21915	0.00655568	1.52412	1.42714
rs144574869	8	57247055	0.0194245	0.0893558	0.00660613	1.13118	0.171957
rs111699848	8	57247252	0.0705036	0.0365746	0.00777561	0.672446	-1.29339
rs113536926	8	57247393	0.0705036	0.0365746	0.00777561	0.672446	-1.29339
rs192174907	8	57247423	0.0705036	0.0365746	0.00777561	0.672446	-1.29339
rs7833146	8	57247713	0.271583	0.0315543	0.0103641	0.483525	0.176149
rs145592395	8	57247810	0.0338129	0.0794785	0.00725599	1.03955	-0.120739
rs112670654	8	57247928	0.0705036	0.0365746	0.00834406	0.641803	-1.39127
rs7820679	8	57248126	0.132374	0.0681205	0.00873497	0.892016	1.47055
rs112014760	8	57248294	0.0503597	0.0579803	0.00869655	0.823934	-0.809487
rs113928212	8	57249450	0.0730216	0.0336474	0.00937302	0.555071	-1.66832
rs150320797	8	57249651	0.0730216	0.0336474	0.00937302	0.555071	-1.66832
rs7000520	8	57250146	0.176978	0.0315361	0.00982392	0.506523	0.188455
rs539617540	8	57250347	0.0172662	0.237465	0.00770949	1.48857	1.31358
rs141833352	8	57250412	0.0201439	0.154162	0.00789629	1.29055	0.681037
rs111348393	8	57250666	0.0611511	0.0378375	0.00885817	0.630579	-1.42713
rs111589987	8	57250833	0.0730216	0.0337318	0.00905987	0.570918	-1.6177
rs576560158	8	57250842	0.0172662	0.207185	0.00779437	1.42458	1.10917
rs115316353	8	57250855	0.0154676	0.165689	0.00771647	1.33188	0.813058
rs113926816	8	57250875	0.0730216	0.0340584	0.00910827	0.572788	-1.61173
rs111992613	8	57250999	0.0136691	0.125195	0.00781372	1.20473	0.4069
rs140787305	8	57251161	0.0233813	0.116496	0.00777215	1.17577	0.314392
rs73600120	8	57251317	0.0730216	0.0336897	0.00884127	0.580982	-1.58555
rs111386059	8	57251379	0.0136691	0.125195	0.00764724	1.21408	0.436767
rs113846117	8	57251417	0.0136691	0.125195	0.00764724	1.21408	0.436767
rs145373836	8	57251634	0.0201439	0.157255	0.00774152	1.30778	0.736075
rs116794436	8	57251733	0.0165468	0.202473	0.00752421	1.42991	1.1262
rs59742981	8	57251788	0.0136691	0.125195	0.00777469	1.2069	0.413832
rs116534096	8	57252178	0.0316547	0.0763226	0.00784952	0.98781	-0.286013
rs140868448	8	57252343	0.0248201	0.127344	0.00776151	1.21503	0.439801
rs11990592	8	57252523	0.13777	0.0453468	0.00892452	0.705962	0.851759
rs111669291	8	57252953	0.0730216	0.0351275	0.00818196	0.63279	-1.42006
rs114981586	8	57253219	0.121583	0.0535081	0.00856608	0.795637	1.15
rs4285484	8	57253347	0.0140288	0.24895	0.00743018	1.52511	1.4303
rs12680227	8	57253429	0.0503597	0.081301	0.00720054	1.05273	-0.0786376
rs150379191	8	57253528	0.0179856	0.127656	0.0060208	1.32639	0.795521
rs149091587	8	57253662	0.102158	0.0938175	0.00637925	1.16751	2.3868
rs568869846	8	57253710	0.0143885	0.23871	0.00555755	1.63299	1.7749
rs60599177	8	57254203	0.0665468	0.0409853	0.00618386	0.821369	-0.81768
rs4644241	8	57254332	0.361511	0.0162343	0.0097383	0.221951	1.72608
rs60515774	8	57254757	0.0701439	0.0372463	0.00646813	0.760304	-1.01274
rs191530252	8	57254800	0.0201439	0.157255	0.00576526	1.43579	1.14498
rs56758289	8	57254802	0.0136691	0.125195	0.00569682	1.34195	0.845225
rs112901497	8	57254946	0.0730216	0.033975	0.00650555	0.717875	-1.14827
rs139954958	8	57254957	0.0327338	0.0820316	0.00593109	1.14085	0.202846
rs73600142	8	57255080	0.0730216	0.0352745	0.00650555	0.734177	-1.0962
rs146359610	8	57255170	0.0471223	0.201272	0.00607069	1.52055	1.41573
rs115916858	8	57256304	0.0154676	0.156077	0.00681843	1.35965	0.901765
rs35215286	8	57257660	0.0503597	0.081301	0.0071648	1.05489	-0.0717379
rs142495707	8	57257681	0.0233813	0.116496	0.00695198	1.2242	0.469093
rs138828448	8	57257916	0.0327338	0.0820316	0.0070922	1.0632	-0.045193
rs144210921	8	57258531	0.0334532	0.0786234	0.00709627	1.04452	-0.104863
rs116803665	8	57258607	0.0388489	0.0817623	0.00698205	1.06857	-0.0280395
rs7836240	8	57258898	0.176619	0.0304976	0.00801632	0.580291	0.433796
rs111503172	8	57259007	0.0194245	0.0893558	0.00655621	1.13447	0.182467
rs78329725	8	57259146	0.0269784	0.176549	0.00605685	1.46462	1.23707
rs34566579	8	57259301	0.234892	0.0360677	0.00822837	0.641805	0.722045
rs112581221	8	57259383	0.0528777	0.0543281	0.00619952	0.942666	-0.430218
rs116100367	8	57259517	0.0140288	0.24895	0.00537588	1.66566	1.87926
rs185923805	8	57259545	0.0201439	0.157255	0.00547875	1.45792	1.21567
rs114119362	8	57260132	0.0741007	0.0802306	0.00511464	1.19553	0.377512
rs35748000	8	57260228	0.132374	0.0543679	0.00535202	1.00682	1.85237
rs34342398	8	57260256	0.361151	0.0123881	0.00969497	0.106457	1.06651
rs141335896	8	57260268	0.0377698	0.140384	0.00485212	1.46139	1.22676
rs113446319	8	57260287	0.0327338	0.0820316	0.00505498	1.21026	0.424564
rs116718010	8	57260772	0.0388489	0.0817623	0.00508749	1.20605	0.411116
rs35654490	8	57260817	0.0334532	0.10565	0.00505328	1.3203	0.776068
rs114494603	8	57260959	0.0741007	0.0802306	0.00553137	1.16151	0.268841
rs193020917	8	57261174	0.0330935	0.154502	0.00525919	1.46801	1.2479
rs13258881	8	57261546	0.132374	0.0593544	0.00611505	0.987052	1.78662
rs73602205	8	57261596	0.0665468	0.0399524	0.00611371	0.815238	-0.837264
rs145897996	8	57261678	0.0201439	0.157255	0.00541333	1.46314	1.23235
rs73602211	8	57261934	0.0136691	0.125195	0.0054287	1.36289	0.912114
rs114308245	8	57261935	0.0147482	0.225625	0.0054368	1.61804	1.72715
rs150521063	8	57262069	0.0485612	0.175079	0.00565092	1.49111	1.32169
rs139727904	8	57262781	0.0334532	0.160323	0.00557485	1.45876	1.21835
rs145262042	8	57262881	0.0158273	0.149326	0.00555421	1.42951	1.12492
rs140534970	8	57263076	0.0133094	0.150417	0.00553893	1.43387	1.13885
rs113751181	8	57263093	0.0327338	0.0820316	0.00586603	1.14564	0.218147
rs573073800	8	57263197	0.0147482	0.209017	0.00536271	1.5908	1.64013
rs114450946	8	57263314	0.0453237	0.100032	0.00548668	1.26083	0.586102
rs115103680	8	57263327	0.0140288	0.24895	0.00500673	1.69656	1.97796
rs113103972	8	57263418	0.0136691	0.125195	0.00502221	1.39669	1.02008
rs72656072	8	57263589	0.0881295	0.0545781	0.00563765	0.98592	-0.292051
rs143038549	8	57263873	0.0338129	0.0863158	0.00582478	1.17081	0.298548
rs112864386	8	57263903	0.0327338	0.0820316	0.00593796	1.14034	0.201217
rs138888844	8	57263911	0.0194245	0.0823095	0.00582914	1.14985	0.231595
rs143954939	8	57263959	0.0133094	0.150417	0.00572543	1.41949	1.09291
rs191044672	8	57263979	0.0384892	0.0826808	0.00590403	1.14626	0.220128
rs201251525	8	57264228	0.132734	0.0592189	0.00628985	0.97382	1.74261
rs145294867	8	57264753	0.0471223	0.201272	0.00550573	1.56297	1.55123
rs13019551	8	57265126	0.228777	0.0371363	0.00738823	0.701258	0.927094
rs149712102	8	57265147	0.0194245	0.0977567	0.00557909	1.24358	0.530999
rs112816139	8	57265532	0.0532374	0.0541584	0.00582904	0.968069	-0.349072
rs141471765	8	57265921	0.0384892	0.0826808	0.00556579	1.17188	0.301966
rs143399791	8	57265956	0.0471223	0.201272	0.00559294	1.55614	1.52942
rs557962666	8	57265964	0.0172662	0.207185	0.00547033	1.57834	1.60033
rs142738498	8	57266077	0.0435252	0.208238	0.00543123	1.58366	1.61733
rs137897819	8	57266173	0.0327338	0.0820316	0.00548797	1.17457	0.310559
rs144146381	8	57266286	0.031295	0.0841904	0.00544015	1.18965	0.358729
rs190746756	8	57266292	0.0194245	0.0977567	0.00542877	1.25545	0.568916
rs541551709	8	57266395	0.0140288	0.24895	0.00540098	1.66364	1.87281
rs182907055	8	57266396	0.0140288	0.24895	0.00540098	1.66364	1.87281
rs533568757	8	57266401	0.0140288	0.24895	0.00540098	1.66364	1.87281
rs188181376	8	57266414	0.0140288	0.24895	0.00540098	1.66364	1.87281
rs192362620	8	57266619	0.0136691	0.125195	0.00539269	1.36578	0.921346
rs148681826	8	57266761	0.0384892	0.0826808	0.00562727	1.16711	0.286729
rs144286455	8	57267406	0.0136691	0.125195	0.00538343	1.36653	0.923742
rs10097207	8	57267427	0.101439	0.0662503	0.0054181	1.08734	2.12017
rs112642525	8	57267497	0.0136691	0.125195	0.00551993	1.35565	0.888987
rs145872857	8	57267515	0.0129496	0.201563	0.00550253	1.56385	1.55405
rs4562312	8	57267770	0.176259	0.0301492	0.0067725	0.648526	0.660736
rs4454268	8	57267907	0.13777	0.0456792	0.0061374	0.871734	1.40309
rs113207148	8	57268383	0.0136691	0.125195	0.00507229	1.39238	1.00632
rs9693443	8	57268425	0.0643885	0.10812	0.00510955	1.32552	0.792742
rs115912364	8	57268567	0.0154676	0.156077	0.00497645	1.49642	1.33865
rs574976877	8	57268693	0.0136691	0.236875	0.00504772	1.67142	1.89766
rs545770678	8	57268856	0.0197842	0.160589	0.00518175	1.49124	1.32211
rs57369390	8	57269153	0.13777	0.0397452	0.00630103	0.799873	1.16409
rs180952923	8	57269162	0.0143885	0.23871	0.00503788	1.67562	1.91108
rs112730268	8	57269167	0.0669065	0.0392588	0.00585995	0.826043	-0.80275
rs111649667	8	57269174	0.0194245	0.0977567	0.00516326	1.27722	0.638457
rs112327334	8	57269283	0.0136691	0.125195	0.00514397	1.38629	0.986862
rs113947523	8	57269345	0.0669065	0.0395202	0.00584833	0.829787	-0.79079
rs111416664	8	57269369	0.0669065	0.0395202	0.00584833	0.829787	-0.79079
rs112635306	8	57269524	0.0733813	0.0336438	0.00590328	0.755812	-1.02709
rs147734726	8	57269529	0.0179856	0.127656	0.00522383	1.38805	0.992484
rs146707451	8	57269589	0.0338129	0.0863158	0.00529015	1.21262	0.432103
rs112496805	8	57269624	0.176259	0.026827	0.00677997	0.597345	0.490515
rs7000746	8	57270050	0.176259	0.026827	0.00677997	0.597345	0.490515
rs11543867	8	57270058	0.234532	0.0376324	0.00665342	0.752517	1.10388
rs11543868	8	57270096	0.269065	0.029783	0.0076542	0.590069	0.543611
rs11560435	8	57270604	0.234532	0.0376324	0.00665969	0.752108	1.10247
rs13260850	8	57270616	0.361871	0.0127926	0.0102431	0.096526	1.00979
rs532922714	8	57270650	0.0169065	0.179658	0.00505265	1.55093	1.51278
rs112232190	8	57270717	0.0327338	0.0820316	0.00524091	1.19457	0.374446
rs73602225	8	57270813	0.0136691	0.125195	0.00511702	1.38857	0.994145
rs148510354	8	57270928	0.0435252	0.208238	0.00531795	1.59282	1.64659
rs147750673	8	57271242	0.0384892	0.0826808	0.00530002	1.19313	0.369846
rs6988214	8	57271437	0.0100719	0.218278	0.0050484	1.63586	1.78407
rs80125304	8	57271534	0.13705	0.0399454	0.0062246	0.807355	1.18898
rs528488627	8	57271828	0.0158273	0.197834	0.00496603	1.60029	1.67045
rs55798418	8	57271846	0.234532	0.0370806	0.00642337	0.761383	1.13446
rs75316004	8	57271938	0.13777	0.0396081	0.00608032	0.813858	1.21061
rs112389799	8	57272070	0.0136691	0.125195	0.00504862	1.39441	1.0128
rs7823769	8	57272082	0.361871	0.0127615	0.010047	0.103865	1.05171
rs147929350	8	57272121	0.047482	0.198516	0.00537208	1.56765	1.56618
rs140798265	8	57272141	0.0190647	0.145547	0.00521787	1.44551	1.17603
rs145489193	8	57272491	0.0197842	0.160418	0.00531948	1.47939	1.28425
rs11774022	8	57272736	0.295324	0.0294866	0.00481277	0.78723	1.2236
8:57272746	8	57272746	0.0172662	0.207185	0.00488816	1.62721	1.75644
rs4464964	8	57272772	0.132734	0.0602912	0.00516714	1.067	2.05252
rs113752736	8	57273195	0.018705	0.127917	0.00489351	1.41731	1.08595
rs138155640	8	57273233	0.0330935	0.0799907	0.0050934	1.19603	0.379109
rs572650997	8	57273247	0.0133094	0.230025	0.00483933	1.67699	1.91545
rs60064974	8	57273409	0.0136691	0.125195	0.00494715	1.40323	1.04097
rs4556084	8	57273613	0.176259	0.0265706	0.00619921	0.632064	0.605986
rs61230512	8	57273645	0.0136691	0.125195	0.00489308	1.40801	1.05624
rs7460002	8	57273802	0.296043	0.0294747	0.00519953	0.753485	1.10722
rs35220824	8	57274063	0.135971	0.0584341	0.00528712	1.04345	1.97419
rs73602235	8	57274078	0.0136691	0.125195	0.0052564	1.3769	0.956867
rs10097085	8	57274478	0.294604	0.0296273	0.00591625	0.699645	0.921531
rs10106891	8	57274479	0.294604	0.0296273	0.00591625	0.699645	0.921531
rs10094120	8	57274500	0.297482	0.0289869	0.00595315	0.687455	0.879488
rs148561492	8	57274512	0.0338129	0.0863158	0.00535004	1.20773	0.416483
rs116516053	8	57274603	0.0205036	0.141228	0.0052471	1.43	1.12649
rs4738478	8	57274747	0.296043	0.0295228	0.00619129	0.678376	0.848176
rs4599805	8	57274893	0.295324	0.0296037	0.00618155	0.680249	0.854635
rs58404520	8	57275355	0.0136691	0.125195	0.00536357	1.36813	0.928853
rs191379519	8	57275356	0.0197842	0.163827	0.00540419	1.48166	1.2915
rs66464157	8	57275469	0.298561	0.0289187	0.00617429	0.670591	0.821326
rs72656080	8	57275521	0.298561	0.0289187	0.00617429	0.670591	0.821326
rs534659833	8	57275717	0.0197842	0.163827	0.00538172	1.48346	1.29725
rs72656081	8	57275986	0.295683	0.0295753	0.00616863	0.680741	0.856332
rs79086555	8	57276016	0.031295	0.0841904	0.00547634	1.18677	0.34953
rs138618281	8	57276251	0.0478417	0.195947	0.00545417	1.55541	1.52709
rs80029952	8	57276320	0.031295	0.0841904	0.00548669	1.18595	0.34691
rs4354303	8	57276369	0.298561	0.0289122	0.00611892	0.674405	0.83448
rs4607605	8	57276406	0.295683	0.0295753	0.00607572	0.687332	0.879064
rs143532318	8	57276432	0.0179856	0.127656	0.00525303	1.38563	0.984753
rs4634638	8	57276797	0.295683	0.0295753	0.00599901	0.69285	0.898095
rs114691767	8	57276822	0.0384892	0.0826808	0.00531719	1.19172	0.365342
rs4472511	8	57276877	0.23777	0.0389508	0.00603109	0.81012	1.30255
rs143912268	8	57276902	0.0197842	0.163827	0.0048673	1.5271	1.43665
rs4333591	8	57277099	0.295683	0.0295753	0.00500011	0.77195	1.17091
rs147256719	8	57277107	0.0197842	0.163827	0.0048649	1.52731	1.43733
rs6982051	8	57277136	0.272662	0.0322113	0.00659561	0.688754	0.883968
rs112741579	8	57277383	0.0194245	0.0977567	0.00506581	1.2855	0.664906
rs75820466	8	57277408	0.0384892	0.0826808	0.00526703	1.19584	0.378502
rs73602246	8	57277493	0.0140288	0.1188	0.005077	1.36921	0.932303
rs73602249	8	57277700	0.0136691	0.125195	0.00507713	1.39197	1.00501
rs73602250	8	57277781	0.0136691	0.125195	0.00507713	1.39197	1.00501
rs7014852	8	57277811	0.298561	0.0289624	0.00538746	0.73045	1.02777
rs77608370	8	57278239	0.176259	0.0277445	0.0062618	0.646477	0.653921
rs7357488	8	57278355	0.298561	0.0289624	0.00521138	0.744881	1.07755
rs4386979	8	57278363	0.272662	0.0322113	0.00651901	0.693827	0.901465
rs114256550	8	57278490	0.028777	0.1409	0.00528128	1.42617	1.11425
rs115156123	8	57278801	0.0147482	0.0711371	0.00512002	1.14282	0.209139
rs112931052	8	57278994	0.298561	0.0289624	0.00647787	0.650402	0.751695
rs150362477	8	57279447	0.0197842	0.163827	0.00561738	1.46485	1.23781
rs7011363	8	57279883	0.298561	0.0289624	0.006483	0.650058	0.750509
rs6987736	8	57279898	0.298561	0.0289624	0.006483	0.650058	0.750509
rs112616138	8	57280069	0.0136691	0.125195	0.00544858	1.3613	0.907035
rs6474060	8	57280273	0.295683	0.0294935	0.00640711	0.663065	0.795369
rs185295855	8	57280489	0.0129496	0.213621	0.00568869	1.57463	1.58848
rs139113858	8	57280570	0.0194245	0.1697	0.00583562	1.4636	1.23381
rs73602261	8	57280844	0.0136691	0.125195	0.00580705	1.33363	0.818648
rs143649247	8	57280902	0.0233813	0.116496	0.00585289	1.29894	0.707837
rs6474061	8	57280984	0.103597	0.0591234	0.00627324	0.974267	1.7441
rs142006035	8	57281438	0.0384892	0.0826808	0.00582814	1.15187	0.238048
rs112492705	8	57281472	0.0194245	0.0977567	0.00565604	1.23763	0.511993
rs4507757	8	57281774	0.298561	0.0283655	0.00630164	0.653336	0.761814
rs568374367	8	57282036	0.0143885	0.207004	0.00524753	1.59602	1.65681
rs1806316	8	57282070	0.292086	0.0290419	0.00619165	0.671218	0.823488
rs1806317	8	57282113	0.298561	0.0278903	0.00630164	0.646	0.736513
rs73602263	8	57282370	0.0136691	0.125195	0.00539771	1.36538	0.920068
rs111229945	8	57282628	0.0194245	0.0977567	0.00545351	1.25347	0.562591
rs4607603	8	57282680	0.269784	0.0330284	0.00681081	0.685689	0.873398
rs10089699	8	57282691	0.298561	0.0278903	0.00633398	0.643776	0.728843
rs565133770	8	57282719	0.0197842	0.164111	0.00537676	1.48462	1.30096
rs117052327	8	57283064	0.295324	0.0284307	0.00638149	0.648865	0.746394
rs142700651	8	57283137	0.0964029	0.0955472	0.00600139	1.20197	0.398084
rs4738480	8	57284010	0.295324	0.0284307	0.00627117	0.656439	0.772517
rs4738481	8	57284046	0.295324	0.0284307	0.00627117	0.656439	0.772517
rs7838170	8	57284400	0.298201	0.0279088	0.00631081	0.645656	0.735327
rs4738482	8	57284469	0.298201	0.0279088	0.00631081	0.645656	0.735327
rs56241118	8	57285037	0.0136691	0.157533	0.005369	1.46748	1.24621
rs114153834	8	57285087	0.0384892	0.0708705	0.00554481	1.10658	0.0933768
rs9298543	8	57285217	0.292086	0.0290028	0.00593504	0.689015	0.884869
rs111488522	8	57285320	0.0136691	0.125195	0.00513555	1.387	0.98913
rs143394016	8	57285339	0.0485612	0.170169	0.00532508	1.50456	1.36465
rs4738483	8	57285424	0.295683	0.0285392	0.00580393	0.69172	0.894198
rs4738484	8	57285485	0.298921	0.0279331	0.00584892	0.679043	0.850476
rs10091783	8	57285647	0.296043	0.0284949	0.00580572	0.690912	0.891411
rs139000348	8	57285717	0.0176259	0.130068	0.00507943	1.40836	1.05736
rs9298544	8	57286025	0.297842	0.0280066	0.00573968	0.688372	0.882651
rs139879949	8	57286141	0.0485612	0.170169	0.0049546	1.53587	1.46467
rs10283127	8	57286171	0.298201	0.0279935	0.00545147	0.710544	0.959121
rs76665313	8	57286385	0.0690647	0.0397671	0.00533055	0.872752	-0.653546
rs4738485	8	57286386	0.296043	0.0283928	0.00553184	0.710338	0.95841
rs4738486	8	57286606	0.299281	0.0277605	0.0055787	0.696895	0.912046
rs115570957	8	57286853	0.0384892	0.0696362	0.00511685	1.13383	0.180422
rs4738487	8	57286869	0.297482	0.0281244	0.0055523	0.70461	0.938655
rs7007341	8	57287136	0.473741	0.0126896	0.00819078	0.190124	1.53604
rs11783310	8	57287141	0.296043	0.0283928	0.00531828	0.727437	1.01738
rs6987984	8	57287293	0.223022	0.0255588	0.00690072	0.568647	0.469729
rs11774683	8	57287545	0.297482	0.0281834	0.00545334	0.713331	0.968733
rs4077517	8	57287739	0.473741	0.0128702	0.0083049	0.190249	1.53642
rs3892906	8	57287756	0.271223	0.0321031	0.00620682	0.713677	0.969926
rs4077518	8	57288079	0.47518	0.0128038	0.00876572	0.164551	1.45957
rs11985449	8	57288175	0.181655	0.0243425	0.00676962	0.555802	0.35235
rs151050241	8	57288207	0.0194245	0.0977567	0.00510234	1.28238	0.654939
rs111969824	8	57288218	0.0136691	0.125195	0.0051104	1.38913	0.995933
rs111419720	8	57288364	0.177698	0.0253257	0.0068324	0.568989	0.396208
rs140947010	8	57288418	0.0244604	0.116789	0.00520731	1.35079	0.873463
rs4992422	8	57288711	0.297482	0.0281834	0.00580586	0.686126	0.874905
rs16920486	8	57288773	0.0176259	0.130068	0.00540567	1.38132	0.970986
rs4077346	8	57288830	0.175899	0.0261602	0.00709058	0.56696	0.389459
rs114232628	8	57288912	0.0140288	0.24895	0.00545081	1.65965	1.86006
rs73679822	8	57289005	0.0158273	0.116804	0.00545423	1.33072	0.809353
rs73679823	8	57289284	0.0133094	0.15867	0.00544039	1.46487	1.23787
rs7841559	8	57289691	0.177698	0.0250098	0.00716394	0.542958	0.309632
rs1595311	8	57289921	0.297482	0.0281834	0.00585546	0.682433	0.862168
rs144507925	8	57290021	0.0201439	0.135564	0.00504742	1.42908	1.12355
rs73602281	8	57290022	0.0672662	0.0416748	0.00538856	0.888401	-0.603558
rs115394949	8	57290064	0.0104317	0.20519	0.00486465	1.6251	1.7497
rs1595310	8	57290364	0.47446	0.0118437	0.00889398	0.12439	1.33948
rs114366452	8	57290543	0.0384892	0.0664746	0.00518022	1.10831	0.098903
rs147135139	8	57290812	0.0334532	0.0788077	0.005134	1.18611	0.347422
rs531625716	8	57290813	0.0133094	0.23764	0.00496432	1.68006	1.92526
rs57817855	8	57290929	0.17518	0.0259636	0.00645435	0.604512	0.514352
rs11781976	8	57290956	0.47446	0.0114022	0.00904223	0.100712	1.26868
rs73602284	8	57291035	0.0136691	0.125195	0.00481312	1.41516	1.07908
rs4351411	8	57291218	0.3	0.0242434	0.00588857	0.614584	0.628162
rs78314034	8	57291368	0.175899	0.0255576	0.0064925	0.595107	0.483072
rs149923077	8	57291454	0.0244604	0.116789	0.00495133	1.37268	0.943387
rs75352615	8	57291520	0.0147482	0.142785	0.00481817	1.4718	1.26001
rs11996248	8	57291585	0.175899	0.0255576	0.00639475	0.601696	0.504986
rs149160340	8	57291766	0.0147482	0.21915	0.00496043	1.64522	1.81397
rs116390959	8	57291772	0.0201439	0.135564	0.00500289	1.43292	1.13581
rs4738491	8	57291854	0.297482	0.0251657	0.00590471	0.62961	0.679985
rs1837047	8	57292075	0.0176259	0.130068	0.00508833	1.4076	1.05493
rs10108426	8	57292723	0.47518	0.0118576	0.00852467	0.143319	1.39608
rs140468979	8	57292821	0.0334532	0.0664303	0.00513436	1.11188	0.110307
rs73602288	8	57292917	0.0330935	0.0559824	0.0050812	1.04209	-0.112625
rs1816599	8	57292936	0.175899	0.025336	0.00642752	0.595695	0.485028
rs114006883	8	57293119	0.0129496	0.213621	0.00479581	1.64878	1.82534
rs145897690	8	57293126	0.0715827	0.0819529	0.00434398	1.27568	0.633537
rs148159727	8	57293177	0.0140288	0.24895	0.00418942	1.77396	2.22521
rs1816598	8	57293234	0.175899	0.025514	0.00560168	0.658461	0.693778
rs59851215	8	57293324	0.0334532	0.0788077	0.00439714	1.2534	0.562368
rs72656092	8	57293571	0.131655	0.0594719	0.00417945	1.15319	2.33917
rs115295549	8	57293621	0.0384892	0.0664746	0.00421832	1.19752	0.383869
rs1821814	8	57293916	0.47518	0.0094675	0.00741085	0.106367	1.28559
rs143523854	8	57294172	0.0176259	0.130068	0.00400281	1.51181	1.38781
rs73602290	8	57294358	0.0676259	0.040474	0.00427568	0.976171	-0.323192
rs10216893	8	57294501	0.297122	0.0191279	0.00500152	0.582565	0.517731
rs116227250	8	57294563	0.0715827	0.0334165	0.00411815	0.909259	-0.536931
rs10216409	8	57294571	0.47482	0.00955835	0.00731471	0.116186	1.31495
rs73602293	8	57294998	0.0672662	0.0408827	0.00443014	0.965121	-0.358489
rs138667651	8	57295157	0.026259	0.0742274	0.00411482	1.25621	0.571344
rs142670622	8	57295375	0.0176259	0.130068	0.00381763	1.53238	1.45352
rs16920508	8	57295413	0.175899	0.0267929	0.00478218	0.748395	0.992885
rs10216935	8	57295631	0.298921	0.0174628	0.00477335	0.563291	0.451256
rs61245909	8	57295887	0.175899	0.0267929	0.00461563	0.763789	1.04408
rs9298546	8	57296045	0.471583	0.00900957	0.00655567	0.138087	1.38044
rs142634010	8	57296054	0.0140288	0.211682	0.00388385	1.73642	2.10529
rs78143657	8	57296289	0.0140288	0.211682	0.00388385	1.73642	2.10529
rs77734883	8	57296374	0.0197842	0.0944579	0.00390675	1.38342	0.977694
rs184079928	8	57296430	0.0172662	0.207185	0.00389005	1.7264	2.07328
rs12547839	8	57296567	0.295324	0.017588	0.00515815	0.532724	0.345833
rs1816600	8	57296710	0.47518	0.00864034	0.00716172	0.0815135	1.21127
rs10097192	8	57296754	0.295683	0.0173842	0.00496798	0.543976	0.38464
rs1816601	8	57296815	0.47518	0.00866211	0.00716172	0.0826064	1.21454
rs16920509	8	57297035	0.179496	0.0255184	0.00504177	0.704271	0.846135
rs74347432	8	57297640	0.0316547	0.0539383	0.00404102	1.12541	0.153526
rs6988070	8	57297665	0.47518	0.00906931	0.00697821	0.11383	1.3079
rs149213185	8	57297798	0.0197842	0.0944579	0.0037801	1.39774	1.02344
rs10097863	8	57297993	0.101439	0.0516453	0.00338935	1.18291	2.43802
rs59088162	8	57298066	0.0136691	0.125195	0.00313541	1.60129	1.67364
rs1543914	8	57298377	0.475899	0.00714909	0.00672927	0.0262829	1.04612
rs112640662	8	57298529	0.0104317	0.193707	0.00298822	1.81173	2.34586
rs4738492	8	57298626	0.295683	0.012473	0.00473475	0.420674	-0.0406192
rs2043707	8	57298653	0.177338	0.0260577	0.00386401	0.828898	1.26063
rs2043708	8	57298685	0.475899	0.00676106	0.00666645	0.00611972	0.985824
rs16920516	8	57298728	0.270144	0.0302481	0.00333185	0.958014	1.81263
rs16920520	8	57298998	0.183453	0.0241788	0.00379092	0.80469	1.18011
rs145871320	8	57299144	0.0471223	0.200834	0.00280444	1.85499	2.48404
rs4737428	8	57299438	0.295683	0.0124406	0.00416563	0.475161	0.147302
rs111713615	8	57299530	0.0194245	0.0950334	0.0026219	1.55926	1.53938
rs16920523	8	57299548	0.132374	0.0574166	0.00236519	1.38517	3.1107
rs6998719	8	57299586	0.177338	0.0260577	0.00319159	0.911929	1.53677
rs4737429	8	57299612	0.295683	0.0124406	0.00382072	0.512696	0.276758
rs138102154	8	57299981	0.0381295	0.0659158	0.00248033	1.42448	1.10885

## Sheet: Kenya
SNP	CHR	Hg19Position	MAF	iHH_Ancestral	iHH_Derived	iHS	normalized iHS
rs59994824	8	57050321	0.0467596	0.0894007	0.00237578	1.57553	1.47915
rs149349738	8	57050517	0.0545529	0.0990507	0.00256086	1.58747	1.5244
rs4304304	8	57051259	0.243642	0.0115208	0.00489046	0.372131	-0.404935
rs78120545	8	57051381	0.0730107	0.0443744	0.00308836	1.1574	-0.105417
rs7015099	8	57051572	0.0110747	0.114174	0.00277206	1.61477	1.62786
rs79535773	8	57051670	0.0615258	0.0555251	0.00307555	1.25657	0.270404
rs112277038	8	57051771	0.242822	0.0115887	0.00496365	0.368233	-0.418979
rs112155105	8	57052110	0.0155865	0.0959762	0.00308892	1.49236	1.16397
rs114028892	8	57052292	0.0365053	0.107054	0.00322895	1.52054	1.27076
rs73594219	8	57052796	0.123052	0.0305916	0.00354325	0.9362	1.47708
rs7017201	8	57053086	0.187859	0.023822	0.00482552	0.693435	0.652757
rs114223766	8	57053197	0.0508614	0.188574	0.00384951	1.69008	1.91326
rs116468670	8	57053316	0.0365053	0.10864	0.00407028	1.42636	0.91385
rs151268657	8	57054198	0.0180476	0.109814	0.00402334	1.43607	0.950648
rs140464604	8	57054398	0.0455291	0.173865	0.00449615	1.58737	1.52402
rs4330666	8	57054698	0.443396	0.0116309	0.00714351	0.211701	1.51115
rs113892737	8	57054875	0.0266612	0.243078	0.00572731	1.62779	1.6772
rs532271656	8	57054891	0.011895	0.238007	0.00559191	1.62903	1.6819
rs7007287	8	57055054	0.0393765	0.0949425	0.00737235	1.10985	-0.285615
rs186416269	8	57055120	0.0246103	0.138022	0.0071903	1.2832	0.371322
rs111902132	8	57055631	0.011895	0.0830131	0.00759023	1.03889	-0.554529
rs111413261	8	57055659	0.073831	0.062664	0.00843406	0.870982	-1.19084
rs141189630	8	57055841	0.0438884	0.138008	0.00777206	1.24937	0.243118
rs113299041	8	57055988	0.0877769	0.0461843	0.0086448	0.72774	-1.73368
rs144172517	8	57056044	0.0131255	0.131121	0.00767648	1.23251	0.179225
rs146029905	8	57056304	0.100902	0.0468602	0.00913816	0.709946	0.708821
rs73594224	8	57056382	0.0467596	0.106839	0.00813473	1.11839	-0.253251
rs73594227	8	57056496	0.0139459	0.0692552	0.00777004	0.950029	-0.891282
rs139584477	8	57056704	0.0980312	0.0644815	0.00867017	0.871407	-1.18923
rs73594229	8	57056932	0.111567	0.0390575	0.00994111	0.594269	0.316032
rs117849898	8	57057068	0.0159967	0.125692	0.00850538	1.16961	-0.059145
rs34948585	8	57057254	0.0295324	0.0438255	0.00868497	0.702958	-1.8276
rs116345931	8	57057266	0.0574241	0.121787	0.00907926	1.12755	-0.218538
rs73594230	8	57057425	0.0139459	0.0692552	0.00843183	0.91453	-1.02581
rs148371885	8	57057522	0.0106645	0.223407	0.00836869	1.42644	0.914153
rs73594232	8	57057536	0.0397867	0.13944	0.00883231	1.19831	0.0496182
rs140585285	8	57057580	0.021329	0.0891685	0.00860155	1.01563	-0.642677
rs111697022	8	57057602	0.0139459	0.0692552	0.00864913	0.90348	-1.06769
rs111845460	8	57057670	0.014356	0.0653591	0.00865454	0.878062	-1.16401
rs7463642	8	57057684	0.0295324	0.0438255	0.00893455	0.690654	-1.87423
rs150461428	8	57057743	0.0574241	0.121787	0.00950972	1.10743	-0.294786
rs76908839	8	57058266	0.0787531	0.0544524	0.0100428	0.734162	-1.70934
rs146211439	8	57058369	0.0438884	0.138008	0.0107837	1.10713	-0.295923
rs111651589	8	57058651	0.0266612	0.243078	0.0108292	1.35115	0.62883
rs58315927	8	57058770	0.0151764	0.0648935	0.0105908	0.787274	-1.50807
rs67700407	8	57060359	0.168581	0.0250127	0.0138598	0.256405	-0.831209
rs146040666	8	57060373	0.0151764	0.0648935	0.010312	0.79886	-1.46416
rs148695121	8	57061004	0.026251	0.11591	0.0104108	1.04664	-0.525159
rs141320739	8	57061161	0.0303527	0.150271	0.0109379	1.13794	-0.179164
rs139142283	8	57061391	0.0877769	0.050251	0.0121998	0.614793	-2.16171
rs145497616	8	57061419	0.0217391	0.0706283	0.0107967	0.815687	-1.40039
rs147687161	8	57061548	0.0397867	0.13944	0.0111998	1.09518	-0.341209
rs192419868	8	57062222	0.0303527	0.150271	0.0110602	1.13311	-0.197468
rs149008401	8	57062755	0.0717801	0.114226	0.0113001	1.00468	-0.684174
rs7015703	8	57062909	0.146842	0.0301905	0.0134225	0.352037	-0.506484
rs186986722	8	57062926	0.0151764	0.0648935	0.0104395	0.793523	-1.48439
rs189413939	8	57063091	0.0151764	0.0648935	0.0104395	0.793523	-1.48439
rs549611410	8	57063146	0.0344545	0.1672	0.0108225	1.18891	0.0139954
rs145377046	8	57063602	0.0217391	0.147926	0.0104156	1.15236	-0.124517
rs137928244	8	57063672	0.0184578	0.245045	0.0106079	1.36362	0.676087
rs6983012	8	57063876	0.0877769	0.0509155	0.0125178	0.609321	-2.18245
rs182640388	8	57063883	0.0114848	0.188119	0.0107255	1.24402	0.222844
rs186614123	8	57063906	0.0295324	0.0756422	0.0110888	0.833881	-1.33144
rs138358741	8	57064018	0.0471698	0.173146	0.0111272	1.19202	0.0257812
rs191442405	8	57064027	0.0106645	0.223407	0.0106046	1.3236	0.524425
rs571371776	8	57064197	0.0344545	0.1672	0.0116614	1.15649	-0.108865
rs59161757	8	57064448	0.0151764	0.0648935	0.0112545	0.760876	-1.60811
rs147182987	8	57064565	0.0168171	0.122899	0.011299	1.03651	-0.563549
rs111739339	8	57064720	0.127564	0.0395869	0.0140145	0.450975	-0.170533
rs111725809	8	57064911	0.0344545	0.1672	0.0116544	1.15675	-0.10788
rs113699190	8	57065148	0.0168171	0.115253	0.0112887	1.00901	-0.667764
rs59575684	8	57065212	0.0397867	0.13944	0.01197	1.06629	-0.450693
rs59862960	8	57065221	0.0397867	0.13944	0.01197	1.06629	-0.450693
rs58041926	8	57065318	0.127564	0.0419462	0.0142337	0.469373	-0.108061
rs116490896	8	57065418	0.0250205	0.114857	0.0118214	0.98749	-0.749318
rs73594243	8	57065890	0.0151764	0.0648935	0.0118796	0.7374	-1.69707
rs73594244	8	57065942	0.0401969	0.139737	0.0124876	1.04883	-0.51686
rs145397342	8	57066944	0.0139459	0.166628	0.0118604	1.14765	-0.142366
rs73594245	8	57067509	0.0159967	0.0601048	0.0120184	0.699062	-1.84236
rs113873796	8	57067792	0.0401969	0.139737	0.0125259	1.0475	-0.5219
rs112052256	8	57067801	0.128384	0.0429952	0.0145139	0.471634	-0.100384
rs73594251	8	57067805	0.0159967	0.0601048	0.0116815	0.711411	-1.79556
rs73594253	8	57067818	0.014356	0.0703893	0.0116432	0.781433	-1.5302
rs13278255	8	57067975	0.0217391	0.0706283	0.0116518	0.782587	-1.52583
rs57065763	8	57067987	0.0159967	0.0602707	0.0117081	0.711619	-1.79477
rs60309891	8	57068540	0.130435	0.042391	0.0148033	0.456915	-0.150363
rs114803583	8	57068728	0.0365053	0.068683	0.0124793	0.74066	-1.68472
rs73594258	8	57068952	0.0159967	0.0602707	0.0122462	0.692106	-1.86872
rs7833792	8	57069854	0.0795734	0.0858083	0.0129684	0.820643	-1.38161
rs115994229	8	57070796	0.0131255	0.103847	0.0119522	0.938946	-0.933283
rs7827315	8	57071336	0.108696	0.0451679	0.0140663	0.506649	0.0185118
rs73594263	8	57071621	0.114848	0.040814	0.0145151	0.448988	-0.17728
rs73594266	8	57073799	0.108696	0.0451679	0.0127334	0.549884	0.165319
rs116659612	8	57074734	0.0360952	0.0698739	0.0111138	0.798452	-1.46571
rs113113938	8	57074913	0.0410172	0.157512	0.0109917	1.15625	-0.109775
rs74704997	8	57075225	0.0721903	0.131624	0.0112698	1.06742	-0.44641
rs73594268	8	57076105	0.100082	0.0513162	0.0122376	0.622558	0.412089
rs111796461	8	57076157	0.100902	0.0506631	0.0122556	0.616357	0.391033
rs1128144	8	57076241	0.40566	0.012419	0.0247754	-0.299932	0.0427065
rs541017265	8	57077182	0.0344545	0.1672	0.011641	1.15725	-0.105985
rs73594272	8	57077524	0.100902	0.0461162	0.0134527	0.535043	0.114926
rs73594274	8	57077577	0.0664479	0.0616644	0.0125465	0.691512	-1.87097
rs114284204	8	57077606	0.011895	0.238007	0.0114603	1.31739	0.500891
rs57103486	8	57077903	0.0254307	0.114118	0.0114403	0.998919	-0.706006
rs537374458	8	57077946	0.0164069	0.192143	0.0109357	1.24478	0.225724
rs115512007	8	57078062	0.0233798	0.130988	0.0113967	1.06045	-0.472824
rs149893654	8	57078128	0.0828548	0.0571632	0.0130022	0.643101	-2.05443
rs141959330	8	57078412	0.0455291	0.139132	0.0119717	1.06527	-0.454558
rs74568212	8	57078430	0.0250205	0.114857	0.0117446	0.990322	-0.738585
rs75628621	8	57078557	0.0254307	0.118257	0.0118122	1.0005	-0.700014
rs76238567	8	57081483	0.0250205	0.114857	0.011926	0.983664	-0.763817
rs73594276	8	57081766	0.109516	0.0427688	0.0139866	0.485414	-0.0535931
rs73594277	8	57081888	0.0401969	0.139737	0.0114491	1.08654	-0.373952
rs75960200	8	57082611	0.0709598	0.156671	0.0115245	1.13337	-0.196482
rs74648060	8	57082828	0.0709598	0.156671	0.0115245	1.13337	-0.196482
rs146292150	8	57082926	0.0106645	0.223407	0.0104846	1.32854	0.543146
rs34230678	8	57083117	0.0943396	0.0672636	0.0117138	0.759082	-1.61491
rs73594278	8	57083265	0.0697293	0.0567839	0.0112393	0.703487	-1.82559
rs115245115	8	57084318	0.0779327	0.0884156	0.0111772	0.898197	-1.08771
rs112095742	8	57084573	0.0168171	0.110779	0.00984245	1.05135	-0.50731
rs56222013	8	57084971	0.0360952	0.0743018	0.0102023	0.862301	-1.22374
rs144220904	8	57085347	0.0455291	0.139132	0.0108556	1.10777	-0.293498
rs73594280	8	57085363	0.105824	0.0448724	0.0119664	0.574014	0.247254
rs150365875	8	57085580	0.0455291	0.139132	0.0106042	1.11795	-0.254919
rs73594282	8	57085622	0.100902	0.0491165	0.0118453	0.617681	0.395529
rs73594286	8	57085662	0.0401969	0.139737	0.0106254	1.11897	-0.251053
rs191742401	8	57085934	0.0455291	0.139132	0.0109843	1.10265	-0.312901
rs113291418	8	57085978	0.0168171	0.110779	0.0103845	1.02807	-0.595533
rs145072232	8	57086092	0.0455291	0.139132	0.0110733	1.09915	-0.326164
rs115834259	8	57087156	0.0779327	0.0884156	0.0114867	0.886335	-1.13266
rs73594291	8	57087313	0.100902	0.0491165	0.0122933	0.601559	0.340785
rs73594293	8	57087350	0.160788	0.0311646	0.0139684	0.348515	-0.518443
rs139913815	8	57087893	0.0455291	0.139132	0.0110512	1.10002	-0.322867
rs536186423	8	57088152	0.0266612	0.243078	0.0106329	1.35909	0.65892
rs73594294	8	57088326	0.192371	0.0250119	0.0147508	0.229332	-0.923137
rs144258770	8	57088542	0.0131255	0.0993237	0.0103188	0.983422	-0.764734
rs189292527	8	57088836	0.0303527	0.150271	0.0106569	1.14924	-0.13634
rs182328045	8	57089007	0.0188679	0.195295	0.00997756	1.29167	0.403421
rs73682450	8	57089494	0.0808039	0.0869966	0.00813644	1.02907	-0.591744
rs73594296	8	57089981	0.109516	0.0405242	0.0100321	0.606324	0.356965
rs11986542	8	57090642	0.0188679	0.244558	0.00917991	1.42554	0.910742
rs184041484	8	57090946	0.0221493	0.086022	0.00949536	0.957098	-0.864493
rs73594299	8	57090954	0.105004	0.0434358	0.0117175	0.569012	0.23027
rs73594301	8	57091871	0.0549631	0.0892338	0.0103775	0.934436	-0.950374
rs77999699	8	57091946	0.0701395	0.0844081	0.00944367	0.951243	-0.886682
rs77720105	8	57092248	0.0131255	0.0993237	0.00886406	1.04942	-0.514624
rs114399561	8	57092285	0.0114848	0.188119	0.0086834	1.33574	0.570431
rs192140032	8	57092525	0.0106645	0.223407	0.00862779	1.4132	0.863978
rs548588221	8	57092862	0.0123052	0.248365	0.00855499	1.46287	1.05221
rs74765174	8	57092911	0.0701395	0.161432	0.00941941	1.23397	0.184757
rs36088882	8	57092914	0.0566038	0.0705856	0.00944618	0.87346	-1.18145
rs34480844	8	57092973	0.383511	0.0113273	0.0189641	-0.223805	-0.726986
rs112209132	8	57093129	0.0525021	0.0809868	0.00921528	0.943906	-0.914486
rs79824205	8	57093233	0.0566038	0.0702149	0.00938685	0.87391	-1.17975
rs142773788	8	57093346	0.011895	0.176162	0.00814996	1.33476	0.566717
rs139711577	8	57093748	0.0508614	0.0859299	0.00922686	0.969091	-0.819044
rs111403049	8	57093757	0.249795	0.0300998	0.013852	0.337052	-0.531318
rs66796428	8	57094797	0.0566038	0.0705714	0.00981191	0.856875	-1.2443
rs76516633	8	57095018	0.0885972	0.0665732	0.0101259	0.817863	-1.39215
rs757162265	8	57095156	0.021329	0.243485	0.0094046	1.41313	0.863713
rs111708768	8	57095245	0.0266612	0.243078	0.00949438	1.40828	0.845333
rs79006623	8	57095563	0.0373257	0.0646801	0.010083	0.80718	-1.43263
rs115827596	8	57095713	0.0131255	0.0993237	0.00929593	1.02876	-0.592919
rs10958476	8	57095808	0.0352748	0.127292	0.00873849	1.16336	-0.0828304
rs72654002	8	57095939	0.0566038	0.0705714	0.00993398	0.851506	-1.26465
rs7824409	8	57096018	0.174733	0.0958409	0.0066052	1.16167	2.24268
rs116771605	8	57096238	0.0791632	0.131565	0.00753385	1.24212	0.215643
rs60270334	8	57096564	0.0401969	0.139737	0.00706569	1.29616	0.420436
rs61690651	8	57096661	0.40566	0.009403	0.0193985	-0.314501	0.000891706
rs56699713	8	57096670	0.40566	0.009403	0.0193985	-0.314501	0.000891706
rs66553445	8	57096781	0.0566038	0.0705714	0.00755735	0.97026	-0.814614
rs34037954	8	57096841	0.0414274	0.116611	0.00703537	1.21945	0.129732
rs34608229	8	57097017	0.0508614	0.0830637	0.00747053	1.04606	-0.527357
rs56933685	8	57097064	0.274405	0.0243761	0.0128165	0.279195	-0.739765
rs34516759	8	57097138	0.0566038	0.0681982	0.00771698	0.946326	-0.905315
rs61328003	8	57097234	0.0102543	0.118283	0.00597608	1.29651	0.421763
rs138678517	8	57097273	0.0250205	0.114857	0.00640401	1.25371	0.259565
rs56777886	8	57097344	0.194832	0.025785	0.0113371	0.356864	-0.490094
rs56224379	8	57097374	0.0344545	0.132024	0.00679499	1.28846	0.391256
rs34952804	8	57097399	0.0566038	0.0681982	0.00842533	0.908186	-1.04985
rs116200406	8	57097695	0.0816243	0.0578246	0.00889142	0.813142	-1.41004
rs115010882	8	57098557	0.0578343	0.133433	0.00826328	1.20811	0.0867568
rs80256072	8	57098921	0.0250205	0.114857	0.00715278	1.20568	0.077548
rs113889339	8	57098993	0.146021	0.0380613	0.0100978	0.576257	0.254871
rs34404111	8	57099190	0.0566038	0.0681982	0.00853523	0.902558	-1.07118
rs35637640	8	57099305	0.0525021	0.0783605	0.00846332	0.966556	-0.828651
rs141411754	8	57099419	0.0566038	0.0681323	0.00853523	0.902138	-1.07277
rs145306143	8	57099420	0.0566038	0.0681323	0.00853523	0.902138	-1.07277
rs75163933	8	57099778	0.163249	0.10464	0.0066271	1.19837	2.3673
rs4263734	8	57099931	0.0566038	0.0681323	0.0108778	0.796811	-1.47193
rs7833986	8	57100149	0.385562	0.0103532	0.0254461	-0.390546	-1.56758
rs7834407	8	57100392	0.242002	0.0303452	0.0163546	0.268449	-0.778481
rs149494501	8	57100400	0.0422477	0.157739	0.0103148	1.18448	-0.00279281
rs13273123	8	57100791	0.0566038	0.0681323	0.0112248	0.783175	-1.5236
rs138540621	8	57100829	0.0590648	0.127991	0.0107259	1.07675	-0.411053
rs36103212	8	57101475	0.0508614	0.0827247	0.0110613	0.873829	-1.18005
rs141762603	8	57101518	0.0102543	0.23822	0.00990265	1.38123	0.742823
rs13281873	8	57101799	0.0484003	0.0865797	0.0109963	0.896171	-1.09539
rs113015956	8	57102168	0.0164069	0.112027	0.0101933	1.04101	-0.546495
rs73596211	8	57102621	0.401559	0.0105812	0.0258483	-0.387898	-0.209766
rs111259808	8	57102861	0.0709598	0.0596127	0.0111098	0.729635	-1.7265
rs59061242	8	57102876	0.0922888	0.042956	0.0122837	0.543694	-2.43115
rs111503855	8	57102925	0.0808039	0.0744377	0.0124224	0.777589	-1.54477
rs77394979	8	57103688	0.0709598	0.160401	0.0121134	1.12194	-0.239798
rs113507266	8	57104098	0.0123052	0.171834	0.0110765	1.1907	0.0207789
rs114525270	8	57104818	0.0266612	0.0942419	0.0113165	0.920532	-1.00307
rs73596214	8	57104990	0.0533224	0.0924405	0.012032	0.885525	-1.13573
rs141251360	8	57105097	0.0442986	0.145789	0.0115058	1.10281	-0.312294
rs75617252	8	57105599	0.0709598	0.160401	0.0121121	1.12199	-0.239609
rs73596215	8	57105924	0.0397867	0.141557	0.0114955	1.0904	-0.359324
rs13258395	8	57106499	0.0549631	0.0805223	0.012298	0.816082	-1.3989
rs145857269	8	57106707	0.0709598	0.160401	0.0123029	1.1152	-0.26534
rs73596216	8	57107585	0.374077	0.0167674	0.025029	-0.173978	-0.475793
rs147994214	8	57107618	0.0127153	0.0716863	0.0123831	0.762606	-1.60155
rs189081638	8	57108262	0.0102543	0.23822	0.0124435	1.28204	0.366926
rs62515430	8	57109358	0.0352748	0.121629	0.012732	0.980142	-0.777164
rs73682451	8	57109412	0.0283019	0.109111	0.0126082	0.937216	-0.939839
rs117946837	8	57109546	0.083265	0.0772358	0.0146494	0.721998	-1.75544
rs144464904	8	57109711	0.04758	0.201296	0.0139303	1.15987	-0.0960563
rs56198510	8	57109796	0.011895	0.142388	0.0134119	1.02598	-0.603454
rs146618799	8	57110040	0.0123052	0.120584	0.0136183	0.947167	-0.902128
rs117500552	8	57110692	0.0278917	0.0946642	0.0138316	0.835314	-1.32601
rs73596219	8	57110824	0.0529122	0.0480733	0.0142761	0.527295	-2.4933
rs73596220	8	57111096	0.0631665	0.0401998	0.0145389	0.441692	-2.81771
rs34571768	8	57112046	0.0209188	0.119079	0.0137062	0.938915	-0.933401
rs143612012	8	57112140	0.0471698	0.133856	0.0144211	0.967639	-0.824546
rs58712413	8	57113026	0.21411	0.0404964	0.0181368	0.348855	-0.488794
rs73596222	8	57113211	0.267432	0.0308499	0.0217831	0.151133	-1.20115
rs114607955	8	57114530	0.144791	0.0608013	0.0146789	0.617218	0.393957
rs141490250	8	57114531	0.011895	0.164806	0.0118141	1.14457	-0.154038
rs58402179	8	57114699	0.278917	0.0320233	0.0216987	0.169032	-1.13666
rs4128541	8	57115188	0.144381	0.0464934	0.0142118	0.514743	0.0459956
rs7835611	8	57115752	0.279737	0.0318512	0.0226169	0.148692	-1.20994
rs146050301	8	57116306	0.0315833	0.125558	0.0128488	0.98998	-0.739882
rs73596225	8	57116364	0.275636	0.0327106	0.023178	0.149612	-1.20663
rs76233256	8	57117093	0.226415	0.0413874	0.0201415	0.312776	-0.618779
rs111560205	8	57117543	0.0172272	0.0947489	0.0131524	0.857569	-1.24167
rs73596227	8	57117868	0.279737	0.0334643	0.0237401	0.149099	-1.20848
rs142203434	8	57118282	0.0196883	0.151567	0.0132799	1.05741	-0.484345
rs73596228	8	57118468	0.279737	0.0329475	0.0237401	0.142339	-1.23283
rs144806896	8	57118501	0.0602953	0.139543	0.0137117	1.00762	-0.673032
rs59695015	8	57119104	0.279737	0.0329475	0.0236539	0.14392	-1.22713
rs116460926	8	57120740	0.0196883	0.151567	0.0134892	1.05062	-0.510077
rs7008832	8	57121011	0.279737	0.0327879	0.0236539	0.141812	-1.23473
rs115694589	8	57121399	0.0196883	0.151567	0.0142407	1.02707	-0.599323
rs567153847	8	57123377	0.011895	0.238007	0.013773	1.23756	0.198362
rs62515432	8	57123523	0.0307629	0.149277	0.0138504	1.03253	-0.578632
8:57124061	8	57124061	0.0196883	0.151567	0.0136877	1.04428	-0.534103
rs185937817	8	57124210	0.28548	0.0321365	0.0227207	0.150577	-1.20315
rs552622903	8	57124304	0.0139459	0.214462	0.0124725	1.2354	0.190177
rs7006371	8	57124830	0.28548	0.031348	0.0227207	0.139787	-1.24202
rs7006525	8	57124878	0.272354	0.0336918	0.0216019	0.193033	-1.05019
rs79886886	8	57125014	0.0635767	0.120428	0.0127232	0.976132	-0.792361
rs7006898	8	57125063	0.283839	0.031632	0.0219626	0.158442	-1.17481
rs150898248	8	57125325	0.0520919	0.176886	0.0130733	1.13131	-0.204289
rs112135941	8	57126082	0.283839	0.031632	0.0230875	0.13675	-1.25297
rs113580939	8	57126191	0.0274815	0.229409	0.012975	1.2475	0.236032
rs145090691	8	57126485	0.0442986	0.132853	0.0136276	0.98895	-0.743785
rs73596236	8	57127929	0.283839	0.0311946	0.0232211	0.128196	-1.28378
rs563374673	8	57128007	0.011895	0.24966	0.0123988	1.30397	0.450034
rs115071110	8	57128014	0.0196883	0.151567	0.0126502	1.07851	-0.404383
rs79466926	8	57128238	0.283839	0.0308765	0.0230032	0.12784	-1.28507
rs73596238	8	57128379	0.0164069	0.100196	0.0129432	0.888808	-1.12329
rs76022786	8	57128740	0.0176374	0.220881	0.0125728	1.24473	0.225534
rs115836757	8	57129241	0.0196883	0.151567	0.0130641	1.06453	-0.457362
rs62515433	8	57129291	0.0307629	0.149277	0.0131593	1.05476	-0.494387
rs57166494	8	57129765	0.0328138	0.0444862	0.0135177	0.517322	-2.53109
rs73596239	8	57130180	0.283839	0.0305353	0.0230432	0.122259	-1.30517
rs7826445	8	57130946	0.283839	0.0305353	0.0230432	0.122259	-1.30517
rs14859	8	57131082	0.0586546	0.106362	0.0141534	0.875926	-1.17211
rs117081201	8	57131797	0.0401969	0.0856402	0.0132181	0.811507	-1.41623
rs116571852	8	57131809	0.0861362	0.128723	0.0147338	0.941342	-0.924203
rs143729614	8	57132276	0.0102543	0.13076	0.0125497	1.01784	-0.634302
rs57013355	8	57132449	0.248564	0.0230696	0.0213574	0.0334918	-1.62499
rs56821403	8	57132627	0.248564	0.0230696	0.0213574	0.0334918	-1.62499
rs60662621	8	57132946	0.248564	0.0230696	0.0213574	0.0334918	-1.62499
rs60503443	8	57133128	0.23831	0.0245508	0.0207783	0.072454	-1.48461
rs4385448	8	57133521	0.0188679	0.173955	0.0117885	1.16898	-0.0615325
rs73596246	8	57133643	0.0582445	0.107852	0.0130407	0.917527	-1.01445
rs139273987	8	57134014	0.0479902	0.116783	0.0127589	0.961567	-0.847557
rs73596248	8	57134187	0.0656276	0.0889031	0.0138396	0.807793	-1.43031
rs116659465	8	57134998	0.0635767	0.120428	0.0130066	0.966564	-0.82862
rs73596249	8	57135283	0.267432	0.020335	0.0215625	-0.025455	-1.83736
rs73596251	8	57135454	0.064397	0.090082	0.0134482	0.825973	-1.36141
rs76043644	8	57135578	0.0196883	0.151567	0.0115275	1.11887	-0.251432
rs148536445	8	57135752	0.0520919	0.176029	0.0119462	1.16835	-0.06392
rs6997880	8	57135814	0.267432	0.0205383	0.0205536	-0.000324033	-1.74682
rs6984782	8	57135889	0.456932	0.00593881	0.033445	-0.750632	-1.25086
rs151049068	8	57135955	0.0479902	0.116783	0.010758	1.03565	-0.566808
rs140924211	8	57135975	0.011895	0.180327	0.00939898	1.28298	0.370489
rs75201573	8	57136197	0.0307629	0.149277	0.0107776	1.14147	-0.165786
rs114519224	8	57136288	0.0209188	0.135254	0.0104978	1.11005	-0.284857
rs79467062	8	57136704	0.0861362	0.128723	0.0116317	1.04401	-0.535126
rs73596253	8	57137221	0.327728	0.0190079	0.0232417	-0.087334	-0.0389951
rs11985751	8	57137439	0.458983	0.00588261	0.0362237	-0.789423	-1.36219
rs113472341	8	57137563	0.0192781	0.217603	0.0118091	1.26545	0.304056
rs149283085	8	57137647	0.04758	0.118622	0.0127516	0.968598	-0.820912
rs62515435	8	57137764	0.0307629	0.149277	0.0121519	1.08935	-0.363303
rs73596257	8	57138111	0.289171	0.0233628	0.0226128	0.0141714	-1.69459
rs116311733	8	57138155	0.011895	0.131577	0.0123489	1.02755	-0.597504
rs142366323	8	57138184	0.011895	0.131577	0.0123489	1.02755	-0.597504
rs36112366	8	57138676	0.026251	0.0972652	0.0126815	0.884788	-1.13852
rs56855591	8	57138677	0.064397	0.0936768	0.0141724	0.820187	-1.38334
rs116805921	8	57138887	0.0602953	0.137451	0.0138707	0.996051	-0.716875
rs79598272	8	57139216	0.02379	0.152275	0.0127035	1.07871	-0.403625
rs58418494	8	57139301	0.289171	0.0227018	0.0230054	-0.00576931	-1.76644
rs58479537	8	57139315	0.327728	0.0187368	0.0260268	-0.142726	-0.318243
rs61374126	8	57139532	0.264971	0.0216729	0.0217707	-0.00195618	-1.7527
rs527744955	8	57139534	0.0635767	0.120886	0.0139945	0.936417	-0.942867
rs113188332	8	57140297	0.0574241	0.113679	0.0138912	0.912939	-1.03184
rs73596264	8	57140763	0.335931	0.0179585	0.0265529	-0.169842	-0.454942
rs73596267	8	57140822	0.335931	0.0179585	0.0265529	-0.169842	-0.454942
rs151096659	8	57141037	0.0602953	0.137451	0.0137715	0.999168	-0.705062
rs77445904	8	57141542	0.33429	0.0185462	0.0264461	-0.154107	-0.375618
rs73596269	8	57141548	0.33429	0.0185462	0.0264461	-0.154107	-0.375618
rs144589796	8	57142109	0.011895	0.131577	0.0125645	1.02003	-0.626002
rs73596270	8	57142276	0.0164069	0.100196	0.0125937	0.900697	-1.07823
rs73596273	8	57142413	0.306399	0.0229698	0.0245394	-0.0287069	0.256562
rs553571269	8	57143008	0.0155865	0.220601	0.0128117	1.236	0.19245
rs60081141	8	57143488	0.0447088	0.0847003	0.0135194	0.796928	-1.47148
rs114646520	8	57143577	0.0635767	0.120886	0.0139793	0.93689	-0.941075
rs73596275	8	57144011	0.334701	0.0168474	0.0261002	-0.190112	-0.557129
rs139846514	8	57144224	0.02379	0.152275	0.012996	1.06882	-0.441105
rs150069872	8	57144598	0.04758	0.206784	0.0135204	1.18453	-0.00260333
rs114704203	8	57145043	0.0196883	0.151567	0.0130419	1.06527	-0.454558
rs111472637	8	57145966	0.334701	0.0175944	0.0261002	-0.171269	-0.462136
rs116096032	8	57146069	0.127153	0.0683948	0.0156903	0.639392	0.46925
rs140077851	8	57146293	0.0106645	0.200315	0.0125718	1.20232	0.0648147
rs7843614	8	57146583	0.0943396	0.0499685	0.0145046	0.537189	-2.45581
rs113207674	8	57146891	0.334701	0.0180191	0.0251077	-0.144075	-0.325043
rs112145596	8	57146905	0.33429	0.0180581	0.0250782	-0.142625	-0.317733
8:57147274	8	57147274	0.0102543	0.23822	0.0122716	1.28808	0.389816
rs35398666	8	57148383	0.455291	0.00881954	0.0375998	-0.629739	-0.903879
rs191226431	8	57148448	0.0159967	0.188499	0.0121878	1.18938	0.0157765
rs11994401	8	57148877	0.0943396	0.0499685	0.0144606	0.538508	-2.45081
rs112753769	8	57149598	0.159967	0.109337	0.00937572	1.06676	1.92041
rs114196122	8	57150085	0.127153	0.0683948	0.0133419	0.709806	0.708345
rs7833244	8	57150127	0.42904	0.00953793	0.0307844	-0.508876	-0.556988
rs60549520	8	57150252	0.334701	0.0178039	0.0223753	-0.0992542	-0.0990884
rs73596283	8	57150485	0.334701	0.0178039	0.0223753	-0.0992542	-0.0990884
rs74677549	8	57151015	0.290402	0.0240913	0.0195781	0.090089	-1.42108
rs73596285	8	57151242	0.325267	0.0211318	0.0217707	-0.0129364	0.336065
rs138394382	8	57151277	0.0176374	0.143366	0.0106386	1.12956	-0.210921
8:57151664	8	57151664	0.0135357	0.174034	0.010515	1.21883	0.127382
rs569103838	8	57151775	0.0102543	0.137589	0.0104329	1.12018	-0.246468
rs34563869	8	57151776	0.158737	0.0263754	0.0139028	0.278096	-0.757556
rs7838783	8	57151777	0.313372	0.0234787	0.0211722	0.0449074	0.627673
rs567744282	8	57151778	0.033224	0.092118	0.0107564	0.932677	-0.95704
rs113180423	8	57151798	0.0159967	0.129282	0.0103905	1.0949	-0.34227
rs114289348	8	57151971	0.04758	0.166556	0.0101925	1.21328	0.106349
rs193243571	8	57151986	0.0176374	0.138406	0.0116292	1.07561	-0.415373
rs6990658	8	57152232	0.33347	0.0190382	0.0241713	-0.103674	-0.12137
rs181397627	8	57152433	0.0176374	0.138406	0.0119053	1.06541	-0.454028
rs34635195	8	57153093	0.458162	0.00918111	0.0356078	-0.58865	-0.785948
rs111725863	8	57153392	0.0266612	0.243078	0.0120317	1.30542	0.455529
rs11988716	8	57153503	0.458162	0.00933915	0.0356078	-0.581238	-0.764675
rs11988720	8	57153516	0.458162	0.00933915	0.0356078	-0.581238	-0.764675
rs6991452	8	57154608	0.457342	0.00936422	0.0355049	-0.578817	-0.757726
rs7006920	8	57155191	0.0192781	0.129327	0.0119696	1.03361	-0.574539
rs73596292	8	57155568	0.0652174	0.0946099	0.0131796	0.856036	-1.24748
rs9650315	8	57155598	0.457342	0.00818532	0.0354271	-0.6363	-0.922709
rs148031291	8	57155613	0.0504512	0.188447	0.0125429	1.17679	-0.0319353
rs191356928	8	57155842	0.0139459	0.214462	0.011655	1.26484	0.301744
rs35063358	8	57156177	0.345365	0.0152316	0.025168	-0.218104	-0.698245
rs78075161	8	57156269	0.109106	0.0883894	0.0124937	0.84971	1.1834
rs34098077	8	57156295	0.383921	0.010036	0.0264604	-0.421037	-1.72129
rs112096167	8	57156341	0.0159967	0.129282	0.0111257	1.06521	-0.454785
rs548387449	8	57156385	0.0139459	0.214462	0.0110745	1.28703	0.385837
rs115864504	8	57156441	0.0196883	0.124077	0.0113727	1.03783	-0.558546
rs9650183	8	57156676	0.148072	0.0296521	0.0149383	0.297755	-0.690802
rs9650184	8	57156686	0.149303	0.0292129	0.0149803	0.290054	-0.716951
rs112430182	8	57156830	0.0278917	0.0738148	0.0115032	0.807325	-1.43208
rs76185137	8	57157120	0.216571	0.035383	0.017285	0.311125	-0.624727
rs71519447	8	57157543	0.0242002	0.095826	0.011437	0.923172	-0.993061
rs71519448	8	57157795	0.366694	0.0105699	0.0251725	-0.376856	-1.49856
rs189869934	8	57158092	0.0139459	0.214462	0.011175	1.2831	0.370943
rs574950838	8	57158282	0.0168171	0.153236	0.0112563	1.13397	-0.194209
rs55811836	8	57158340	0.0246103	0.0930544	0.0115113	0.907612	-1.05203
rs56181002	8	57158384	0.125923	0.032949	0.0144555	0.357811	-0.486878
rs80125158	8	57158386	0.0168171	0.232443	0.0108931	1.32917	0.545533
rs56261906	8	57158479	0.152994	0.026862	0.0152809	0.244987	-0.86998
rs371556880	8	57158587	0.0205086	0.107813	0.0113053	0.979389	-0.780018
rs574888796	8	57158604	0.0176374	0.140324	0.0112445	1.09619	-0.337382
rs13271434	8	57158821	0.191961	0.0213426	0.0159894	0.125413	-1.276
rs113318228	8	57158896	0.196473	0.0412264	0.0150663	0.43717	-0.217409
rs73596301	8	57158942	0.083265	0.0608081	0.012328	0.693067	-1.86508
rs73596302	8	57159121	0.07137	0.0806016	0.0118466	0.832749	-1.33573
rs112819533	8	57159368	0.258409	0.0317339	0.0176493	0.254794	-0.827677
rs73598108	8	57159672	0.257178	0.032001	0.0176322	0.258856	-0.813042
rs11994717	8	57160043	0.451189	0.0085945	0.0312891	-0.561172	-0.707083
rs80293730	8	57160114	0.256358	0.0320777	0.0176335	0.259865	-0.809407
rs77582275	8	57160115	0.256358	0.0320777	0.0176335	0.259865	-0.809407
rs73598110	8	57160272	0.257588	0.0319956	0.0176913	0.257331	-0.818537
rs62515437	8	57160328	0.132486	0.0698641	0.012797	0.737147	0.801184
rs116294856	8	57160701	0.0336341	0.206123	0.0101435	1.30794	0.465079
rs115328722	8	57161020	0.0885972	0.114073	0.0110404	1.0142	-0.648096
rs140567732	8	57161118	0.0221493	0.21393	0.00965224	1.34564	0.607949
rs73598111	8	57161392	0.257588	0.0313305	0.0169779	0.266084	-0.787001
rs35093016	8	57161412	0.193601	0.0218173	0.0162939	0.126778	-1.27137
rs62515438	8	57161608	0.132486	0.0761472	0.0130835	0.764929	0.895519
rs143112283	8	57161798	0.0492207	0.238789	0.0113383	1.32347	0.523932
rs4415282	8	57161817	0.165299	0.0274048	0.0163301	0.224839	-0.938394
rs4439102	8	57162337	0.130435	0.0375756	0.0148324	0.403695	-0.331076
rs61708227	8	57163150	0.0426579	0.0894706	0.0122932	0.862016	-1.22482
rs73682461	8	57163666	0.130435	0.0399982	0.0148324	0.43083	-0.238937
rs13282345	8	57163708	0.19032	0.0229971	0.0174245	0.120514	-1.29264
rs74890000	8	57164165	0.0689089	0.105107	0.0127841	0.914963	-1.02417
rs13260658	8	57165144	0.19032	0.0229971	0.0171366	0.127748	-1.26807
rs12375443	8	57165497	0.19032	0.0229971	0.0157121	0.165438	-1.14009
rs73598113	8	57165683	0.26087	0.0298789	0.0173102	0.237063	-0.891558
rs67565274	8	57165771	0.19032	0.0229971	0.0154283	0.173354	-1.11321
rs73682462	8	57165955	0.130435	0.0399982	0.0129392	0.490134	-0.037566
rs73598115	8	57166051	0.064397	0.0965508	0.0112283	0.934443	-0.950348
rs9721192	8	57166109	0.132486	0.102766	0.0118832	0.936915	1.47951
rs34114399	8	57166135	0.451189	0.00697731	0.0333533	-0.679451	-1.04656
rs34985835	8	57166158	0.19032	0.0225544	0.0158416	0.153433	-1.18086
rs72656020	8	57166349	0.162018	0.029233	0.0143149	0.310084	-0.648938
rs72656021	8	57166381	0.19032	0.0227096	0.0158416	0.156411	-1.17075
rs115873397	8	57166677	0.0192781	0.129327	0.010384	1.09532	-0.340679
rs142766321	8	57166946	0.0102543	0.24087	0.0102282	1.37199	0.707806
rs147374330	8	57166951	0.0102543	0.214973	0.0100248	1.33131	0.553643
rs35587857	8	57167248	0.451189	0.00731115	0.0341335	-0.669195	-1.01712
rs66592895	8	57167361	0.19032	0.0232015	0.015549	0.173814	-1.11165
rs4446711	8	57167759	0.26087	0.0291001	0.0177861	0.213814	-0.97532
rs7840181	8	57168032	0.19032	0.0232015	0.0155086	0.174945	-1.10781
rs7822536	8	57168085	0.451189	0.00704703	0.0341335	-0.685175	-1.06299
rs74435028	8	57168176	0.0242002	0.150333	0.0109447	1.13785	-0.179505
rs7844135	8	57168246	0.130435	0.0409084	0.0138538	0.470244	-0.105104
rs148693341	8	57168363	0.0348646	0.182482	0.0110686	1.21712	0.120902
rs35928074	8	57168612	0.19032	0.0232503	0.0163047	0.154117	-1.17853
rs79373515	8	57168683	0.0254307	0.137216	0.0110469	1.09416	-0.345075
rs73598119	8	57169025	0.26087	0.0281388	0.0187439	0.176446	-1.10995
rs77470881	8	57169423	0.0254307	0.137216	0.0109229	1.09907	-0.326468
rs6987156	8	57169465	0.194832	0.0222893	0.0164177	0.132784	-1.25097
rs116220333	8	57169469	0.183347	0.0412788	0.0147945	0.445626	-0.188696
rs7001649	8	57169520	0.186218	0.0255671	0.0157886	0.209337	-0.991032
rs73598122	8	57169563	0.26087	0.0271211	0.0184855	0.166477	-1.14587
rs6474053	8	57169733	0.186218	0.0255671	0.0162981	0.195546	-1.03786
rs6474054	8	57169889	0.194832	0.0225657	0.0167708	0.128895	-1.26418
rs141269957	8	57169942	0.0254307	0.137216	0.0110564	1.09379	-0.346477
rs114914008	8	57169987	0.103774	0.0687351	0.0131326	0.718829	0.738984
rs57626491	8	57170336	0.194832	0.0228123	0.017003	0.127645	-1.26842
rs67742458	8	57170647	0.02379	0.0989307	0.0112039	0.945962	-0.906695
rs36108549	8	57170939	0.194832	0.0236146	0.017003	0.142655	-1.21745
rs34064280	8	57170968	0.194832	0.0236146	0.017003	0.142655	-1.21745
rs138015369	8	57171297	0.0274815	0.0715824	0.0113886	0.798337	-1.46614
rs552568739	8	57171597	0.0159967	0.217129	0.0109035	1.29915	0.431767
rs111559841	8	57171614	0.155865	0.053812	0.0143593	0.573746	0.246344
rs114410622	8	57171719	0.0254307	0.137216	0.0110314	1.09477	-0.342763
rs7841006	8	57172068	0.455701	0.00662963	0.0361386	-0.736482	-1.21024
rs114124233	8	57172123	0.0110747	0.152716	0.0103338	1.16963	-0.0590692
rs7829319	8	57172232	0.196062	0.0234278	0.0163222	0.156952	-1.16891
rs7842347	8	57172272	0.196062	0.0234278	0.0163222	0.156952	-1.16891
rs7825725	8	57172347	0.455701	0.00671243	0.0361386	-0.731092	-1.19477
rs150520794	8	57172716	0.0102543	0.24087	0.010624	1.35549	0.645277
8:57172836	8	57172836	0.064397	0.0877724	0.0120711	0.86161	-1.22636
rs61007400	8	57172962	0.0414274	0.159801	0.0114016	1.14661	-0.146307
rs7830176	8	57172974	0.19073	0.0251575	0.0166623	0.178931	-1.09428
rs112593311	8	57173138	0.0348646	0.182482	0.0113526	1.20612	0.0792154
rs7830588	8	57173280	0.19073	0.0251575	0.0167375	0.176977	-1.10091
rs77978038	8	57173316	0.391715	0.0245457	0.0237268	0.0147351	0.475566
rs7009899	8	57174475	0.196062	0.0233816	0.017107	0.135701	-1.24107
rs6990975	8	57174905	0.196062	0.0233816	0.017107	0.135701	-1.24107
rs79291464	8	57175032	0.19073	0.0251575	0.0167744	0.176019	-1.10417
rs150393448	8	57175497	0.0808039	0.0651046	0.0130985	0.69639	-1.85249
rs142591922	8	57175825	0.259639	0.0310324	0.0184167	0.226604	-0.92924
rs141160011	8	57176461	0.0159967	0.244116	0.0106186	1.36153	0.668166
rs535870978	8	57176706	0.0266612	0.243078	0.0108753	1.3493	0.621819
rs13255703	8	57176712	0.19073	0.0223238	0.0159763	0.145293	-1.2085
rs112465911	8	57176982	0.259639	0.0310324	0.0177137	0.243507	-0.868342
rs13265168	8	57177002	0.19073	0.0223238	0.0160192	0.144128	-1.21245
rs13257673	8	57177003	0.19073	0.0223238	0.0160192	0.144128	-1.21245
rs12056672	8	57177012	0.132075	0.103216	0.0123162	0.92327	1.43318
rs4562290	8	57177201	0.196062	0.0206263	0.016052	0.108892	-1.3321
rs36135139	8	57177322	0.16653	0.0269803	0.0144491	0.271206	-0.780951
rs4562291	8	57177406	0.196062	0.0202217	0.016052	0.100289	-1.36131
rs34983806	8	57177488	0.19073	0.0219047	0.0157137	0.144257	-1.21202
rs35827275	8	57177621	0.196062	0.0203108	0.016052	0.102197	-1.35483
rs188981089	8	57177721	0.0168171	0.165275	0.0100958	1.21407	0.109343
rs140545354	8	57177787	0.196062	0.0203108	0.0158821	0.106819	-1.33914
rs150444542	8	57177793	0.196062	0.0203108	0.0158821	0.106819	-1.33914
rs138451717	8	57177868	0.0693191	0.103877	0.010934	0.977739	-0.786271
rs137873114	8	57177951	0.132075	0.103216	0.0121158	0.930395	1.45737
rs56043789	8	57178319	0.455701	0.00740619	0.0337795	-0.659058	-0.988028
rs146028516	8	57178696	0.103774	0.0709279	0.0119751	0.772537	0.921353
rs7833122	8	57178720	0.196062	0.0203108	0.0154644	0.118393	-1.29984
rs7833131	8	57178744	0.455701	0.00747519	0.0337795	-0.655031	-0.97647
rs112934279	8	57178824	0.0348646	0.118168	0.0104321	1.05413	-0.496775
rs150764338	8	57178974	0.0242002	0.150333	0.0101985	1.16852	-0.0632758
rs7815788	8	57179020	0.192781	0.0206206	0.0155387	0.122888	-1.28458
rs566385796	8	57179365	0.0168171	0.165275	0.00996493	1.21973	0.130793
rs556668219	8	57179518	0.0168171	0.165275	0.00996493	1.21973	0.130793
rs5027179	8	57179633	0.187449	0.0230791	0.0152236	0.180701	-1.08827
rs5027178	8	57179658	0.192781	0.0205957	0.0154194	0.125709	-1.275
rs5027177	8	57179659	0.192781	0.0205957	0.0154194	0.125709	-1.275
rs5027176	8	57179749	0.192781	0.0205957	0.0154194	0.125709	-1.275
rs36076243	8	57180599	0.192781	0.0205957	0.0155732	0.121397	-1.28964
rs66518479	8	57180675	0.192781	0.0205957	0.0155732	0.121397	-1.28964
rs73682464	8	57180738	0.127153	0.0355838	0.0129747	0.438153	-0.214071
rs56059626	8	57180812	0.132075	0.103216	0.0120232	0.93373	1.46869
rs543087782	8	57180818	0.0168171	0.165275	0.0101459	1.21192	0.101195
rs73598128	8	57180888	0.064397	0.107413	0.0108709	0.994792	-0.721646
8:57180951	8	57180951	0.0135357	0.174034	0.00998638	1.24123	0.21227
rs11988517	8	57181143	0.187449	0.022021	0.0153836	0.155779	-1.17289
rs4576404	8	57181155	0.187449	0.022021	0.0153836	0.155779	-1.17289
rs113933371	8	57181250	0.0541427	0.0676227	0.0108189	0.795909	-1.47534
rs192532701	8	57181316	0.0168171	0.165275	0.0101062	1.21362	0.107638
rs189037582	8	57181425	0.0242002	0.150333	0.0102722	1.16539	-0.0751374
rs80160874	8	57181438	0.26292	0.0287373	0.0174857	0.215763	-0.968298
rs13254111	8	57181776	0.455701	0.00697932	0.0341982	-0.690189	-1.07738
rs67752445	8	57182034	0.193191	0.0204885	0.0154564	0.1224	-1.28623
rs185213154	8	57182343	0.0110747	0.223596	0.00904616	1.393	0.787427
rs4601281	8	57182353	0.455701	0.00694519	0.0332069	-0.679544	-1.04682
rs77031402	8	57182364	0.064397	0.107413	0.0104873	1.01039	-0.662535
rs13270709	8	57182507	0.192781	0.0205739	0.0146493	0.1475	-1.201
rs145346223	8	57182825	0.0553733	0.166952	0.0102802	1.21059	0.0961552
rs13260966	8	57182832	0.455701	0.00718031	0.0332069	-0.665085	-1.00533
rs28538240	8	57182945	0.192781	0.0205739	0.0146609	0.147158	-1.20216
rs28447646	8	57183102	0.192781	0.0205739	0.0146195	0.148385	-1.198
rs75610866	8	57183512	0.0242002	0.150333	0.00988821	1.18194	-0.0124185
rs115686745	8	57183608	0.0283019	0.106534	0.00870451	1.08775	-0.369367
rs13272414	8	57183609	0.197293	0.0191015	0.0137922	0.141433	-1.2216
rs75528661	8	57183698	0.0225595	0.150227	0.0086752	1.23847	0.201811
rs13272994	8	57183788	0.192781	0.0205281	0.0139917	0.166477	-1.13657
rs192191632	8	57184598	0.312961	0.0198515	0.0185601	0.0292133	0.548554
rs188513807	8	57184638	0.264971	0.0290111	0.0151685	0.281622	-0.731021
rs564588594	8	57184642	0.0767022	0.0388804	0.00980276	0.598382	-2.2239
8:57184646	8	57184646	0.0767022	0.0388804	0.00980276	0.598382	-2.2239
rs74774736	8	57184728	0.430271	0.0180286	0.0235693	-0.116384	0.569511
rs13254660	8	57185497	0.193601	0.0210541	0.0144385	0.163814	-1.14561
rs112933829	8	57185766	0.0159967	0.12965	0.00904009	1.1566	-0.108449
rs62515451	8	57185820	0.132075	0.103216	0.0101786	1.00606	1.7143
rs4636178	8	57185950	0.0455291	0.0575187	0.00949455	0.782335	-1.52679
rs4469431	8	57186033	0.192781	0.0228564	0.0142951	0.203822	-1.00976
rs4636179	8	57186286	0.192781	0.0228564	0.0142951	0.203822	-1.00976
rs34931142	8	57186807	0.187449	0.0242487	0.0136528	0.249466	-0.854771
rs116021368	8	57187020	0.186628	0.0399453	0.0127508	0.495929	-0.0178887
rs35811702	8	57187244	0.192781	0.0228223	0.0141182	0.20858	-0.993602
rs7838504	8	57187301	0.192781	0.0228223	0.0141182	0.20858	-0.993602
rs150375175	8	57187309	0.103774	0.0705535	0.0102067	0.839635	1.14919
rs7838625	8	57187365	0.455701	0.00722159	0.0316349	-0.641534	-0.937732
rs59038213	8	57187431	0.26292	0.0273932	0.0158152	0.238568	-0.886136
rs59555448	8	57187439	0.26292	0.0273932	0.0158152	0.238568	-0.886136
rs7833135	8	57187525	0.192781	0.0228223	0.0142634	0.204137	-1.00869
rs67781593	8	57187632	0.0283019	0.0734061	0.00931304	0.896641	-1.0936
rs143071227	8	57187862	0.0348646	0.180484	0.00939437	1.28357	0.372725
rs144695269	8	57188086	0.0242002	0.144604	0.0092227	1.19532	0.0382871
rs148507856	8	57188087	0.0159967	0.12965	0.00906968	1.15518	-0.11383
rs114600657	8	57188144	0.0274815	0.198826	0.00861615	1.36316	0.674344
rs11992729	8	57188153	0.187449	0.0241094	0.0121126	0.29895	-0.686744
rs13262665	8	57188282	0.455701	0.00709055	0.0297561	-0.622896	-0.884238
rs13261678	8	57188333	0.187449	0.0241094	0.0122865	0.29276	-0.707763
rs146837305	8	57188506	0.0242002	0.144604	0.00881642	1.21489	0.112451
rs188621862	8	57188688	0.0348646	0.130487	0.00895247	1.16362	-0.0818451
rs11993669	8	57188868	0.187449	0.0268494	0.0122865	0.339508	-0.549027
rs189262580	8	57189194	0.0348646	0.180484	0.00900169	1.30212	0.443023
rs4629840	8	57189267	0.163249	0.0321028	0.0114125	0.449164	-0.176682
rs143423676	8	57189344	0.064397	0.107413	0.00930608	1.06229	-0.465851
rs4639485	8	57189351	0.192781	0.0254283	0.012884	0.295266	-0.699254
rs112780807	8	57189369	0.26292	0.0273412	0.0144657	0.276479	-0.74955
rs138808914	8	57189568	0.0660377	0.136762	0.00767115	1.2511	0.249674
rs4598231	8	57189725	0.187449	0.0270487	0.0108253	0.397708	-0.351405
rs190955166	8	57189857	0.0168171	0.165275	0.0078078	1.32568	0.532307
rs183117713	8	57189891	0.0102543	0.24087	0.0077084	1.49482	1.17329
rs55724634	8	57190095	0.132075	0.103216	0.00868966	1.07475	1.94754
rs536385949	8	57190099	0.0168171	0.165275	0.0078833	1.3215	0.516466
rs112734236	8	57190202	0.159147	0.0516569	0.00990553	0.717251	0.733625
rs4623388	8	57190484	0.192781	0.0254573	0.011343	0.351083	-0.509723
rs4333564	8	57190523	0.192781	0.0254573	0.011343	0.351083	-0.509723
rs536326356	8	57190567	0.0168171	0.165275	0.00797405	1.31653	0.497632
rs142134709	8	57190653	0.0110747	0.223596	0.00786447	1.4538	1.01784
rs9692886	8	57190757	0.187449	0.0270487	0.0113451	0.377338	-0.420573
rs9694047	8	57190812	0.0242002	0.144604	0.00816885	1.24802	0.238002
rs9692896	8	57190857	0.0242002	0.144604	0.00863021	1.22416	0.147581
rs9693164	8	57190947	0.192781	0.0259037	0.0121884	0.327417	-0.590083
rs76623919	8	57191191	0.187449	0.0275577	0.0120367	0.359735	-0.480345
rs140972477	8	57191781	0.0102543	0.24087	0.00878882	1.43785	0.957393
rs145019778	8	57192034	0.04758	0.212776	0.0092139	1.36348	0.675556
rs183385161	8	57192717	0.0180476	0.118919	0.00881513	1.13002	-0.209178
rs13248165	8	57192842	0.187449	0.0268527	0.0119309	0.352316	-0.505537
rs13275320	8	57193032	0.449959	0.00794869	0.0250274	-0.498119	-0.526114
rs144322211	8	57193126	0.0180476	0.118919	0.00801576	1.17131	-0.0527026
rs78810907	8	57193247	0.26251	0.0280816	0.0129569	0.33592	-0.535396
rs62515456	8	57193282	0.132486	0.102888	0.00882331	1.06673	1.92031
rs62515457	8	57193369	0.132486	0.102888	0.00882331	1.06673	1.92031
rs13281759	8	57193582	0.187449	0.0279666	0.0109681	0.406509	-0.32152
rs147146868	8	57193705	0.0549631	0.160624	0.0084084	1.2811	0.363364
rs7460090	8	57194163	0.175964	0.0298566	0.0105989	0.449779	-0.174594
rs4075155	8	57194617	0.132896	0.102329	0.00874105	1.06843	1.92608
rs72656034	8	57194766	0.187039	0.0282348	0.0108524	0.415259	-0.291809
rs13260033	8	57194966	0.455701	0.0078667	0.0248061	-0.498765	-0.527968
rs7460900	8	57194996	0.292453	0.0162599	0.0133857	0.0844744	-1.44131
rs80164079	8	57195000	0.0205086	0.063521	0.00785358	0.90785	-1.05113
rs74850003	8	57195002	0.125513	0.108427	0.0087095	1.09515	2.01681
rs74970997	8	57195214	0.0102543	0.24087	0.00805947	1.47548	1.1
rs13266192	8	57195456	0.187449	0.0285254	0.0116086	0.390453	-0.37604
rs149172566	8	57195593	0.04758	0.212407	0.00853582	1.39592	0.798493
rs73598151	8	57195608	0.014356	0.158907	0.00812185	1.29149	0.402739
rs545810769	8	57195930	0.0242002	0.144604	0.00831136	1.24051	0.209542
rs7463962	8	57195932	0.187449	0.0284123	0.0116367	0.387675	-0.385473
rs13270548	8	57196239	0.187449	0.0284123	0.0116367	0.387675	-0.385473
rs34495936	8	57196273	0.449959	0.0077511	0.024138	-0.493339	-0.512394
rs55752715	8	57196353	0.163249	0.0342273	0.0105877	0.509571	0.0284337
rs79815207	8	57196390	0.0242002	0.144604	0.00822686	1.24494	0.22633
rs182155298	8	57196587	0.0168171	0.165275	0.00809014	1.31025	0.473833
rs7841846	8	57196776	0.0242002	0.144604	0.00825542	1.24344	0.220646
rs3924847	8	57197009	0.187449	0.0286009	0.01151	0.395306	-0.359561
rs73598156	8	57197096	0.26292	0.0274625	0.0130687	0.322506	-0.583724
rs78081690	8	57197241	0.186628	0.0384804	0.0108492	0.54984	0.16517
rs73598158	8	57197250	0.26292	0.0266222	0.0130687	0.30901	-0.632347
rs115559483	8	57197316	0.026251	0.206993	0.00774436	1.42697	0.916162
rs34035722	8	57197333	0.187449	0.0286009	0.0112888	0.403732	-0.33095
rs78625941	8	57197338	0.26292	0.0266222	0.013171	0.305627	-0.644536
rs34108747	8	57197355	0.187449	0.0286009	0.0121631	0.371335	-0.440956
rs183745004	8	57197532	0.0336341	0.206123	0.00866602	1.37631	0.724178
rs76691788	8	57197588	0.187449	0.0286009	0.0123632	0.36425	-0.465014
rs10958478	8	57198009	0.132896	0.101855	0.00959027	1.02615	1.78251
rs11990562	8	57198214	0.163249	0.0342273	0.0116615	0.467617	-0.114024
8:57198384	8	57198384	0.0114848	0.197965	0.00884479	1.3499	0.624093
rs73598160	8	57198887	0.0730107	0.0868498	0.00976545	0.949077	-0.89489
rs34205064	8	57199171	0.19073	0.0279587	0.0126282	0.345176	-0.529781
rs57580475	8	57199467	0.064397	0.107087	0.00959403	1.04773	-0.521029
rs59493383	8	57199697	0.064397	0.107087	0.00959403	1.04773	-0.521029
rs35294340	8	57199992	0.16653	0.0335196	0.0121932	0.439182	-0.210577
rs147081406	8	57200018	0.0315833	0.208362	0.00902497	1.36337	0.675139
rs190029991	8	57200182	0.0127153	0.19721	0.00881333	1.34979	0.623676
rs7815909	8	57200362	0.165299	0.0337329	0.0121045	0.445107	-0.190458
rs7815925	8	57200382	0.165299	0.0337329	0.0121045	0.445107	-0.190458
rs7836297	8	57200472	0.164889	0.0338067	0.0120933	0.446457	-0.185874
rs7823077	8	57200479	0.164889	0.0338067	0.0120933	0.446457	-0.185874
rs565970675	8	57200719	0.0139459	0.214462	0.00886435	1.3837	0.752183
rs7835730	8	57200847	0.132486	0.102151	0.00969942	1.0225	1.77012
rs76064116	8	57201225	0.0242002	0.144604	0.00879448	1.21597	0.116544
rs57887485	8	57201243	0.165299	0.0336735	0.0117113	0.458683	-0.14436
rs551418209	8	57201367	0.0139459	0.214462	0.00851605	1.40111	0.818161
rs35835348	8	57201435	0.165299	0.0336735	0.0117025	0.459008	-0.143256
rs35152040	8	57201462	0.165299	0.0336735	0.0117025	0.459008	-0.143256
rs73598161	8	57201541	0.196883	0.0618624	0.0105908	0.766499	0.90085
rs143399485	8	57201600	0.0106645	0.188124	0.00828171	1.35633	0.64846
rs146715123	8	57201606	0.200164	0.03614	0.0112489	0.50688	0.0805394
rs62515458	8	57201675	0.450369	0.0162505	0.0184238	-0.0545107	0.747095
rs35349430	8	57201707	0.165299	0.0330179	0.0107313	0.488098	-0.0444794
rs34263240	8	57201732	0.165299	0.0330179	0.0107313	0.488098	-0.0444794
rs183651941	8	57201749	0.0139459	0.214462	0.00779097	1.43976	0.964631
rs35423308	8	57201836	0.165299	0.0330179	0.0108061	0.485078	-0.054734
rs55662126	8	57202002	0.138228	0.0407936	0.00993137	0.613583	0.381614
rs34747243	8	57202187	0.165299	0.0320618	0.0108751	0.469556	-0.10744
rs13279155	8	57202446	0.165299	0.0320618	0.011748	0.436025	-0.221297
rs36122101	8	57202560	0.165299	0.0320618	0.011748	0.436025	-0.221297
rs35845576	8	57202652	0.165299	0.0320618	0.011748	0.436025	-0.221297
rs73679807	8	57202782	0.154225	0.0353865	0.0111687	0.500835	-0.00123002
rs79664732	8	57202790	0.154225	0.0353865	0.0111687	0.500835	-0.00123002
rs77831403	8	57202791	0.154225	0.0353865	0.0111687	0.500835	-0.00123002
rs67283156	8	57202814	0.154225	0.0353865	0.0111687	0.500835	-0.00123002
rs13251457	8	57202902	0.165299	0.0322194	0.011748	0.438154	-0.214068
rs13260127	8	57202941	0.165299	0.0322194	0.011748	0.438154	-0.214068
rs147996715	8	57203010	0.0110747	0.226353	0.00821957	1.43994	0.965314
rs80218703	8	57203117	0.0242002	0.144604	0.00867751	1.22178	0.138561
rs13269647	8	57203809	0.164479	0.0324381	0.0115834	0.447221	-0.18328
rs62515459	8	57204168	0.197293	0.0617486	0.0100663	0.787757	0.973033
rs13270845	8	57204188	0.164479	0.0324381	0.0116058	0.446381	-0.186132
rs13260778	8	57204375	0.164479	0.0324381	0.0116058	0.446381	-0.186132
rs7843069	8	57204762	0.0242002	0.144604	0.00862567	1.22439	0.148452
rs79528561	8	57204768	0.186628	0.0409008	0.0114311	0.553645	0.17809
rs55853952	8	57204930	0.164479	0.0324381	0.0113406	0.456419	-0.152048
rs551707016	8	57205330	0.021329	0.246229	0.00823609	1.47562	1.10053
rs11988714	8	57205891	0.164479	0.0324381	0.0113471	0.456172	-0.152886
rs11987972	8	57205975	0.396637	0.00914637	0.0202947	-0.346134	-1.34368
rs11991218	8	57206016	0.159557	0.0336763	0.0107413	0.496265	-0.0167478
rs111366787	8	57206020	0.23708	0.0286726	0.0126064	0.356877	-0.459892
rs58705840	8	57206157	0.159557	0.0336763	0.0109815	0.486662	-0.0493554
rs56127704	8	57206231	0.159557	0.0336763	0.0109815	0.486662	-0.0493554
rs60698069	8	57206322	0.159557	0.0336763	0.0109815	0.486662	-0.0493554
rs55771752	8	57206332	0.159557	0.0336763	0.0109815	0.486662	-0.0493554
rs73598163	8	57206489	0.0668581	0.0772363	0.00821906	0.973	-0.80423
rs7830135	8	57206571	0.0242002	0.144604	0.00763559	1.27734	0.349115
rs13253280	8	57206663	0.158737	0.0339091	0.0104461	0.511361	0.0345117
rs13256737	8	57206759	0.158737	0.0339091	0.0101748	0.52279	0.0733197
rs138085446	8	57206829	0.0242002	0.144604	0.00745214	1.2879	0.389134
rs111626023	8	57206878	0.21411	0.0330476	0.0113518	0.464076	-0.073675
rs13258040	8	57207208	0.141509	0.0400116	0.0101711	0.594818	0.317896
8:57207235	8	57207235	0.0303527	0.22454	0.00774341	1.46236	1.05028
rs56042981	8	57207813	0.141509	0.0400116	0.010208	0.593244	0.312551
rs35798072	8	57207926	0.141509	0.0400116	0.010208	0.593244	0.312551
rs73598164	8	57208051	0.014356	0.151416	0.00749196	1.30558	0.456135
rs6998645	8	57208176	0.221493	0.0340225	0.0116612	0.465023	-0.0702631
rs13249464	8	57208233	0.141099	0.0401448	0.0100406	0.601868	0.341835
rs67159733	8	57208791	0.141509	0.0400231	0.0103377	0.587886	0.294358
rs67705717	8	57208798	0.141509	0.0400231	0.0103377	0.587886	0.294358
rs7833143	8	57208850	0.150123	0.0362916	0.0105188	0.537842	0.12443
rs151296174	8	57208955	0.0168171	0.0508372	0.0077463	0.817087	-1.39509
rs4075154	8	57209246	0.403199	0.0106727	0.0197679	-0.267687	0.135253
rs6474057	8	57209655	0.145201	0.0382471	0.0112404	0.531816	0.103968
rs78372325	8	57210305	0.0242002	0.144604	0.00850143	1.23069	0.172327
rs114223114	8	57210346	0.0504512	0.0808004	0.00916753	0.945161	-0.90973
rs148245904	8	57210522	0.0369155	0.171688	0.00854322	1.30312	0.446812
rs4077818	8	57210606	0.340443	0.0300252	0.0127678	0.371369	2.27346
rs4077819	8	57210682	0.187449	0.0209099	0.0124493	0.225205	-0.937151
rs13276221	8	57210878	0.132075	0.0381527	0.0110815	0.536928	0.121326
rs58731453	8	57211002	0.0102543	0.0866132	0.00819377	1.0241	-0.610578
rs143854541	8	57211541	0.0151764	0.160433	0.00938786	1.23273	0.180058
rs147236263	8	57212000	0.0283019	0.122903	0.0092311	1.12431	-0.230817
rs551983677	8	57213355	0.0266612	0.240802	0.00913824	1.4208	0.892779
rs571846272	8	57213356	0.0266612	0.240802	0.00913824	1.4208	0.892779
rs531279984	8	57213357	0.0266612	0.240802	0.00913824	1.4208	0.892779
rs79325521	8	57213545	0.0176374	0.222938	0.00877602	1.40489	0.832486
rs13273801	8	57213821	0.154635	0.0331272	0.0111599	0.472524	-0.097362
rs78783977	8	57213885	0.0110747	0.223596	0.00795877	1.44862	0.998208
rs12675983	8	57214306	0.230517	0.0201393	0.0128492	0.19517	-1.04249
rs12679962	8	57214317	0.230517	0.0201393	0.0128492	0.19517	-1.04249
rs145284627	8	57214368	0.0516817	0.183539	0.00776585	1.37354	0.71368
rs4409393	8	57214372	0.11854	0.0420542	0.00793169	0.724443	0.758046
rs12675997	8	57214430	0.229696	0.020253	0.0112591	0.254985	-0.826989
rs12680392	8	57214496	0.229696	0.020253	0.0112591	0.254985	-0.826989
rs140907971	8	57214509	0.0283019	0.122903	0.00697085	1.24628	0.231408
rs150164610	8	57214677	0.0516817	0.183539	0.00732834	1.39872	0.809104
rs13282231	8	57214729	0.154225	0.0333623	0.0100378	0.521618	0.0693401
rs13249151	8	57214987	0.228056	0.0214257	0.0115345	0.268938	-0.776719
rs13249494	8	57215147	0.228056	0.0214257	0.0115345	0.268938	-0.776719
rs13257889	8	57215406	0.231747	0.019739	0.0117278	0.226106	-0.931034
rs117262673	8	57215572	0.0352748	0.187612	0.00769655	1.38696	0.764537
rs112668726	8	57215615	0.0734208	0.0830412	0.0084953	0.990115	-0.73937
rs577495202	8	57215708	0.0168171	0.206821	0.00719814	1.45837	1.03516
rs59876971	8	57215766	0.0303527	0.0939803	0.00774829	1.08383	-0.384222
rs144420481	8	57216104	0.0139459	0.0774366	0.00716438	1.03377	-0.573932
rs7012109	8	57216600	0.0742412	0.0821096	0.00908655	0.955995	-0.868673
rs4404909	8	57217202	0.433962	0.0179744	0.0147869	0.0847792	1.14687
rs149035653	8	57217887	0.0287121	0.167933	0.00609052	1.44048	0.96736
rs142036934	8	57218037	0.0110747	0.223596	0.00610625	1.56369	1.43428
rs60947092	8	57218137	0.0602953	0.113631	0.00719646	1.19838	0.0498835
rs7003428	8	57218340	0.011895	0.125498	0.00636812	1.29463	0.414638
rs112236825	8	57218377	0.0869565	0.0982614	0.00768301	1.10685	-0.296984
rs76591323	8	57218631	0.0176374	0.222938	0.00656553	1.53092	1.3101
rs6990516	8	57218757	0.083265	0.0835113	0.00739064	1.05306	-0.50083
rs143758263	8	57220270	0.0496308	0.196902	0.00719271	1.43736	0.955536
rs114991063	8	57220391	0.0135357	0.166707	0.00692575	1.38149	0.743808
rs115554310	8	57220536	0.011895	0.125498	0.00684835	1.26305	0.294961
rs114410515	8	57220908	0.011895	0.125498	0.00684835	1.26305	0.294961
rs13263968	8	57221079	0.0340443	0.0873992	0.00693547	1.10043	-0.321314
rs80275581	8	57221376	0.0135357	0.166707	0.00674844	1.39275	0.78648
rs143106496	8	57221660	0.0242002	0.212388	0.00674393	1.49822	1.18617
rs79527746	8	57222031	0.0471698	0.102307	0.00597938	1.23325	0.182029
rs6986465	8	57222072	0.433962	0.0170709	0.0157081	0.036132	1.00725
rs7011286	8	57222136	0.433962	0.0170709	0.0157081	0.036132	1.00725
rs59394472	8	57224095	0.0598852	0.0906956	0.0068953	1.11903	-0.250826
rs138214387	8	57224180	0.0151764	0.160433	0.00679497	1.37311	0.712051
rs144768846	8	57225135	0.0278917	0.124981	0.00686036	1.2605	0.285297
rs114198596	8	57225306	0.0750615	0.0994868	0.00723368	1.13841	-0.177382
rs7004319	8	57225434	0.0106645	0.188124	0.00615221	1.48541	1.13763
rs148646692	8	57225675	0.0135357	0.166707	0.00614824	1.4332	0.939771
rs141191089	8	57225816	0.0479902	0.209384	0.00653234	1.50588	1.2152
rs139441794	8	57226019	0.0135357	0.166707	0.0055455	1.47801	1.10959
rs149728697	8	57226690	0.083265	0.0832036	0.00648949	1.10793	-0.292891
rs4307338	8	57226733	0.275636	0.0315186	0.00811455	0.589302	0.37749
rs191990978	8	57226750	0.011895	0.134313	0.00599612	1.35025	0.625419
rs148968043	8	57227071	0.0155865	0.161679	0.00605699	1.4264	0.914002
rs113151383	8	57227753	0.0266612	0.240802	0.00601969	1.60209	1.57981
rs141222517	8	57227897	0.0369155	0.233062	0.00594321	1.59345	1.54706
rs4151643	8	57228723	0.0168171	0.206821	0.0063941	1.50982	1.23013
rs141566690	8	57229008	0.0283019	0.123185	0.00652094	1.27625	0.344984
rs73598185	8	57229072	0.0898277	0.0616297	0.00773463	0.901351	-1.07576
rs76920090	8	57229219	0.0849057	0.0762392	0.00673353	1.05394	-0.497495
rs74496019	8	57229503	0.0135357	0.166707	0.00631821	1.42136	0.894902
rs58163648	8	57229823	0.0898277	0.0616297	0.00755652	0.911468	-1.03742
rs75421219	8	57230034	0.0114848	0.149671	0.0061654	1.38518	0.757792
rs73598188	8	57230077	0.0898277	0.0616297	0.00753897	0.912478	-1.03359
rs73598189	8	57230260	0.0898277	0.0616297	0.00753897	0.912478	-1.03359
rs7835114	8	57230508	0.0898277	0.0616297	0.00753897	0.912478	-1.03359
rs114335959	8	57230699	0.0135357	0.166707	0.00638603	1.41672	0.877318
rs539074227	8	57230788	0.0127153	0.172329	0.00631092	1.43627	0.951406
rs12056722	8	57231200	0.154635	0.0882833	0.00625721	1.1495	2.20136
rs11993636	8	57231373	0.121821	0.0430981	0.00716716	0.779111	0.943675
rs116516924	8	57231463	0.0557834	0.12797	0.00683641	1.27228	0.329939
rs185941668	8	57232155	0.011895	0.125498	0.0063889	1.29321	0.409257
rs151207000	8	57232310	0.0168171	0.206821	0.00639381	1.50984	1.23021
rs190261756	8	57232543	0.011895	0.125498	0.00644218	1.2896	0.395576
rs182842943	8	57232638	0.0401969	0.124717	0.00672677	1.26812	0.314174
rs572216363	8	57232749	0.0131255	0.176495	0.00644118	1.43777	0.95709
rs72656063	8	57232890	0.0131255	0.110846	0.00611483	1.25834	0.277111
rs112503269	8	57232922	0.0943396	0.0552715	0.00720635	0.884786	-1.13853
rs72656065	8	57233725	0.0131255	0.110846	0.00610654	1.25892	0.279309
rs149019048	8	57234427	0.0488105	0.203739	0.00598143	1.53227	1.31521
rs58815703	8	57234472	0.11854	0.0494743	0.007142	0.84056	1.15233
rs114114612	8	57235063	0.0750615	0.0989068	0.00711755	1.1429	-0.160367
rs73598199	8	57235103	0.134537	0.0395387	0.00813651	0.686584	0.629494
rs185033377	8	57235329	0.0114848	0.149671	0.00626259	1.37838	0.732022
rs115037045	8	57235406	0.0750615	0.0989068	0.00712345	1.14254	-0.161731
rs73598200	8	57235442	0.0943396	0.0552715	0.00797005	0.84104	-1.30431
rs73598201	8	57235529	0.0955701	0.0539266	0.00798473	0.829542	-1.34789
rs143502390	8	57236095	0.0283019	0.170059	0.00682943	1.39622	0.79963
rs539248582	8	57236535	0.0192781	0.216871	0.0070598	1.48741	1.14521
rs35028168	8	57236609	0.0340443	0.0891357	0.00720166	1.09262	-0.350911
rs78603682	8	57236883	0.011895	0.125498	0.00711919	1.24621	0.231143
rs35529464	8	57236985	0.154635	0.0882833	0.00729722	1.08272	1.9746
rs75697651	8	57237524	0.0209188	0.146399	0.00716604	1.31026	0.473871
rs75970622	8	57237608	0.0803938	0.0585591	0.00825271	0.850998	-1.26658
rs80163229	8	57237747	0.011895	0.125498	0.00716044	1.2437	0.221631
rs77765072	8	57237887	0.0750615	0.0989068	0.00782075	1.10198	-0.31544
rs111948846	8	57237997	0.0401969	0.129909	0.00774851	1.22442	0.148566
rs112739891	8	57238297	0.0557834	0.101333	0.00825446	1.08906	-0.364402
rs73598202	8	57238949	0.0943396	0.0435173	0.00890984	0.688792	-1.88128
rs183438277	8	57239035	0.0155865	0.161679	0.00753079	1.33181	0.555538
rs149970537	8	57239082	0.0200984	0.10965	0.00759811	1.1593	-0.0982164
rs79286220	8	57239168	0.0426579	0.123364	0.00745292	1.21886	0.127496
rs145417992	8	57239398	0.0147662	0.180778	0.00710368	1.40566	0.835404
rs61400335	8	57239464	0.0943396	0.0435062	0.00857403	0.705366	-1.81847
rs75113707	8	57239481	0.0192781	0.242954	0.00707194	1.53599	1.32931
rs149208623	8	57239517	0.0151764	0.160433	0.00705272	1.35694	0.650772
rs146837002	8	57239530	0.011895	0.151965	0.00703743	1.33433	0.565088
rs59788210	8	57239762	0.0557834	0.101333	0.00775496	1.11617	-0.261664
rs57655793	8	57239801	0.0943396	0.0437454	0.00847682	0.7127	-1.79068
rs58485707	8	57239835	0.0943396	0.0437454	0.00847682	0.7127	-1.79068
rs13268112	8	57239922	0.254717	0.0466842	0.00845806	0.741899	0.927267
rs113901400	8	57240510	0.0943396	0.0437454	0.00803608	0.735889	-1.7028
rs111441714	8	57240618	0.0943396	0.0437454	0.00803608	0.735889	-1.7028
rs118076680	8	57240834	0.0176374	0.222938	0.00644731	1.53881	1.34
rs61569026	8	57241167	0.0557834	0.101333	0.00740193	1.13641	-0.184962
rs10101997	8	57241406	0.088187	0.0884626	0.00694986	1.10478	-0.304829
rs60108861	8	57241483	0.0943396	0.0442997	0.00837741	0.723291	-1.75054
rs62516694	8	57241866	0.395816	0.0202075	0.0139524	0.160864	1.21224
rs113041910	8	57241911	0.0943396	0.0442997	0.00808995	0.738455	-1.69308
rs112954927	8	57242265	0.0943396	0.0442997	0.00808995	0.738455	-1.69308
rs11774494	8	57242324	0.247744	0.0497148	0.00871081	0.756427	0.979608
rs114591862	8	57242330	0.011895	0.125498	0.00660988	1.27844	0.353284
rs184942796	8	57242367	0.011895	0.125498	0.00660988	1.27844	0.353284
rs112551055	8	57242778	0.0943396	0.0447385	0.00829901	0.731655	-1.71885
rs185304608	8	57242786	0.0155865	0.161679	0.00663682	1.38669	0.763514
rs61009047	8	57243039	0.0943396	0.0458039	0.00829901	0.741877	-1.68011
rs34891837	8	57243796	0.247334	0.049849	0.00878647	0.753842	0.970295
rs111355639	8	57244067	0.0943396	0.0458039	0.00848276	0.732366	-1.71615
rs188448509	8	57244190	0.0168171	0.206821	0.00679291	1.48354	1.13054
rs141757941	8	57244573	0.0147662	0.14529	0.0069191	1.32219	0.519081
rs187358173	8	57244857	0.0159967	0.217129	0.00688713	1.49868	1.18792
rs113476639	8	57244930	0.0401969	0.129909	0.00717772	1.25765	0.274497
rs111436109	8	57245127	0.0898277	0.0443065	0.00824874	0.73008	-1.72481
rs7002407	8	57245269	0.0898277	0.0443065	0.00824874	0.73008	-1.72481
rs7814565	8	57245575	0.111567	0.0512141	0.00744489	0.837532	1.14205
rs57922177	8	57245598	0.0898277	0.0443065	0.00736934	0.779039	-1.53928
rs35221663	8	57245815	0.247744	0.0497053	0.00659932	0.876903	1.41366
rs35813346	8	57245821	0.164889	0.0744274	0.00568852	1.11673	2.09008
rs114238600	8	57246052	0.0131255	0.176495	0.00501322	1.54662	1.36959
rs6474058	8	57246143	0.199344	0.0331664	0.0075213	0.644405	0.486272
rs73600111	8	57246196	0.0898277	0.0443065	0.00693214	0.8056	-1.43862
rs112322449	8	57246301	0.0898277	0.0443065	0.00693214	0.8056	-1.43862
rs112890683	8	57246314	0.0898277	0.0443065	0.00693214	0.8056	-1.43862
rs13256871	8	57246444	0.265792	0.0413929	0.00804389	0.71146	0.817601
rs116030160	8	57246483	0.0106645	0.188124	0.00572392	1.51675	1.2564
rs112817352	8	57246972	0.0898277	0.0443065	0.00724352	0.786518	-1.51093
rs144574869	8	57247055	0.0401969	0.126077	0.00615935	1.3111	0.477054
rs111699848	8	57247252	0.0898277	0.0443065	0.00740607	0.77688	-1.54746
rs113536926	8	57247393	0.0898277	0.0443065	0.00740607	0.77688	-1.54746
rs192174907	8	57247423	0.0898277	0.0443065	0.00740607	0.77688	-1.54746
rs7833146	8	57247713	0.265792	0.0413929	0.00837122	0.694137	0.75519
rs145592395	8	57247810	0.0135357	0.120378	0.00615258	1.29149	0.402739
rs112670654	8	57247928	0.0898277	0.0443065	0.007725	0.758569	-1.61685
rs7820679	8	57248126	0.161198	0.0777502	0.00735259	1.02426	1.7761
rs112014760	8	57248294	0.07137	0.0628365	0.00843923	0.871909	-1.18733
rs7007972	8	57248893	0.011895	0.125498	0.00714887	1.2444	0.224284
rs116218786	8	57249281	0.0123052	0.117154	0.00715311	1.21426	0.110063
rs544287352	8	57249395	0.0127153	0.172329	0.00707128	1.38686	0.764158
rs113928212	8	57249450	0.0943396	0.0397073	0.00872725	0.657993	-1.998
rs150320797	8	57249651	0.0943396	0.0397073	0.00872725	0.657993	-1.998
rs144926147	8	57250044	0.011895	0.125498	0.00702731	1.25185	0.252517
rs7000520	8	57250146	0.199344	0.0325291	0.00949026	0.534994	0.114759
rs141833352	8	57250412	0.0200984	0.109124	0.00667459	1.2135	0.107183
rs111395736	8	57250489	0.0266612	0.240802	0.00663593	1.55976	1.41939
rs192837912	8	57250514	0.011895	0.125498	0.00661812	1.2779	0.351237
rs564139828	8	57250515	0.0127153	0.172329	0.00662347	1.41527	0.871823
rs111348393	8	57250666	0.0783429	0.0459397	0.00808818	0.754337	-1.63289
rs111589987	8	57250833	0.0943396	0.0411376	0.00833702	0.693228	-1.86447
rs576560158	8	57250842	0.0155865	0.161679	0.0066587	1.38526	0.758095
rs115316353	8	57250855	0.0566038	0.145663	0.00697124	1.32004	0.510933
rs113926816	8	57250875	0.0943396	0.041424	0.00850919	0.687364	-1.88669
rs140787305	8	57251161	0.0406071	0.135727	0.00685801	1.29647	0.421611
rs73600120	8	57251317	0.0943396	0.041424	0.00809369	0.709106	-1.8043
rs145373836	8	57251634	0.0200984	0.113698	0.00667238	1.23147	0.175283
rs116794436	8	57251733	0.0492207	0.237117	0.00645891	1.5648	1.43849
rs116534096	8	57252178	0.04758	0.104863	0.00667152	1.1964	0.0423799
rs11996755	8	57252264	0.0192781	0.242954	0.00646916	1.57468	1.47593
rs140868448	8	57252343	0.011895	0.151965	0.00637013	1.37759	0.729028
rs11990592	8	57252523	0.124692	0.046918	0.00773675	0.782781	0.956137
rs111669291	8	57252953	0.0935193	0.0426192	0.0073994	0.760409	-1.60988
rs114981586	8	57253219	0.109516	0.0565626	0.00746294	0.87962	1.28496
rs12680227	8	57253429	0.0348646	0.0851509	0.00623201	1.13556	-0.188183
rs150379191	8	57253528	0.0151764	0.160433	0.005229	1.48687	1.14316
rs138062373	8	57253650	0.0102543	0.140031	0.00525185	1.42591	0.912145
rs149091587	8	57253662	0.0853158	0.107458	0.00583005	1.26557	0.304511
rs568869846	8	57253710	0.0369155	0.233062	0.0049345	1.67423	1.85319
rs60599177	8	57254203	0.0803938	0.0542389	0.00549917	0.994014	-0.724594
rs4644241	8	57254332	0.394176	0.0179011	0.00960818	0.27024	1.76364
rs60515774	8	57254757	0.0824446	0.0517127	0.00606513	0.930757	-0.964317
rs191530252	8	57254800	0.0200984	0.113698	0.00506783	1.35093	0.627996
rs112901497	8	57254946	0.0943396	0.0407212	0.00622373	0.81577	-1.40008
rs139954958	8	57254957	0.0557834	0.0934842	0.00536971	1.24079	0.210603
rs73600142	8	57255080	0.0943396	0.0415515	0.00622373	0.824536	-1.36686
rs146359610	8	57255170	0.0373257	0.176924	0.00526251	1.52659	1.29369
rs115916858	8	57256304	0.014356	0.152684	0.00595595	1.40884	0.847455
rs116220192	8	57257561	0.011895	0.115797	0.00597743	1.28718	0.386405
rs35215286	8	57257660	0.0340443	0.0891357	0.00609381	1.16516	-0.076009
rs142495707	8	57257681	0.0406071	0.135727	0.00607469	1.34914	0.621213
rs138828448	8	57257916	0.0557834	0.0934842	0.00629272	1.1719	-0.0504667
rs182325025	8	57258039	0.011895	0.115797	0.00579414	1.30071	0.437679
rs115409518	8	57258254	0.011895	0.115797	0.00579414	1.30071	0.437679
rs147064311	8	57258290	0.0139459	0.087917	0.00580764	1.18007	-0.0195052
rs144210921	8	57258531	0.0557834	0.0934842	0.00629842	1.17151	-0.0519447
rs116803665	8	57258607	0.0750615	0.103582	0.0059859	1.23816	0.200636
rs7836240	8	57258898	0.199754	0.0345211	0.00710989	0.686222	0.628264
rs111503172	8	57259007	0.0401969	0.129886	0.00562615	1.36335	0.675064
rs78329725	8	57259146	0.0291222	0.13067	0.0052366	1.39713	0.803078
rs34566579	8	57259301	0.246103	0.0408014	0.00691613	0.770812	1.03143
rs112581221	8	57259383	0.0758819	0.0586286	0.00584782	1.00112	-0.697665
rs185923805	8	57259545	0.0200984	0.113698	0.00498081	1.35845	0.656494
rs116313079	8	57259743	0.011895	0.115797	0.00491408	1.37226	0.708829
rs144508612	8	57259973	0.0139459	0.0877138	0.00493029	1.2502	0.246264
rs114119362	8	57260132	0.0516817	0.108274	0.00450873	1.38047	0.739943
rs35748000	8	57260228	0.160377	0.0624425	0.00461576	1.13124	2.13935
rs75574364	8	57260231	0.0176374	0.222938	0.00384808	1.76294	2.18937
rs79638635	8	57260232	0.0176374	0.222938	0.00384808	1.76294	2.18937
rs34342398	8	57260256	0.394176	0.0158451	0.00980361	0.208509	1.45244
rs141335896	8	57260268	0.026251	0.126521	0.00431731	1.46695	1.06767
rs113446319	8	57260287	0.0557834	0.0934842	0.00516459	1.2577	0.274686
rs114641208	8	57260601	0.011895	0.115797	0.004826	1.38011	0.738578
rs116718010	8	57260772	0.0750615	0.103582	0.00510854	1.30699	0.461478
rs35654490	8	57260817	0.0242002	0.110585	0.0049832	1.34619	0.610033
rs116411944	8	57260836	0.0139459	0.0876606	0.00503797	1.24055	0.209693
rs76530171	8	57260880	0.0139459	0.0876606	0.00503797	1.24055	0.209693
rs114494603	8	57260959	0.0516817	0.108274	0.00536826	1.30469	0.452762
rs193020917	8	57261174	0.011895	0.093525	0.00507579	1.26542	0.303942
rs13258881	8	57261546	0.160377	0.0662224	0.00564059	1.06968	1.93032
rs138718416	8	57261557	0.011895	0.115797	0.00544078	1.32804	0.541251
rs73602205	8	57261596	0.0803938	0.0533019	0.00654329	0.910947	-1.03939
rs145897996	8	57261678	0.0200984	0.113698	0.00562732	1.30545	0.455642
rs115396591	8	57262048	0.011895	0.115797	0.00557309	1.3176	0.501687
rs150521063	8	57262069	0.04758	0.205019	0.00582336	1.54662	1.36959
rs139468813	8	57262272	0.011895	0.115797	0.00562174	1.31383	0.4874
rs116810712	8	57262787	0.0139459	0.0876726	0.00570133	1.18689	0.00634027
rs145262042	8	57262881	0.0147662	0.146593	0.00561845	1.4165	0.876484
rs143284415	8	57263031	0.011895	0.115797	0.00558649	1.31656	0.497745
rs140534970	8	57263076	0.0131255	0.176495	0.00559492	1.49894	1.1889
rs113751181	8	57263093	0.0557834	0.0934842	0.00625463	1.17454	-0.040462
rs145621209	8	57263148	0.011895	0.115797	0.00546606	1.32602	0.533596
rs77635308	8	57263150	0.011895	0.115797	0.00546606	1.32602	0.533596
rs573073800	8	57263197	0.0168171	0.206821	0.00528657	1.59242	1.54316
rs115495525	8	57263303	0.0139459	0.0878981	0.00533191	1.2171	0.120826
rs114450946	8	57263314	0.0693191	0.109031	0.00532566	1.31118	0.477357
rs72656072	8	57263589	0.0947498	0.0703274	0.00539374	1.11523	-0.265227
rs558819708	8	57263869	0.0139459	0.0878981	0.00512857	1.23398	0.184795
rs143038549	8	57263873	0.0135357	0.125044	0.00506876	1.39216	0.784244
rs112864386	8	57263903	0.0557834	0.0934842	0.00577819	1.20895	0.0899402
rs138888844	8	57263911	0.0401969	0.124657	0.00536055	1.36651	0.687039
rs143954939	8	57263959	0.0131255	0.176495	0.00505583	1.54294	1.35565
rs191044672	8	57263979	0.0750615	0.103582	0.00556764	1.26962	0.319859
rs201251525	8	57264228	0.160377	0.0662224	0.00498124	1.12367	2.11365
rs115679220	8	57264717	0.011895	0.115797	0.00461716	1.39932	0.811378
rs145294867	8	57264753	0.0373257	0.176924	0.00472577	1.57331	1.47074
rs13019551	8	57265126	0.245283	0.0407004	0.0059631	0.834127	1.25955
rs149712102	8	57265147	0.0401969	0.125348	0.00502665	1.39684	0.801979
rs112816139	8	57265532	0.0758819	0.0590968	0.00546883	1.03367	-0.574311
rs141471765	8	57265921	0.0750615	0.103582	0.00521083	1.29838	0.428849
rs143399791	8	57265956	0.0373257	0.176924	0.0047321	1.57273	1.46854
rs148365181	8	57265958	0.011895	0.115797	0.00459346	1.40156	0.819866
rs557962666	8	57265964	0.0155865	0.161679	0.00461307	1.54466	1.36217
rs140561058	8	57265996	0.0139459	0.0875874	0.00464127	1.2758	0.343279
rs138755808	8	57266076	0.011895	0.115797	0.00441007	1.41925	0.886906
rs142738498	8	57266077	0.0467596	0.210847	0.00466761	1.65487	1.77983
rs137897819	8	57266173	0.0557834	0.0934842	0.00519564	1.2551	0.264833
rs144146381	8	57266286	0.04758	0.109028	0.00480357	1.35597	0.647096
rs190746756	8	57266292	0.0401969	0.125348	0.00496032	1.40261	0.823846
rs528852594	8	57266460	0.0270714	0.234571	0.00479148	1.6898	1.9122
rs536581977	8	57266555	0.011895	0.115797	0.00474536	1.38743	0.766319
rs148681826	8	57266761	0.0750615	0.103582	0.00546099	1.27801	0.351654
rs574120151	8	57267224	0.0139459	0.0877675	0.00477212	1.26462	0.30091
rs10097207	8	57267427	0.0660377	0.0795716	0.00486162	1.21398	0.109002
rs141222758	8	57267476	0.011895	0.115797	0.00506268	1.35932	0.659791
rs145872857	8	57267515	0.0139459	0.142553	0.0050771	1.44836	0.997223
rs4562312	8	57267770	0.199754	0.0340096	0.0065174	0.717528	0.734566
rs4454268	8	57267907	0.124692	0.0494769	0.00578101	0.932399	1.46418
rs9693443	8	57268425	0.0795734	0.0839936	0.00480035	1.24297	0.218864
rs115912364	8	57268567	0.0147662	0.146593	0.00453894	1.50916	1.22763
rs188849170	8	57268581	0.0139459	0.0879216	0.00461459	1.27996	0.359044
rs574976877	8	57268693	0.0168171	0.206821	0.0045985	1.65298	1.77266
rs545770678	8	57268856	0.0200984	0.11073	0.0047	1.37217	0.708488
rs146098838	8	57268915	0.011895	0.115797	0.00463716	1.39745	0.804291
rs140057227	8	57268976	0.011895	0.115797	0.00463716	1.39745	0.804291
rs192044888	8	57269019	0.011895	0.115797	0.00463716	1.39745	0.804291
rs114274005	8	57269057	0.011895	0.115797	0.00463716	1.39745	0.804291
rs57369390	8	57269153	0.124692	0.0443482	0.00570032	0.890977	1.32352
rs180952923	8	57269162	0.0377358	0.221625	0.00475009	1.66892	1.83307
rs112730268	8	57269167	0.0803938	0.0535061	0.00579594	0.965279	-0.83349
rs111649667	8	57269174	0.0401969	0.127425	0.00514827	1.39359	0.789663
rs186415384	8	57269237	0.011895	0.115797	0.00468713	1.39279	0.786631
rs113947523	8	57269345	0.0803938	0.0535061	0.00577746	0.966666	-0.828234
rs111416664	8	57269369	0.0803938	0.0535061	0.00577746	0.966666	-0.828234
rs112635306	8	57269524	0.0943396	0.0407425	0.00594217	0.836102	-1.32303
rs147734726	8	57269529	0.0151764	0.160433	0.00478463	1.52544	1.28933
rs146707451	8	57269589	0.0135357	0.125044	0.00474987	1.42038	0.891188
rs112496805	8	57269624	0.199754	0.0325966	0.00666508	0.689367	0.638943
rs149053859	8	57269652	0.0139459	0.0876568	0.0046363	1.27661	0.346349
rs187696833	8	57269661	0.011895	0.115797	0.00462009	1.39905	0.810354
rs192209482	8	57269758	0.011895	0.115797	0.00462009	1.39905	0.810354
rs7000746	8	57270050	0.199754	0.0325966	0.00667353	0.688817	0.637076
rs11543867	8	57270058	0.245693	0.0425507	0.00602637	0.848851	1.31259
rs11543868	8	57270096	0.259639	0.0384743	0.00630249	0.785659	1.08493
rs138103571	8	57270423	0.011895	0.115797	0.00452818	1.40777	0.8434
rs11560435	8	57270604	0.245693	0.0425507	0.0060296	0.848618	1.31175
rs13260850	8	57270616	0.394176	0.0162538	0.0094775	0.23426	1.58226
rs112232190	8	57270717	0.0557834	0.0934842	0.00503112	1.26907	0.317774
rs148510354	8	57270928	0.0467596	0.210847	0.00499389	1.62553	1.66864
rs76126681	8	57271166	0.0139459	0.0878075	0.00474197	1.26757	0.31209
rs147750673	8	57271242	0.0750615	0.103582	0.00514876	1.30358	0.448556
rs189573374	8	57271445	0.0110747	0.223596	0.00469735	1.67761	1.866
rs115539816	8	57271479	0.011895	0.115797	0.00471846	1.3899	0.775679
rs80125304	8	57271534	0.11854	0.0479901	0.00579825	0.917855	1.41479
rs55798418	8	57271846	0.23872	0.0423579	0.00576155	0.866395	1.3758
rs75316004	8	57271938	0.124692	0.044524	0.00563772	0.897491	1.34564
rs115695728	8	57271985	0.0139459	0.0877318	0.00452457	1.28758	0.387921
rs7823769	8	57272082	0.394176	0.0156751	0.00947433	0.218662	1.50362
rs147929350	8	57272121	0.038146	0.169436	0.00473987	1.55324	1.39468
rs190755148	8	57272124	0.0200984	0.244268	0.0046882	1.71686	2.01475
rs140798265	8	57272141	0.0192781	0.146544	0.00463384	1.50003	1.19303
rs150117327	8	57272183	0.011895	0.115797	0.00468454	1.39303	0.787541
rs145489193	8	57272491	0.0200984	0.11073	0.00485783	1.35782	0.654107
rs11774022	8	57272736	0.249795	0.0333232	0.00518903	0.80766	1.16419
8:57272746	8	57272746	0.0155865	0.161679	0.00436267	1.5689	1.45403
rs4464964	8	57272772	0.159967	0.0649308	0.00453209	1.15615	2.22394
rs116194061	8	57272849	0.011895	0.115797	0.00444764	1.41557	0.87296
rs116733279	8	57273108	0.011895	0.115797	0.00444764	1.41557	0.87296
rs113752736	8	57273195	0.0397867	0.118351	0.0048253	1.38965	0.774732
rs138155640	8	57273233	0.0557834	0.084834	0.00494905	1.23405	0.185061
rs4556084	8	57273613	0.199754	0.0329569	0.00575317	0.75804	0.872127
rs7460002	8	57273802	0.26087	0.0309441	0.00585884	0.722767	0.858338
rs35220824	8	57274063	0.160788	0.0644804	0.00484065	1.12452	2.11654
rs10097085	8	57274478	0.26087	0.0309441	0.0066004	0.671007	0.671857
rs10106891	8	57274479	0.26087	0.0309441	0.0066004	0.671007	0.671857
rs10094120	8	57274500	0.26292	0.0303503	0.0066305	0.660617	0.634424
rs148561492	8	57274512	0.014356	0.112456	0.00495111	1.35628	0.648271
rs116516053	8	57274603	0.0106645	0.185568	0.00493824	1.57493	1.47688
rs4738478	8	57274747	0.26087	0.0309441	0.00672637	0.662797	0.642278
rs4599805	8	57274893	0.26087	0.0309441	0.00672637	0.662797	0.642278
rs191379519	8	57275356	0.0200984	0.11673	0.00518567	1.35238	0.633491
rs66464157	8	57275469	0.26292	0.0303587	0.00668785	0.656996	0.621378
rs72656080	8	57275521	0.26292	0.0303587	0.00668785	0.656996	0.621378
rs534659833	8	57275717	0.0200984	0.11673	0.0051634	1.35425	0.640578
rs72656081	8	57275986	0.26087	0.0309441	0.00669199	0.665023	0.650298
rs79086555	8	57276016	0.04758	0.109028	0.00529465	1.3137	0.486907
rs138618281	8	57276251	0.0373257	0.176924	0.00508034	1.54189	1.35167
rs80029952	8	57276320	0.04758	0.109028	0.00530306	1.31301	0.484292
rs4354303	8	57276369	0.26292	0.0303534	0.00656824	0.664758	0.649343
rs4607605	8	57276406	0.26087	0.0309441	0.00653613	0.675257	0.687169
rs143532318	8	57276432	0.0151764	0.160433	0.00499722	1.50656	1.21778
rs78433088	8	57276561	0.0176374	0.222938	0.00495305	1.65331	1.77391
rs4634638	8	57276797	0.26087	0.029629	0.00647368	0.660565	0.634236
rs114691767	8	57276822	0.0750615	0.103582	0.00502382	1.31425	0.488991
rs4472511	8	57276877	0.245693	0.0429994	0.00482772	0.949721	1.67601
rs143912268	8	57276902	0.0200984	0.11673	0.00434471	1.42922	0.924688
rs80163167	8	57276942	0.0176374	0.222938	0.00426023	1.71875	2.02191
rs4333591	8	57277099	0.26087	0.0317513	0.00531314	0.776411	1.05161
rs147256719	8	57277107	0.0200984	0.11673	0.00448273	1.41564	0.873225
rs6982051	8	57277136	0.260049	0.0396807	0.00534422	0.870695	1.39129
rs112741579	8	57277383	0.0401969	0.128919	0.00482545	1.42678	0.915442
rs75820466	8	57277408	0.0750615	0.103582	0.0050166	1.31488	0.491379
rs7014852	8	57277811	0.26292	0.0311883	0.00570949	0.737395	0.91104
rs77608370	8	57278239	0.200164	0.0330012	0.00581216	0.754193	0.97156
rs7357488	8	57278355	0.26292	0.0311883	0.00561171	0.744897	0.938068
rs4386979	8	57278363	0.260049	0.0396807	0.0054416	0.862853	1.36304
rs114256550	8	57278490	0.0159967	0.18921	0.0050134	1.57681	1.484
rs112931052	8	57278994	0.26292	0.0311883	0.0067065	0.667497	0.659211
rs150362477	8	57279447	0.0200984	0.11673	0.00530511	1.34249	0.596011
rs7011363	8	57279883	0.26292	0.0311883	0.00670656	0.667493	0.659197
rs6987736	8	57279898	0.26292	0.0311883	0.00670656	0.667493	0.659197
rs115874008	8	57279902	0.0258409	0.194326	0.00520567	1.57205	1.46597
rs6474060	8	57280273	0.26087	0.0317513	0.00669965	0.67571	0.688801
rs185295855	8	57280489	0.0221493	0.214242	0.00542072	1.59685	1.55995
rs548325813	8	57280545	0.0127153	0.199996	0.00524001	1.58169	1.5025
rs184097923	8	57280562	0.0123052	0.246822	0.00528654	1.66921	1.83417
rs139113858	8	57280570	0.0200984	0.11673	0.00546002	1.32999	0.548641
rs143649247	8	57280902	0.0406071	0.135727	0.00556696	1.38705	0.764878
rs6474061	8	57280984	0.0963905	0.0633177	0.00572528	1.04373	-0.536187
rs142006035	8	57281438	0.0750615	0.103582	0.00556855	1.26954	0.319556
rs112492705	8	57281472	0.0401969	0.128919	0.00541117	1.37703	0.726906
rs4507757	8	57281774	0.26292	0.0296931	0.0065057	0.659361	0.629899
rs568374367	8	57282036	0.0168171	0.206821	0.00491687	1.62391	1.6625
rs1806316	8	57282070	0.248975	0.0322326	0.00628406	0.710055	0.812539
rs1806317	8	57282113	0.26292	0.0289722	0.0065057	0.648687	0.591442
rs62516734	8	57282479	0.0110747	0.128685	0.00479447	1.42879	0.923059
rs111229945	8	57282628	0.0401969	0.128919	0.00504778	1.40722	0.841316
rs4607603	8	57282680	0.260049	0.0377375	0.0056409	0.825424	1.22819
rs10089699	8	57282691	0.26292	0.0289722	0.00604696	0.680445	0.70586
rs565133770	8	57282719	0.0200984	0.11673	0.0048302	1.38322	0.750364
rs148492605	8	57282743	0.0192781	0.24548	0.00486099	1.70329	1.96332
rs117052327	8	57283064	0.26087	0.0294093	0.0061996	0.676121	0.690282
rs142700651	8	57283137	0.0844955	0.10142	0.00555311	1.26159	0.289428
rs185033607	8	57283688	0.0110747	0.223596	0.00503451	1.64751	1.75193
rs4738480	8	57284010	0.26087	0.0294093	0.00618479	0.67716	0.694025
rs4738481	8	57284046	0.26087	0.0294093	0.00618479	0.67716	0.694025
rs7838170	8	57284400	0.26292	0.028973	0.00621114	0.668822	0.663985
rs4738482	8	57284469	0.26292	0.028973	0.00621114	0.668822	0.663985
rs114153834	8	57285087	0.0750615	0.103248	0.00524166	1.29441	0.413804
rs9298543	8	57285217	0.248975	0.0322326	0.00571777	0.751068	0.960301
rs143394016	8	57285339	0.04758	0.198617	0.00486481	1.61095	1.61338
rs4738483	8	57285424	0.26087	0.0299885	0.00574128	0.717946	0.840969
rs4738484	8	57285485	0.263331	0.0294387	0.00577323	0.7075	0.803334
rs10091783	8	57285647	0.26087	0.0299885	0.00573974	0.718062	0.841387
rs4327858	8	57285713	0.0266612	0.240802	0.00470158	1.70942	1.98655
rs139000348	8	57285717	0.0155865	0.153225	0.00461504	1.52115	1.27307
rs9298544	8	57286025	0.26292	0.0295379	0.00565066	0.71828	0.842172
rs139879949	8	57286141	0.04758	0.198617	0.00445758	1.64892	1.75728
rs10283127	8	57286171	0.26292	0.0295379	0.00537498	0.740002	0.920432
rs76665313	8	57286385	0.0824446	0.050557	0.00504784	1.00068	-0.699332
rs4738485	8	57286386	0.26087	0.0299885	0.00546201	0.739602	0.918991
8:57286585	8	57286585	0.0217391	0.240498	0.00430892	1.74674	2.12798
rs4738486	8	57286606	0.26292	0.0295344	0.00538212	0.739375	0.918173
rs115570957	8	57286853	0.0750615	0.0792747	0.00486544	1.21201	0.101537
rs4738487	8	57286869	0.26087	0.0299885	0.00535706	0.748028	0.949348
rs7007341	8	57287136	0.463084	0.0113124	0.00821827	0.138776	1.30185
rs11783310	8	57287141	0.26087	0.0299885	0.0051739	0.763137	1.00378
rs6987984	8	57287293	0.236259	0.0227668	0.00631915	0.556644	0.259829
rs11774683	8	57287545	0.2621	0.0297748	0.00530031	0.749548	0.954825
rs4077517	8	57287739	0.463084	0.0114835	0.00833944	0.138937	1.30231
rs3892906	8	57287756	0.267842	0.0361049	0.00500902	0.857814	1.34489
rs4077518	8	57288079	0.463084	0.0114835	0.00873286	0.118917	1.24485
rs11985449	8	57288175	0.199344	0.0294509	0.00631041	0.669041	0.569925
rs151050241	8	57288207	0.0397867	0.130088	0.00474779	1.43775	0.957014
rs189693700	8	57288249	0.0336341	0.200993	0.00462396	1.63817	1.71654
rs111419720	8	57288364	0.200984	0.0285695	0.00649547	0.643291	0.572002
rs140947010	8	57288418	0.0123052	0.143529	0.00453061	1.50078	1.19588
rs4992422	8	57288711	0.2621	0.0297748	0.00571339	0.716956	0.837402
rs16920486	8	57288773	0.0155865	0.153225	0.0047769	1.50618	1.21634
rs4077346	8	57288830	0.198934	0.029182	0.00676051	0.635136	0.454798
rs7841559	8	57289691	0.200984	0.0286358	0.0067912	0.624962	0.505966
rs1595311	8	57289921	0.2621	0.0297748	0.00571058	0.717169	0.838169
rs73602281	8	57290022	0.0803938	0.0530495	0.00513423	1.01421	-0.648058
rs1595310	8	57290364	0.459803	0.0116615	0.00872741	0.125871	1.26481
rs114366452	8	57290543	0.0750615	0.0753362	0.0051786	1.16279	-0.0849905
rs147135139	8	57290812	0.0557834	0.0853852	0.00502651	1.23012	0.170167
rs531625716	8	57290813	0.0168171	0.206821	0.00458101	1.65463	1.77892
rs57817855	8	57290929	0.198934	0.0291496	0.00642149	0.656996	0.529025
rs11781976	8	57290956	0.463084	0.0110927	0.00907057	0.0874034	1.1544
rs4351411	8	57291218	0.264151	0.0288352	0.00570445	0.703709	0.789676
rs78314034	8	57291368	0.198934	0.0291496	0.00641138	0.657681	0.531351
rs149923077	8	57291454	0.0123052	0.143529	0.00445621	1.50797	1.22312
rs75352615	8	57291520	0.033224	0.108164	0.00449759	1.3811	0.74233
rs11996248	8	57291585	0.198934	0.0291496	0.00633787	0.662689	0.548356
rs4738491	8	57291854	0.2621	0.0292557	0.00571479	0.70921	0.809495
rs1837047	8	57292075	0.0155865	0.153225	0.00465416	1.51749	1.2592
rs10108426	8	57292723	0.463084	0.011455	0.00889477	0.109862	1.21886
rs140468979	8	57292821	0.0139459	0.113656	0.00458157	1.39458	0.793415
rs73602288	8	57292917	0.0442986	0.107956	0.00468727	1.36233	0.671198
rs1816599	8	57292936	0.198934	0.0290145	0.00631732	0.662082	0.546295
rs114006883	8	57293119	0.0221493	0.129881	0.00437533	1.47253	1.08882
rs145897690	8	57293126	0.0504512	0.111146	0.00415559	1.42726	0.917261
rs1816598	8	57293234	0.198934	0.0290145	0.00573059	0.704416	0.690043
rs59851215	8	57293324	0.0557834	0.0853852	0.0043431	1.29358	0.410659
rs72656092	8	57293571	0.152584	0.0619351	0.00389281	1.20167	2.3785
rs115295549	8	57293621	0.0750615	0.0753362	0.0041847	1.25534	0.265742
rs564179698	8	57293756	0.0131255	0.188711	0.00371825	1.70546	1.97154
rs1821814	8	57293916	0.463084	0.00947423	0.00750993	0.100908	1.19316
rs143523854	8	57294172	0.0155865	0.153225	0.00369767	1.6174	1.63783
rs73602290	8	57294358	0.0803938	0.050779	0.00411069	1.09177	-0.354132
rs10216893	8	57294501	0.2621	0.0235218	0.0047161	0.697887	0.7687
rs116227250	8	57294563	0.0890074	0.0563914	0.00397216	1.15219	-0.125161
rs10216409	8	57294571	0.463084	0.00973476	0.00736102	0.121387	1.25194
rs73602293	8	57294998	0.0803938	0.050779	0.00427865	1.07438	-0.420034
rs138667651	8	57295157	0.0254307	0.107674	0.00387196	1.44418	0.981382
rs142670622	8	57295375	0.0155865	0.153225	0.00361896	1.62675	1.67326
rs16920508	8	57295413	0.200164	0.0301146	0.0047362	0.803347	1.14865
rs10216935	8	57295631	0.26169	0.0211981	0.00462339	0.661338	0.637021
rs61245909	8	57295887	0.200164	0.0301146	0.00458844	0.817111	1.19824
rs9298546	8	57296045	0.463495	0.00919998	0.00694463	0.122138	1.2541
rs142634010	8	57296054	0.0168171	0.206821	0.00372452	1.74452	2.11957
rs78143657	8	57296289	0.0168171	0.206821	0.00372452	1.74452	2.11957
rs77734883	8	57296374	0.0397867	0.130088	0.00385038	1.52874	1.30184
rs184079928	8	57296430	0.0155865	0.161679	0.00367757	1.64309	1.73518
rs113997373	8	57296464	0.0110747	0.223596	0.00366548	1.78533	2.27422
rs12547839	8	57296567	0.26128	0.0213515	0.00493078	0.636513	0.547582
rs1816600	8	57296710	0.463084	0.00895541	0.0072857	0.0896146	1.16075
rs10097192	8	57296754	0.26128	0.0213518	0.00473237	0.654356	0.611867
rs1816601	8	57296815	0.463495	0.00896369	0.0072967	0.0893603	1.16002
rs16920509	8	57297035	0.202215	0.0291381	0.00496516	0.768528	1.02321
rs74347432	8	57297640	0.04758	0.0658071	0.00392078	1.2249	0.150385
rs6988070	8	57297665	0.463084	0.00944042	0.00707645	0.125175	1.26281
rs149213185	8	57297798	0.0397867	0.126272	0.00371715	1.5311	1.31078
rs112597129	8	57297852	0.0266612	0.240802	0.00361214	1.8239	2.42039
rs10097863	8	57297993	0.0660377	0.0732945	0.00320497	1.35925	0.659526
rs1543914	8	57298377	0.463084	0.00773122	0.00683366	0.0535941	1.05737
rs112640662	8	57298529	0.0192781	0.216871	0.00293308	1.86888	2.59085
rs4738492	8	57298626	0.26169	0.0157702	0.00447605	0.546942	0.224875
rs2043707	8	57298653	0.199344	0.0300992	0.00381874	0.896635	1.34274
rs2043708	8	57298685	0.463084	0.00728123	0.00671464	0.0351818	1.00452
rs16920516	8	57298728	0.260459	0.0352773	0.00298996	1.07183	2.11594
rs16920520	8	57298998	0.202215	0.0275018	0.00376258	0.863876	1.36673
rs145871320	8	57299144	0.0373257	0.176924	0.00274013	1.81002	2.36779
rs4737428	8	57299438	0.26169	0.0157702	0.00407561	0.587644	0.371516
rs111713615	8	57299530	0.0397867	0.125853	0.00266143	1.67475	1.85516
rs16920523	8	57299548	0.152584	0.060605	0.00223141	1.43393	3.16716
rs6998719	8	57299586	0.199344	0.0300992	0.00320135	0.973223	1.6028
rs4737429	8	57299612	0.26169	0.0157702	0.00375475	0.623257	0.499823
rs138102154	8	57299981	0.0750615	0.0753362	0.00265287	1.45329	1.01591

## Sheet: Burkina Faso
SNP	CHR	Hg19Position	MAF	iHH_Ancestral	iHH_Derived	iHS	normalized iHS
rs59994824	8	57050321	0.0240113	0.0496813	0.00278008	1.25214	0.558171
rs149349738	8	57050517	0.0381356	0.0880269	0.00293106	1.47759	1.30783
rs143834753	8	57050731	0.0127119	0.0514696	0.00334231	1.1875	0.343232
rs4304304	8	57051259	0.207627	0.0148861	0.00522831	0.454419	0.509299
rs78120545	8	57051381	0.0254237	0.0493685	0.00336489	1.16648	0.273337
rs7015099	8	57051572	0.0183616	0.0681508	0.00329371	1.31579	0.769818
rs79535773	8	57051670	0.0254237	0.0493685	0.0034358	1.15742	0.243211
rs112277038	8	57051771	0.207627	0.0148861	0.0053428	0.445011	0.477629
rs114028892	8	57052292	0.0240113	0.0399017	0.0036162	1.04274	-0.13812
rs73594219	8	57052796	0.0579096	0.0155634	0.00375163	0.617884	-1.55084
rs7017201	8	57053086	0.176554	0.0198238	0.00532047	0.571237	0.0176721
rs114223766	8	57053197	0.029661	0.166968	0.00416691	1.60282	1.72424
rs116468670	8	57053316	0.0240113	0.0399017	0.00431139	0.966374	-0.39205
rs558581159	8	57054407	0.0141243	0.211598	0.00413983	1.70853	2.07575
rs181327809	8	57054670	0.0112994	0.114191	0.00451536	1.40294	1.05961
rs7007287	8	57055054	0.0423729	0.0215462	0.00777931	0.442429	-2.13426
rs186416269	8	57055120	0.0225989	0.0672536	0.00730595	0.964039	-0.399814
rs111902132	8	57055631	0.019774	0.0677674	0.00787871	0.934565	-0.49782
rs111413261	8	57055659	0.0451977	0.0180101	0.00824013	0.339581	-2.47624
rs141189630	8	57055841	0.0141243	0.0529009	0.0077133	0.836222	-0.824828
rs113299041	8	57055988	0.0649718	0.0125784	0.00858114	0.16608	-3.05317
rs144172517	8	57056044	0.019774	0.17771	0.00788467	1.35293	0.893315
rs146029905	8	57056304	0.0536723	0.0439846	0.0087336	0.702107	-1.27078
rs73594224	8	57056382	0.0932203	0.0712643	0.00891708	0.90265	-0.603943
rs73594227	8	57056496	0.019774	0.0677674	0.00802712	0.926461	-0.524768
rs139584477	8	57056704	0.103107	0.036157	0.00910346	0.598986	0.121527
rs149715524	8	57056708	0.0155367	0.135058	0.0085035	1.20092	0.387856
rs73594229	8	57056932	0.0875706	0.02161	0.00997063	0.335933	-2.48838
rs117849898	8	57057068	0.0211864	0.0413282	0.00913437	0.655568	-1.42553
rs34948585	8	57057254	0.0155367	0.0606009	0.00900665	0.827916	-0.852447
rs73594230	8	57057425	0.019774	0.0677674	0.00907438	0.873203	-0.70186
rs73594232	8	57057536	0.0776836	0.095888	0.00981073	0.990063	-0.31328
rs140585285	8	57057580	0.0254237	0.108299	0.009155	1.07297	-0.0376
rs111697022	8	57057602	0.019774	0.0677674	0.00929078	0.862968	-0.735893
rs111845460	8	57057670	0.019774	0.0677674	0.00929078	0.862968	-0.735893
rs7463642	8	57057684	0.0155367	0.0606009	0.00924188	0.816719	-0.889679
rs185767432	8	57058125	0.0127119	0.078446	0.00922716	0.929503	-0.514652
rs76908839	8	57058266	0.161017	0.0510488	0.0112358	0.657382	0.340083
rs146211439	8	57058369	0.0127119	0.0647588	0.0103187	0.797674	-0.953007
rs58315927	8	57058770	0.0225989	0.0686659	0.0105813	0.812202	-0.904699
rs67700407	8	57060359	0.190678	0.018329	0.014728	0.0949971	-1.76473
rs146040666	8	57060373	0.0254237	0.0579091	0.0102998	0.749919	-1.1118
rs141320739	8	57061161	0.0367232	0.0603254	0.0105461	0.757407	-1.0869
rs150773793	8	57061291	0.0169492	0.0864571	0.0100528	0.934515	-0.497987
rs139142283	8	57061391	0.0621469	0.0225685	0.0111475	0.306327	-2.58682
rs145497616	8	57061419	0.0240113	0.0570819	0.0102396	0.746215	-1.12412
rs147687161	8	57061548	0.0776836	0.095888	0.01115	0.934488	-0.498076
rs192419868	8	57062222	0.0367232	0.0603254	0.0105581	0.756913	-1.08854
rs149008401	8	57062755	0.0579096	0.0919582	0.0104639	0.943898	-0.466787
rs7015703	8	57062909	0.166667	0.0222394	0.0135673	0.21463	-1.31698
rs186986722	8	57062926	0.0254237	0.0579091	0.0100712	0.759664	-1.0794
rs189413939	8	57063091	0.0254237	0.0579091	0.0100712	0.759664	-1.0794
rs145377046	8	57063602	0.079096	0.0986509	0.0103351	0.979788	-0.347446
rs137928244	8	57063672	0.0127119	0.15136	0.0109308	1.14136	0.189809
rs6983012	8	57063876	0.0621469	0.0238756	0.0124604	0.28242	-2.66631
rs182640388	8	57063883	0.0451977	0.19839	0.0116467	1.23132	0.488941
rs186614123	8	57063906	0.0536723	0.0564717	0.0126152	0.650938	-1.44093
rs2316947	8	57064145	0.44774	0.00663879	0.0352216	-0.724719	-1.00471
rs59161757	8	57064448	0.0254237	0.0579091	0.0125446	0.664291	-1.39653
rs147182987	8	57064565	0.0225989	0.0581583	0.0125036	0.667578	-1.3856
rs111739339	8	57064720	0.139831	0.0338157	0.0159011	0.327692	-0.893832
rs113699190	8	57065148	0.0169492	0.0864571	0.0122453	0.848831	-0.782901
rs59575684	8	57065212	0.0776836	0.095888	0.0138364	0.840741	-0.809801
rs59862960	8	57065221	0.0776836	0.095888	0.0138364	0.840741	-0.809801
rs58041926	8	57065318	0.139831	0.0336279	0.0161102	0.319598	-0.924125
rs116490896	8	57065418	0.0240113	0.121163	0.0127557	0.977666	-0.354502
rs73594243	8	57065890	0.0254237	0.0579091	0.0130254	0.647955	-1.45085
rs73594244	8	57065942	0.0776836	0.095888	0.0142654	0.82748	-0.853897
rs73594245	8	57067509	0.0254237	0.0579091	0.0130809	0.646108	-1.45699
rs113873796	8	57067792	0.0776836	0.095888	0.0142301	0.828556	-0.850319
rs112052256	8	57067801	0.139831	0.0349481	0.0162641	0.332192	-0.87699
rs73594251	8	57067805	0.0254237	0.0579091	0.0128245	0.654705	-1.4284
rs73594253	8	57067818	0.0254237	0.0579091	0.0128245	0.654705	-1.4284
rs13278255	8	57067975	0.0240113	0.0570819	0.0126281	0.655161	-1.42689
rs57065763	8	57067987	0.0254237	0.0579091	0.0128273	0.654611	-1.42872
rs60309891	8	57068540	0.139831	0.0349481	0.0162901	0.3315	-0.87958
rs114803583	8	57068728	0.0536723	0.0564717	0.0140122	0.605324	-1.5926
rs73594258	8	57068952	0.0254237	0.0579091	0.0136143	0.628751	-1.5147
rs7833792	8	57069854	0.039548	0.100056	0.0137902	0.860674	-0.743521
rs115994229	8	57070796	0.0310734	0.0963661	0.0135584	0.851715	-0.773311
rs7827315	8	57071336	0.0875706	0.0238511	0.0152275	0.19488	-2.9574
rs73594263	8	57071621	0.0918079	0.0219227	0.0153506	0.154769	-3.09078
rs61334940	8	57072570	0.436441	0.00911292	0.034668	-0.580271	-0.337552
rs73594266	8	57073799	0.0875706	0.0238511	0.0144156	0.218676	-2.87827
rs116659612	8	57074734	0.0451977	0.0666714	0.0130157	0.709474	-1.24629
rs74704997	8	57075225	0.059322	0.0890813	0.0132807	0.826565	-0.856939
rs73594268	8	57076105	0.079096	0.0272106	0.0141929	0.282667	-2.66549
rs111796461	8	57076157	0.0762712	0.0295405	0.0141607	0.319333	-2.54357
rs146386822	8	57076867	0.0254237	0.131026	0.0131513	0.998388	-0.285598
rs73594272	8	57077524	0.0762712	0.0328276	0.0150516	0.338655	-2.47932
rs73594274	8	57077577	0.0734463	0.0363924	0.014895	0.38797	-2.31534
rs57103486	8	57077903	0.0847458	0.0518168	0.0137086	0.577479	-1.68519
rs140197300	8	57077995	0.0112994	0.169454	0.0117742	1.15812	0.245538
rs115512007	8	57078062	0.0409605	0.118428	0.0126943	0.969844	-0.380512
rs149893654	8	57078128	0.0409605	0.0673593	0.0126725	0.725535	-1.19288
rs74568212	8	57078430	0.0240113	0.121163	0.0124939	0.986673	-0.324552
rs75628621	8	57078557	0.0833333	0.0678072	0.0138497	0.689836	-1.31159
rs76238567	8	57081483	0.0240113	0.121163	0.0131356	0.964921	-0.396882
rs188922515	8	57081571	0.0112994	0.161072	0.012536	1.10886	0.0817405
rs73594276	8	57081766	0.0875706	0.0261836	0.0140894	0.269138	-2.71048
rs73594277	8	57081888	0.0819209	0.0933344	0.0130785	0.853482	-0.767435
rs75960200	8	57082611	0.059322	0.0984783	0.0123089	0.903122	-0.602374
rs74648060	8	57082828	0.059322	0.0984783	0.0123089	0.903122	-0.602374
rs34230678	8	57083117	0.0607345	0.0600687	0.0119935	0.699701	-1.27878
rs73594278	8	57083265	0.0748588	0.034465	0.0122454	0.449407	-2.11105
rs7830138	8	57084125	0.437853	0.00698422	0.031189	-0.649884	-0.659071
rs115245115	8	57084318	0.0423729	0.101413	0.011208	0.956567	-0.42466
rs535163917	8	57084442	0.0225989	0.158187	0.0108991	1.16178	0.257709
rs112095742	8	57084573	0.0381356	0.0694165	0.0112652	0.789724	-0.979442
rs56222013	8	57084971	0.103107	0.0546095	0.0115957	0.67297	0.398423
rs73594280	8	57085363	0.0833333	0.0284147	0.0123646	0.361362	-2.40382
rs73594282	8	57085622	0.0776836	0.0329624	0.0122342	0.430444	-2.17411
rs73594286	8	57085662	0.0819209	0.0933344	0.0121287	0.886227	-0.658553
rs113291418	8	57085978	0.0381356	0.0694165	0.011785	0.770135	-1.04458
rs115834259	8	57087156	0.0423729	0.101413	0.0119344	0.929294	-0.515347
rs73594291	8	57087313	0.0819209	0.0300286	0.0128499	0.368635	-2.37964
rs73594293	8	57087350	0.105932	0.0186972	0.0136518	0.136585	-1.60908
rs73594294	8	57088326	0.134181	0.0165567	0.0147932	0.0489122	-1.93721
rs144258770	8	57088542	0.0268362	0.117709	0.0113385	1.01625	-0.226204
rs189292527	8	57088836	0.0353107	0.0643094	0.0115259	0.746598	-1.12284
rs142718435	8	57089058	0.019774	0.101466	0.0112009	0.957069	-0.422991
rs35399441	8	57089431	0.440678	0.00735989	0.0314459	-0.630692	-0.57043
rs73682450	8	57089494	0.105932	0.101887	0.00863952	1.07163	1.89047
rs73594296	8	57089981	0.0932203	0.0217655	0.0108198	0.303549	-2.59606
rs68005065	8	57090308	0.432203	0.00761568	0.0265505	-0.542364	-0.162472
rs11986542	8	57090642	0.0127119	0.15136	0.00979736	1.1889	0.347887
rs184041484	8	57090946	0.0254237	0.122117	0.0101978	1.07827	-0.0199766
rs73594299	8	57090954	0.0918079	0.0223354	0.0119479	0.271704	-2.70195
rs73594301	8	57091871	0.0819209	0.0933344	0.0116394	0.904113	-0.599079
rs77999699	8	57091946	0.112994	0.0853463	0.0100826	0.927613	1.35146
rs77720105	8	57092248	0.0268362	0.117709	0.00942688	1.09644	0.0404418
rs114399561	8	57092285	0.0437853	0.220907	0.00910992	1.38469	0.998923
rs74765174	8	57092911	0.059322	0.0984783	0.00915613	1.03163	-0.175063
rs36088882	8	57092914	0.0310734	0.0377049	0.0086842	0.637668	-1.48505
rs112209132	8	57093129	0.0254237	0.0524296	0.00849779	0.790271	-0.977623
rs79824205	8	57093233	0.0310734	0.0370243	0.00859408	0.634287	-1.4963
rs142773788	8	57093346	0.0437853	0.220907	0.00868011	1.40568	1.06872
rs185780238	8	57093399	0.0127119	0.169176	0.00850255	1.29879	0.71329
rs139711577	8	57093748	0.0254237	0.0524296	0.00872848	0.778638	-1.0163
rs111403049	8	57093757	0.237288	0.0198384	0.0140734	0.149109	-0.518484
rs66796428	8	57094797	0.0310734	0.0378781	0.00923139	0.613121	-1.56668
rs76516633	8	57095018	0.165254	0.0654695	0.0105867	0.791277	0.841205
rs79006623	8	57095563	0.0338983	0.0926567	0.0108753	0.930436	-0.51155
rs115827596	8	57095713	0.0268362	0.117709	0.0107249	1.04042	-0.145834
rs10958476	8	57095808	0.0310734	0.0941093	0.010271	0.962019	-0.406531
rs72654002	8	57095939	0.0310734	0.0378781	0.0103133	0.564989	-1.72672
rs7824409	8	57096018	0.132768	0.117332	0.00947586	1.0928	1.9697
rs116771605	8	57096238	0.0579096	0.101803	0.0096558	1.02297	-0.203859
rs60270334	8	57096564	0.0819209	0.0933344	0.00972777	0.982028	-0.339998
rs66553445	8	57096781	0.0310734	0.0378781	0.0089712	0.625538	-1.52539
rs34037954	8	57096841	0.0141243	0.0411914	0.00860969	0.679819	-1.34489
rs184841567	8	57096935	0.0225989	0.158187	0.008793	1.25504	0.567814
rs34608229	8	57097017	0.0254237	0.0455253	0.00887379	0.710144	-1.24406
rs56933685	8	57097064	0.245763	0.0171548	0.0154061	0.0466914	-0.863258
rs34516759	8	57097138	0.0310734	0.0328251	0.00909373	0.557464	-1.75175
rs61328003	8	57097234	0.0225989	0.0858181	0.00879801	0.989195	-0.316166
rs138678517	8	57097273	0.0240113	0.121163	0.00901016	1.12864	0.147512
rs56777886	8	57097344	0.186441	0.0236664	0.0135786	0.241278	-1.21725
rs56224379	8	57097374	0.0310734	0.0941093	0.00942957	0.999141	-0.283094
rs34952804	8	57097399	0.0310734	0.0328251	0.00971017	0.528979	-1.84646
rs116200406	8	57097695	0.0409605	0.0684975	0.00988761	0.840583	-0.810327
rs149935432	8	57098031	0.0112994	0.169454	0.00944313	1.25394	0.564156
rs80256072	8	57098921	0.0240113	0.121163	0.00969679	1.09674	0.0414394
rs113889339	8	57098993	0.152542	0.0368193	0.01295	0.453805	-0.421835
rs142306310	8	57099040	0.0225989	0.152352	0.00945107	1.20737	0.409303
rs34404111	8	57099190	0.0310734	0.0329931	0.0096515	0.533828	-1.83034
rs35637640	8	57099305	0.0254237	0.0457896	0.00954279	0.681092	-1.34066
rs563050861	8	57099369	0.0225989	0.158187	0.00944671	1.22389	0.464235
rs141411754	8	57099419	0.0310734	0.0329041	0.00968121	0.531321	-1.83868
rs145306143	8	57099420	0.0310734	0.0329041	0.00968121	0.531321	-1.83868
rs75163933	8	57099778	0.135593	0.114578	0.00970093	1.07229	1.89294
rs4263734	8	57099931	0.0324859	0.0303346	0.0126183	0.380937	-2.33873
rs150245339	8	57099982	0.0112994	0.169454	0.0120992	1.14629	0.206202
rs7834407	8	57100392	0.235876	0.0197967	0.0200671	-0.00589199	-1.04027
rs13273123	8	57100791	0.0324859	0.0301299	0.0129976	0.365132	-2.39128
rs138540621	8	57100829	0.0155367	0.0958248	0.0125703	0.882134	-0.672163
rs36103212	8	57101475	0.0268362	0.0413914	0.0128597	0.50768	-1.91729
rs13281873	8	57101799	0.0324859	0.0302905	0.0129994	0.367384	-2.3838
rs115490459	8	57102146	0.019774	0.151161	0.0126286	1.07808	-0.0206083
rs113015956	8	57102168	0.0381356	0.0627047	0.012935	0.685534	-1.32589
rs114318073	8	57102365	0.0254237	0.0987613	0.0126093	0.893895	-0.633055
rs73596210	8	57102467	0.0338983	0.160417	0.0122644	1.1166	0.107477
rs111259808	8	57102861	0.0508475	0.0238101	0.0127962	0.269679	-2.70868
rs59061242	8	57102876	0.135593	0.039864	0.0160346	0.395522	-0.639968
rs111503855	8	57102925	0.0451977	0.044222	0.0133757	0.519323	-1.87857
rs149220207	8	57103345	0.0127119	0.115552	0.0122857	0.973379	-0.368757
rs188348686	8	57103572	0.0112994	0.168318	0.0124158	1.13216	0.159217
rs77394979	8	57103688	0.0607345	0.0847861	0.0140062	0.782003	-1.00512
rs137861028	8	57104425	0.0169492	0.078788	0.0126023	0.796009	-0.958543
rs149547973	8	57104593	0.0141243	0.162147	0.0124943	1.1132	0.0961717
rs144142623	8	57104737	0.0112994	0.168318	0.0124934	1.12945	0.150206
rs181399508	8	57104779	0.0169492	0.0783226	0.0126335	0.792363	-0.970667
rs114525270	8	57104818	0.0225989	0.128375	0.0126404	1.00672	-0.257893
rs148672320	8	57104848	0.0112994	0.168318	0.0125182	1.12859	0.147346
rs73596214	8	57104990	0.0805085	0.0915138	0.0143655	0.804166	-0.93142
rs75617252	8	57105599	0.0579096	0.0918283	0.0136593	0.827547	-0.853674
rs145404245	8	57105715	0.0112994	0.168318	0.0122844	1.13678	0.174579
rs73596215	8	57105924	0.0805085	0.0915138	0.014338	0.804997	-0.928656
rs149859154	8	57106425	0.0240113	0.14059	0.0127593	1.04213	-0.140148
rs13258395	8	57106499	0.0127119	0.0515896	0.0125103	0.615295	-1.55945
rs183870814	8	57106506	0.019774	0.0582552	0.0127721	0.659072	-1.41388
rs530618444	8	57106644	0.0112994	0.168318	0.0125724	1.12671	0.141095
rs145857269	8	57106707	0.059322	0.0878473	0.0141523	0.792903	-0.968871
rs187601684	8	57107155	0.0183616	0.0665761	0.0129538	0.71092	-1.24148
rs146593278	8	57107183	0.019774	0.122091	0.0128723	0.977026	-0.35663
rs140293898	8	57107304	0.0112994	0.168318	0.0130309	1.11115	0.0893551
rs192521181	8	57107508	0.0169492	0.0789614	0.0133293	0.772607	-1.03636
rs181176326	8	57108345	0.0141243	0.162147	0.0143399	1.05336	-0.102807
rs138656665	8	57108521	0.0169492	0.0789614	0.0144925	0.736272	-1.15718
rs149311067	8	57108616	0.0169492	0.0789614	0.0144925	0.736272	-1.15718
rs191207104	8	57108673	0.0169492	0.0789614	0.0144925	0.736272	-1.15718
rs143938142	8	57108924	0.0112994	0.168318	0.0142099	1.07354	-0.0357046
rs186035717	8	57109243	0.0112994	0.168318	0.0142099	1.07354	-0.0357046
rs62515430	8	57109358	0.029661	0.0979392	0.0145365	0.828498	-0.850512
rs190938870	8	57109407	0.0112994	0.168318	0.0143143	1.07036	-0.0462787
rs73682451	8	57109412	0.0748588	0.075477	0.0153025	0.693052	-1.30089
rs117946837	8	57109546	0.0155367	0.0285385	0.0151099	0.27617	-2.6871
rs56198510	8	57109796	0.0338983	0.172549	0.01553	1.04574	-0.128144
rs192435586	8	57110380	0.0169492	0.0787664	0.0153041	0.711532	-1.23944
rs188935921	8	57110420	0.0112994	0.168318	0.0150487	1.04863	-0.118535
rs117500552	8	57110692	0.0240113	0.0685134	0.015399	0.648282	-1.44976
rs73596219	8	57110824	0.0734463	0.0383242	0.0165678	0.364208	-2.39436
rs73596220	8	57111096	0.0734463	0.0383242	0.0165678	0.364208	-2.39436
rs114805129	8	57111300	0.019774	0.187674	0.0151766	1.09223	0.0264429
rs191066718	8	57112724	0.0155367	0.133949	0.0150239	0.950156	-0.445978
rs58712413	8	57113026	0.225989	0.0252134	0.0228049	0.0436028	-0.873656
rs73596222	8	57113211	0.241525	0.0221795	0.0242683	-0.0390861	-1.15202
rs560646376	8	57114529	0.0112994	0.168318	0.0136858	1.08986	0.0185622
rs114607955	8	57114530	0.103107	0.050658	0.016049	0.499199	-0.251941
rs141490250	8	57114531	0.0282486	0.131524	0.0136262	0.984629	-0.331349
rs58402179	8	57114699	0.245763	0.0237861	0.0249562	-0.0208557	-1.09065
rs4128541	8	57115188	0.115819	0.0344939	0.0171707	0.302954	-0.986417
rs185189625	8	57115521	0.0112994	0.168318	0.0150597	1.04832	-0.119565
rs7835611	8	57115752	0.245763	0.0245271	0.0267168	-0.0371369	-1.14545
rs146050301	8	57116306	0.0155367	0.143949	0.0151684	0.97727	-0.355819
rs73596225	8	57116364	0.240113	0.0255474	0.0267876	-0.020587	-1.08974
rs76233256	8	57117093	0.228814	0.0278634	0.0257354	0.0345028	-0.904289
rs111560205	8	57117543	0.019774	0.10261	0.0156426	0.81688	-0.889143
rs73596227	8	57117868	0.245763	0.0253841	0.0274946	-0.0346851	-1.1372
rs142203434	8	57118282	0.0211864	0.138838	0.015839	0.942779	-0.470507
rs73596228	8	57118468	0.245763	0.0246097	0.0274946	-0.0481409	-1.1825
rs59695015	8	57119104	0.245763	0.0246097	0.0274946	-0.0481409	-1.1825
rs188639155	8	57119968	0.019774	0.187674	0.0161236	1.06594	-0.0609759
rs116460926	8	57120740	0.0211864	0.138838	0.016231	0.932163	-0.505808
rs7008832	8	57121011	0.258475	0.0224283	0.028081	-0.0976163	-1.34905
rs115694589	8	57121399	0.0211864	0.138838	0.0165941	0.922552	-0.537766
rs574318195	8	57122721	0.0127119	0.114807	0.0163334	0.846891	-0.789352
rs62515432	8	57123523	0.0310734	0.0932613	0.0164066	0.754683	-1.09596
8:57124061	8	57124061	0.0211864	0.138838	0.0162338	0.932088	-0.506057
rs185937817	8	57124210	0.252825	0.0240266	0.0270094	-0.0508225	-1.19153
rs7006371	8	57124830	0.247175	0.0254237	0.0266721	-0.0208182	-1.09052
rs7006525	8	57124878	0.240113	0.02652	0.0261842	0.00553375	-1.00181
rs79886886	8	57125014	0.0338983	0.0727112	0.015198	0.679814	-1.34491
rs7006898	8	57125063	0.247175	0.0253868	0.0263084	-0.0154861	-1.07257
rs6992431	8	57125074	0.0112994	0.185787	0.0147795	1.09936	0.0501513
rs149618666	8	57125974	0.0169492	0.152724	0.0146546	1.01793	-0.220617
rs112135941	8	57126082	0.247175	0.0253868	0.0261349	-0.0126123	-1.0629
rs80080669	8	57126840	0.0353107	0.185781	0.0150794	1.09062	0.0210893
rs187612406	8	57127287	0.0112994	0.168318	0.0147653	1.05689	-0.0910687
rs73596236	8	57127929	0.247175	0.0245927	0.0243451	0.00439544	-1.00564
rs115071110	8	57128014	0.0211864	0.138838	0.0146664	0.976184	-0.35943
rs192155783	8	57128083	0.0127119	0.146383	0.0142566	1.01148	-0.242065
rs79466926	8	57128238	0.247175	0.0241537	0.0241245	0.000526325	-1.01867
rs73596238	8	57128379	0.019774	0.10261	0.0147494	0.842414	-0.804238
rs189085248	8	57128603	0.0112994	0.168318	0.0145429	1.06348	-0.0691559
rs115836757	8	57129241	0.0211864	0.138838	0.014822	0.971599	-0.374676
rs62515433	8	57129291	0.0310734	0.0932613	0.0149407	0.795331	-0.960798
rs57166494	8	57129765	0.0480226	0.0385572	0.0160694	0.380106	-2.34149
rs183523272	8	57129766	0.0169492	0.0768017	0.0145175	0.723479	-1.19972
rs73596239	8	57130180	0.247175	0.0227233	0.0238828	-0.0216132	-1.0932
rs139234105	8	57130196	0.0127119	0.115165	0.0141795	0.909658	-0.580641
rs7826445	8	57130946	0.247175	0.0227233	0.0238963	-0.0218583	-1.09402
rs14859	8	57131082	0.0833333	0.0879168	0.0167767	0.719365	-1.2134
rs144143236	8	57131372	0.0127119	0.115165	0.0143545	0.90433	-0.598357
rs189327637	8	57131470	0.0127119	0.146383	0.0143141	1.00973	-0.247884
rs117081201	8	57131797	0.0903955	0.0698097	0.0155462	0.652291	-1.43643
rs116571852	8	57131809	0.0607345	0.104372	0.0150315	0.841579	-0.807015
rs140982176	8	57132132	0.0112994	0.154687	0.0132332	1.06779	-0.0548244
rs186292957	8	57132441	0.0127119	0.154693	0.0136702	1.0537	-0.101676
rs57013355	8	57132449	0.213277	0.0176791	0.0207951	-0.0705016	-1.25777
rs56821403	8	57132627	0.225989	0.014883	0.0214375	-0.158485	-1.55396
rs146820979	8	57132681	0.0127119	0.115165	0.0131947	0.940921	-0.476686
rs60662621	8	57132946	0.213277	0.0176791	0.0208311	-0.0712525	-1.2603
rs140483682	8	57133077	0.0112994	0.168318	0.0131675	1.10663	0.0743253
rs60503443	8	57133128	0.200565	0.0196603	0.0202327	-0.012463	-1.06239
rs534610447	8	57133225	0.0141243	0.162147	0.0135431	1.07819	-0.0202426
rs4385448	8	57133521	0.079096	0.106988	0.0139424	0.884997	-0.662643
rs73596246	8	57133643	0.0833333	0.0879168	0.0144973	0.782786	-1.00251
rs139273987	8	57134014	0.0112994	0.0904527	0.0128047	0.849052	-0.782166
rs73596248	8	57134187	0.0833333	0.0879168	0.0145081	0.782461	-1.00359
rs190372803	8	57134975	0.0112994	0.168318	0.0128566	1.117	0.108807
rs116659465	8	57134998	0.0338983	0.0656632	0.0133335	0.692378	-1.30313
rs73596251	8	57135454	0.0833333	0.0879168	0.0140011	0.79791	-0.952222
rs76043644	8	57135578	0.0211864	0.138838	0.012682	1.03932	-0.149492
rs6984782	8	57135889	0.429379	0.00974511	0.033485	-0.536063	-0.13337
rs140924211	8	57135975	0.0451977	0.217996	0.0117679	1.26775	0.610077
rs75201573	8	57136197	0.0310734	0.0932613	0.0124262	0.875363	-0.694677
rs114519224	8	57136288	0.0324859	0.0791443	0.0125163	0.800944	-0.942133
rs79467062	8	57136704	0.059322	0.10659	0.0127911	0.92081	-0.543558
rs11985751	8	57137439	0.427966	0.00983409	0.035517	-0.557702	-0.233313
rs113472341	8	57137563	0.0127119	0.138484	0.0131915	1.02111	-0.210043
rs62515435	8	57137764	0.0310734	0.0932613	0.0136493	0.834592	-0.830248
rs545384311	8	57137884	0.0112994	0.185787	0.0133905	1.14222	0.192668
rs73596257	8	57138111	0.25565	0.0259327	0.0227859	0.0561817	-0.83131
rs116311733	8	57138155	0.0254237	0.0909987	0.0141052	0.809655	-0.913168
rs142366323	8	57138184	0.0254237	0.0909987	0.0141052	0.809655	-0.913168
rs139973260	8	57138623	0.0127119	0.115165	0.0137477	0.923089	-0.53598
rs56855591	8	57138677	0.0861582	0.0824971	0.015677	0.721176	-1.20738
rs79598272	8	57139216	0.0988701	0.0957776	0.0156757	0.786038	-0.991698
rs58418494	8	57139301	0.258475	0.0248071	0.0228117	0.0364183	-0.897841
rs61374126	8	57139532	0.282486	0.0214138	0.0242822	-0.0545942	-1.20422
rs527744955	8	57139534	0.0338983	0.0706051	0.0143031	0.693407	-1.29971
rs145239829	8	57139662	0.0127119	0.146383	0.0137087	1.02849	-0.185504
rs140781224	8	57139978	0.0127119	0.115165	0.0138224	0.920736	-0.543804
rs113188332	8	57140297	0.0522599	0.124066	0.014773	0.924183	-0.532342
rs544650305	8	57140449	0.0127119	0.115165	0.0138917	0.918563	-0.55103
rs561704689	8	57140450	0.0127119	0.115165	0.0138917	0.918563	-0.55103
rs141871526	8	57140582	0.0141243	0.200098	0.0139048	1.15808	0.245405
rs150235945	8	57141252	0.0127119	0.115165	0.0137174	0.924046	-0.532798
rs77445904	8	57141542	0.298023	0.0208272	0.0256748	-0.0908764	-1.32636
rs73596269	8	57141548	0.298023	0.0208272	0.0256748	-0.0908764	-1.32636
rs138523867	8	57142094	0.0127119	0.115165	0.0138056	0.921264	-0.542049
rs144589796	8	57142109	0.0254237	0.0909987	0.0141237	0.809088	-0.915053
rs73596270	8	57142276	0.0169492	0.125498	0.0138425	0.957424	-0.42181
rs73596273	8	57142413	0.262712	0.0261806	0.0231782	0.052899	-0.842361
rs60081141	8	57143488	0.0974576	0.0709519	0.0155624	0.658888	-1.41449
rs114646520	8	57143577	0.0338983	0.0802992	0.0142656	0.750421	-1.11013
rs116491703	8	57143583	0.0127119	0.115165	0.0137073	0.924367	-0.531731
rs73596275	8	57144011	0.288136	0.021499	0.0245681	-0.0579534	-1.21553
rs139846514	8	57144224	0.0988701	0.0957776	0.0159028	0.77979	-1.01247
rs114704203	8	57145043	0.0211864	0.138838	0.0142257	0.989434	-0.315372
rs149210216	8	57145081	0.019774	0.151157	0.0140475	1.03183	-0.174398
rs142405393	8	57145632	0.0127119	0.115165	0.0139655	0.916264	-0.558674
rs111472637	8	57145966	0.288136	0.022757	0.0244469	-0.0311078	-1.12516
rs116096032	8	57146069	0.039548	0.0625457	0.0145055	0.634666	-1.49504
rs140077851	8	57146293	0.0127119	0.24966	0.0136757	1.2614	0.588962
rs7843614	8	57146583	0.134181	0.0457623	0.0168164	0.434776	-0.493054
rs113207674	8	57146891	0.288136	0.0234186	0.023903	-0.00889021	-1.05037
rs112145596	8	57146905	0.288136	0.0234186	0.023903	-0.00889021	-1.05037
rs142818562	8	57147945	0.0127119	0.115165	0.0135181	0.930403	-0.51166
rs35398666	8	57148383	0.429379	0.0107566	0.037195	-0.53881	-0.146057
rs11994401	8	57148877	0.134181	0.0457623	0.0169886	0.430349	-0.509622
rs112753769	8	57149598	0.172316	0.100706	0.0107039	0.973514	1.52325
rs114196122	8	57150085	0.039548	0.0625457	0.0131914	0.675905	-1.35791
rs7833244	8	57150127	0.426554	0.0107185	0.0350124	-0.514087	-0.0318701
rs60549520	8	57150252	0.275424	0.02523	0.0221085	0.057358	-0.827351
rs73596283	8	57150485	0.288136	0.0232389	0.0229551	0.00533774	-1.00247
rs142811948	8	57150901	0.0127119	0.115165	0.012203	0.974853	-0.363856
rs74677549	8	57151015	0.281073	0.0240595	0.0225204	0.0287104	-0.923789
rs73596285	8	57151242	0.278249	0.0242151	0.0224948	0.0320027	-0.912706
rs138394382	8	57151277	0.0225989	0.112123	0.0125654	0.950518	-0.444774
rs569103838	8	57151775	0.0127119	0.185461	0.0122463	1.18025	0.319125
rs34563869	8	57151776	0.187853	0.0254061	0.0176012	0.159395	-1.52371
rs7838783	8	57151777	0.289548	0.0230138	0.0226036	0.00781149	-0.994142
rs567744282	8	57151778	0.0988701	0.0957776	0.0140456	0.833722	-0.833141
rs114289348	8	57151971	0.0564972	0.161542	0.0120941	1.12571	0.13777
rs6990658	8	57152232	0.295198	0.0217794	0.0251063	-0.061737	-1.22827
rs34635195	8	57153093	0.435028	0.0112442	0.0377144	-0.525581	-0.0849571
rs181394481	8	57153148	0.0141243	0.165799	0.0132904	1.09604	0.0391118
rs11988716	8	57153503	0.435028	0.0118842	0.0377144	-0.501539	0.0260849
rs11988720	8	57153516	0.435028	0.0118842	0.0377144	-0.501539	0.0260849
rs190951504	8	57153637	0.0127119	0.183005	0.0134812	1.13273	0.161112
rs6991452	8	57154608	0.422316	0.0125292	0.0359801	-0.45814	0.22653
rs7006920	8	57155191	0.0183616	0.163569	0.0137045	1.07684	-0.0247315
rs73596292	8	57155568	0.0720339	0.10108	0.01507	0.826554	-0.856976
rs9650315	8	57155598	0.436441	0.0106441	0.0378823	-0.551326	-0.203865
rs78075161	8	57156269	0.059322	0.097174	0.0138292	0.846753	-0.78981
rs115864504	8	57156441	0.0211864	0.123593	0.0132667	0.969233	-0.382543
rs9650183	8	57156676	0.238701	0.0328044	0.0205077	0.204014	-0.333654
rs9650184	8	57156686	0.240113	0.0324587	0.0205828	0.197827	-0.354481
rs112430182	8	57156830	0.0268362	0.084779	0.0134424	0.799812	-0.945897
rs76185137	8	57157120	0.114407	0.025058	0.0167292	0.175469	-1.46355
rs192598078	8	57157427	0.0127119	0.183005	0.0130417	1.14713	0.208995
rs75455780	8	57157451	0.0338983	0.172549	0.013375	1.11062	0.0875928
rs115527834	8	57157862	0.0183616	0.166921	0.0128529	1.11351	0.0972025
rs56181002	8	57158384	0.144068	0.0309314	0.0175876	0.245194	-1.20259
rs56261906	8	57158479	0.265537	0.024355	0.0220838	0.0425139	-0.877321
rs13271434	8	57158821	0.295198	0.0185812	0.0239828	-0.110828	-1.39353
rs113318228	8	57158896	0.0974576	0.030377	0.0152554	0.299123	-2.61077
rs73596301	8	57158942	0.039548	0.0605351	0.0134021	0.654834	-1.42797
rs73596302	8	57159121	0.0762712	0.0954251	0.0144308	0.820371	-0.877535
rs112819533	8	57159368	0.183616	0.0293315	0.0187405	0.194554	-1.39212
rs73598108	8	57159672	0.183616	0.0293315	0.0187405	0.194554	-1.39212
rs56780198	8	57159896	0.0338983	0.172549	0.0130604	1.12096	0.121975
rs11994717	8	57160043	0.461864	0.00844439	0.0400099	-0.6756	-0.777845
rs80293730	8	57160114	0.183616	0.0293315	0.0189016	0.190837	-1.40603
rs77582275	8	57160115	0.183616	0.0293315	0.0189016	0.190837	-1.40603
rs73598110	8	57160272	0.183616	0.0293315	0.0189016	0.190837	-1.40603
rs62515437	8	57160328	0.0649718	0.0846232	0.0142604	0.773356	-1.03387
rs115328722	8	57161020	0.049435	0.122354	0.0135985	0.954128	-0.43277
rs140567732	8	57161118	0.0112994	0.223946	0.0118609	1.27602	0.637576
rs73598111	8	57161392	0.183616	0.0293315	0.018823	0.192645	-1.39927
rs35093016	8	57161412	0.278249	0.0222842	0.0230907	-0.0154408	-1.07242
rs62515438	8	57161608	0.0635593	0.0885106	0.0140275	0.800016	-0.945219
rs188558103	8	57161721	0.0183616	0.209223	0.0129999	1.20667	0.406976
rs143112283	8	57161798	0.0254237	0.220057	0.01312	1.2246	0.466596
rs4415282	8	57161817	0.177966	0.0254459	0.0193603	0.118706	-1.67599
rs4439102	8	57162337	0.146893	0.0344753	0.0180667	0.280629	-1.06997
rs187056212	8	57162612	0.0127119	0.183005	0.013169	1.14291	0.194963
rs61708227	8	57163150	0.107345	0.0595078	0.0161887	0.565361	-0.00431968
rs73682461	8	57163666	0.146893	0.0343604	0.0180559	0.27944	-1.07442
rs13282345	8	57163708	0.257062	0.02628	0.0225028	0.0673896	-0.793581
rs74890000	8	57164165	0.0451977	0.0899688	0.0137472	0.815878	-0.892475
rs145690839	8	57164293	0.0127119	0.183005	0.0130523	1.14678	0.207831
rs183533659	8	57164369	0.0127119	0.183005	0.0130523	1.14678	0.207831
rs74394123	8	57164853	0.0183616	0.209223	0.013139	1.20205	0.391613
rs13260658	8	57165144	0.257062	0.02628	0.0222255	0.0727742	-0.775454
rs62515439	8	57165417	0.549435	0.00612726	0.0535301	-0.941332	-1.40813
rs116692635	8	57165458	0.0225989	0.144557	0.0122872	1.07059	-0.0455139
rs12375443	8	57165497	0.257062	0.02628	0.0211397	0.0945264	-0.702228
rs73598113	8	57165683	0.204802	0.0248551	0.0191561	0.113107	-0.639679
rs67565274	8	57165771	0.257062	0.02628	0.0210485	0.0964042	-0.695907
rs73682462	8	57165955	0.146893	0.0343604	0.0165072	0.318384	-0.928668
rs73598115	8	57166051	0.0762712	0.0954251	0.0134109	0.852205	-0.771682
rs9721192	8	57166109	0.0649718	0.096502	0.0131811	0.864586	-0.730513
rs34114399	8	57166135	0.461864	0.00780767	0.0392611	-0.701441	-0.897196
rs34985835	8	57166158	0.257062	0.0254089	0.0213956	0.074661	-0.769103
rs72656020	8	57166349	0.15678	0.0304931	0.017116	0.2508	-1.18161
rs72656021	8	57166381	0.257062	0.025929	0.0213956	0.0834603	-0.739481
rs115873397	8	57166677	0.0183616	0.163569	0.0124736	1.11771	0.111168
rs35587857	8	57167248	0.461864	0.00835934	0.0392611	-0.67179	-0.760248
rs66592895	8	57167361	0.257062	0.0262456	0.0211838	0.0930529	-0.707189
rs4446711	8	57167759	0.19209	0.0276181	0.0186084	0.171485	-1.47846
rs7840181	8	57168032	0.257062	0.0262456	0.0211433	0.093883	-0.704394
rs7822536	8	57168085	0.461864	0.0080415	0.0392611	-0.688625	-0.838003
rs7840305	8	57168101	0.532486	0.00661667	0.0514858	-0.891048	-1.29257
rs74435028	8	57168176	0.100282	0.0949718	0.0143237	0.82154	0.954469
rs7844135	8	57168246	0.146893	0.0351473	0.0170391	0.314445	-0.943411
rs35928074	8	57168612	0.257062	0.0261028	0.0217695	0.0788386	-0.755039
rs79373515	8	57168683	0.110169	0.0815115	0.0147854	0.741387	0.654484
rs73598119	8	57169025	0.204802	0.0251014	0.0198151	0.102701	-0.67471
rs77470881	8	57169423	0.110169	0.0815115	0.0147067	0.743703	0.663152
rs6987156	8	57169465	0.257062	0.0260253	0.0216552	0.0798335	-0.75169
rs116220333	8	57169469	0.0762712	0.0468406	0.0139183	0.527036	-1.85292
rs7001649	8	57169520	0.257062	0.0260253	0.0215155	0.0826443	-0.742228
rs73598122	8	57169563	0.19209	0.0260368	0.0188798	0.139591	-1.59783
rs6474053	8	57169733	0.257062	0.0260253	0.0220622	0.071747	-0.778912
rs7832046	8	57169879	0.0141243	0.152137	0.0125506	1.08357	-0.00235314
rs6474054	8	57169889	0.257062	0.0257835	0.0220622	0.0676927	-0.79256
rs141269957	8	57169942	0.108757	0.0821745	0.0148384	0.74335	0.661831
rs114914008	8	57169987	0.049435	0.0777449	0.0136013	0.757093	-1.08795
rs57626491	8	57170336	0.257062	0.0261473	0.0221503	0.0720475	-0.7779
rs36108549	8	57170939	0.257062	0.0261473	0.0221503	0.0720475	-0.7779
rs34064280	8	57170968	0.257062	0.0261473	0.0221503	0.0720475	-0.7779
rs138015369	8	57171297	0.0268362	0.096948	0.0132917	0.862959	-0.735923
rs111559841	8	57171614	0.049435	0.0777449	0.0137842	0.751289	-1.10724
rs114410622	8	57171719	0.108757	0.0821745	0.0150033	0.73855	0.643866
rs7841006	8	57172068	0.45904	0.00854214	0.0394967	-0.664994	-0.728859
rs114124233	8	57172123	0.0225989	0.145093	0.0127439	1.05635	-0.0928643
rs7829319	8	57172232	0.257062	0.0277775	0.0215332	0.110585	-0.648169
rs7842347	8	57172272	0.257062	0.0277775	0.0215332	0.110585	-0.648169
rs10097183	8	57172314	0.029661	0.151158	0.0120149	1.09971	0.0513151
rs7825725	8	57172347	0.45904	0.00846483	0.038784	-0.661034	-0.71057
8:57172836	8	57172836	0.0762712	0.0954251	0.0143399	0.823116	-0.868408
rs61007400	8	57172962	0.0338983	0.180379	0.0131057	1.13872	0.18103
rs7830176	8	57172974	0.254237	0.0283672	0.0212037	0.126405	-0.594914
rs186717520	8	57173137	0.0127119	0.183005	0.0125828	1.16269	0.260735
rs7830588	8	57173280	0.254237	0.0283672	0.021236	0.125744	-0.597139
rs77978038	8	57173316	0.266949	0.0167397	0.0221662	-0.121945	-1.43095
rs7009899	8	57174475	0.257062	0.0277814	0.0216156	0.108987	-0.653549
rs6990975	8	57174905	0.257062	0.0277814	0.0216156	0.108987	-0.653549
rs79291464	8	57175032	0.251412	0.0283873	0.0213132	0.124476	-0.601407
rs150393448	8	57175497	0.029661	0.0782085	0.013438	0.764919	-1.06192
rs142591922	8	57175825	0.201977	0.0247672	0.0191342	0.112066	-0.643184
rs13255703	8	57176712	0.254237	0.0274248	0.0209444	0.117076	-0.626318
rs112465911	8	57176982	0.201977	0.0247672	0.0187793	0.120198	-0.615809
rs13265168	8	57177002	0.254237	0.0274248	0.0210596	0.114693	-0.63434
rs13257673	8	57177003	0.254237	0.0274248	0.0210596	0.114693	-0.63434
rs12056672	8	57177012	0.0649718	0.096502	0.0137113	0.847458	-0.787466
rs4562290	8	57177201	0.257062	0.0268394	0.0209854	0.106855	-0.660726
rs188633685	8	57177308	0.0211864	0.164138	0.0125771	1.11563	0.104252
rs36135139	8	57177322	0.155367	0.0308698	0.0162743	0.278033	-1.07969
rs4562291	8	57177406	0.257062	0.0252472	0.020941	0.0812157	-0.747037
rs34983806	8	57177488	0.254237	0.0258	0.0207839	0.0938931	-0.70436
rs35827275	8	57177621	0.257062	0.0252786	0.020941	0.0817546	-0.745223
rs140545354	8	57177787	0.257062	0.0252786	0.020941	0.0817546	-0.745223
rs150444542	8	57177793	0.257062	0.0252786	0.020941	0.0817546	-0.745223
rs568257340	8	57177867	0.0127119	0.146383	0.0121697	1.08021	-0.0135257
rs138451717	8	57177868	0.0451977	0.0899688	0.0131288	0.835868	-0.826005
rs145284528	8	57177913	0.0211864	0.164138	0.0124745	1.11919	0.11609
rs137873114	8	57177951	0.0649718	0.096502	0.0135863	0.851435	-0.774242
rs56043789	8	57178319	0.45904	0.00804668	0.037957	-0.673675	-0.768954
rs187871847	8	57178662	0.0127119	0.183005	0.0119988	1.18332	0.329333
rs146028516	8	57178696	0.049435	0.0783234	0.0130912	0.776911	-1.02205
rs7833122	8	57178720	0.257062	0.0247272	0.020659	0.0780672	-0.757636
rs7833131	8	57178744	0.45904	0.00823417	0.037957	-0.663672	-0.722754
rs112934279	8	57178824	0.0112994	0.0869997	0.0120108	0.859946	-0.745941
rs150764338	8	57178974	0.0988701	0.0943543	0.0141454	0.824147	-0.864979
rs7815788	8	57179020	0.257062	0.0247765	0.0208036	0.0759019	-0.764925
rs7837540	8	57179207	0.536723	0.00658704	0.0514669	-0.892837	-1.29668
rs5027180	8	57179597	0.536723	0.00658704	0.0514669	-0.892837	-1.29668
rs5027179	8	57179633	0.254237	0.0252919	0.0204464	0.0923645	-0.709506
rs5027178	8	57179658	0.257062	0.0247715	0.0206001	0.0800826	-0.750851
rs5027177	8	57179659	0.257062	0.0247715	0.0206001	0.0800826	-0.750851
rs147252719	8	57179737	0.0127119	0.183005	0.0118843	1.18749	0.343199
rs5027176	8	57179749	0.257062	0.0247715	0.0206075	0.0799281	-0.751372
rs13278176	8	57180234	0.524011	0.00709459	0.0490637	-0.839833	-1.17486
rs13269594	8	57180235	0.524011	0.00709459	0.0490637	-0.839833	-1.17486
rs36076243	8	57180599	0.257062	0.0247715	0.0207444	0.0770513	-0.761056
rs66518479	8	57180675	0.257062	0.0247715	0.0207444	0.0770513	-0.761056
rs73682464	8	57180738	0.14548	0.032652	0.0158082	0.315028	-0.941229
rs56059626	8	57180812	0.0649718	0.096502	0.013402	0.857368	-0.754514
rs73598128	8	57180888	0.0776836	0.0922602	0.0137964	0.825249	-0.861315
rs11988517	8	57181143	0.25565	0.0240826	0.0206589	0.0665965	-0.796251
rs4576404	8	57181155	0.257062	0.0239336	0.020736	0.0622815	-0.810776
rs113933371	8	57181250	0.029661	0.0750773	0.012518	0.777975	-1.01851
rs189037582	8	57181425	0.100282	0.0915624	0.0141632	0.810556	0.913359
rs80160874	8	57181438	0.189266	0.0267567	0.0172543	0.190537	-1.40715
rs13254111	8	57181776	0.461864	0.00793927	0.0382469	-0.682816	-0.811173
rs67752445	8	57182034	0.259887	0.0241178	0.0207325	0.0656857	-0.799317
rs4601281	8	57182353	0.461864	0.00788749	0.0382469	-0.685658	-0.8243
rs77031402	8	57182364	0.0776836	0.0922602	0.0136494	0.829901	-0.845846
rs13270709	8	57182507	0.259887	0.0241178	0.0208583	0.0630596	-0.808157
rs13260966	8	57182832	0.461864	0.00822129	0.0382469	-0.667656	-0.741154
rs28538240	8	57182945	0.259887	0.0241178	0.0208552	0.0631238	-0.807941
rs12056556	8	57183090	0.526836	0.00689356	0.0495372	-0.856488	-1.21314
rs28447646	8	57183102	0.259887	0.0241178	0.0208852	0.0624987	-0.810045
rs75610866	8	57183512	0.100282	0.0915624	0.0141388	0.811304	0.916159
rs115686745	8	57183608	0.0550847	0.172732	0.0110953	1.19223	0.35896
rs13272414	8	57183609	0.257062	0.0243997	0.0191229	0.105831	-0.664173
rs75528661	8	57183698	0.0127119	0.137486	0.0106519	1.11083	0.0882911
rs13272994	8	57183788	0.259887	0.0239033	0.0182448	0.11732	-0.625497
rs7010767	8	57183833	0.532486	0.0068422	0.0460189	-0.827741	-1.14707
rs192191632	8	57184598	0.29096	0.012491	0.020367	-0.212331	-1.73522
rs188513807	8	57184638	0.206215	0.0238128	0.0158951	0.175548	-0.429481
rs564588594	8	57184642	0.120056	0.0338126	0.0129213	0.417772	-0.556694
8:57184646	8	57184646	0.120056	0.0338126	0.0129213	0.417772	-0.556694
rs74774736	8	57184728	0.274011	0.0152779	0.0193205	-0.101954	-1.36365
rs13254660	8	57185497	0.259887	0.0232136	0.0184023	0.100872	-0.680867
rs62515451	8	57185820	0.0649718	0.096502	0.0117093	0.916005	-0.559536
rs4636178	8	57185950	0.10452	0.0472952	0.0127862	0.568078	0.0058491
rs4469431	8	57186033	0.259887	0.0242837	0.018406	0.120355	-0.61528
rs4636179	8	57186286	0.259887	0.0242837	0.018406	0.120355	-0.61528
rs4463394	8	57186360	0.539548	0.00785098	0.0472369	-0.779358	-1.03588
rs34931142	8	57186807	0.257062	0.0247813	0.0180457	0.137752	-0.556716
rs7012906	8	57186993	0.532486	0.00822801	0.046269	-0.749996	-0.968395
rs116021368	8	57187020	0.0762712	0.0486032	0.0120827	0.604499	-1.59535
rs116373278	8	57187045	0.0169492	0.224902	0.0101922	1.34373	0.862724
rs140407674	8	57187132	0.0127119	0.183005	0.0101152	1.25749	0.575961
rs35811702	8	57187244	0.259887	0.024275	0.018182	0.125518	-0.5979
rs7838504	8	57187301	0.259887	0.024275	0.018182	0.125518	-0.5979
rs150375175	8	57187309	0.0522599	0.0722334	0.0113737	0.802835	-0.935845
rs7838625	8	57187365	0.461864	0.00907372	0.0350372	-0.586744	-0.367449
rs59038213	8	57187431	0.201977	0.0224573	0.0161514	0.143147	-0.538554
rs59555448	8	57187439	0.201977	0.0224573	0.0161514	0.143147	-0.538554
rs7833135	8	57187525	0.259887	0.024275	0.0183344	0.121893	-0.610103
rs144695269	8	57188086	0.100282	0.103891	0.0124256	0.922264	1.33144
rs114600657	8	57188144	0.0240113	0.225006	0.0096954	1.36563	0.935545
rs11992729	8	57188153	0.257062	0.0238081	0.0171254	0.143084	-0.538766
rs13262665	8	57188282	0.461864	0.0087763	0.0328495	-0.573217	-0.304972
rs13261678	8	57188333	0.257062	0.0238081	0.0172584	0.139725	-0.550074
rs77847910	8	57188428	0.0324859	0.150627	0.0100304	1.17658	0.306921
rs146837305	8	57188506	0.100282	0.103891	0.0112928	0.963777	1.48681
rs188621862	8	57188688	0.0112994	0.104787	0.009771	1.03037	-0.179252
rs11993669	8	57188868	0.257062	0.025008	0.0172584	0.16108	-0.478185
rs4629840	8	57189267	0.15678	0.0322393	0.0135828	0.375397	-0.715288
rs143423676	8	57189344	0.0776836	0.0922602	0.0107949	0.931797	-0.507025
rs4639485	8	57189351	0.259887	0.0249612	0.0172072	0.161554	-0.476589
rs180831803	8	57189360	0.0127119	0.183005	0.0096872	1.27627	0.638408
rs112780807	8	57189369	0.201977	0.0221789	0.0151368	0.165905	-0.461942
rs7461965	8	57189551	0.532486	0.00791239	0.0433639	-0.738821	-0.942713
rs138808914	8	57189568	0.0903955	0.116797	0.00865676	1.13008	0.152301
rs187624444	8	57189647	0.0211864	0.182212	0.00858797	1.32669	0.806063
rs4598231	8	57189725	0.257062	0.0254968	0.0141841	0.254684	-0.16308
rs55724634	8	57190095	0.0649718	0.096502	0.00939662	1.01156	-0.241799
rs112734236	8	57190202	0.0522599	0.0722334	0.00921395	0.894292	-0.631735
rs4623388	8	57190484	0.259887	0.0249681	0.0145359	0.234943	-0.229536
rs4333564	8	57190523	0.259887	0.0249681	0.0145359	0.234943	-0.229536
rs142134709	8	57190653	0.0112994	0.124673	0.00834834	1.17417	0.298907
rs9692886	8	57190757	0.257062	0.0254968	0.014169	0.255147	-0.161522
rs9694047	8	57190812	0.100282	0.103891	0.0097861	1.02597	1.71958
rs9693150	8	57190848	0.532486	0.00814829	0.0342501	-0.623595	-0.677896
rs9692896	8	57190857	0.100282	0.103891	0.0101554	1.00988	1.65936
rs9693164	8	57190947	0.259887	0.0261228	0.014821	0.246141	-0.191839
rs76623919	8	57191191	0.257062	0.0266894	0.0147264	0.258244	-0.151096
rs185213479	8	57192057	0.0127119	0.183005	0.00918754	1.29926	0.714853
rs13248165	8	57192842	0.257062	0.0266894	0.0147083	0.258776	-0.149305
rs13275320	8	57193032	0.45904	0.0101219	0.0263739	-0.415912	0.421568
rs78810907	8	57193247	0.201977	0.0240157	0.0124197	0.286385	-0.0563634
rs62515456	8	57193282	0.0649718	0.096502	0.00923988	1.01887	-0.217492
rs62515457	8	57193369	0.0649718	0.096502	0.00923988	1.01887	-0.217492
rs148432776	8	57193486	0.0127119	0.183005	0.00850322	1.33288	0.826646
rs13281759	8	57193582	0.257062	0.0266894	0.0138365	0.285313	-0.0599721
rs60138631	8	57193695	0.532486	0.00856902	0.0342501	-0.601731	-0.627647
rs565444947	8	57193720	0.0141243	0.176013	0.00844739	1.31882	0.779894
rs7460090	8	57194163	0.238701	0.0296933	0.012887	0.362506	0.199887
rs79911904	8	57194223	0.0225989	0.160543	0.00870033	1.26606	0.604458
rs4075156	8	57194486	0.532486	0.00859408	0.034118	-0.598784	-0.620875
rs4075155	8	57194617	0.0649718	0.096502	0.00927846	1.01706	-0.22351
rs72656034	8	57194766	0.257062	0.0268612	0.0133227	0.304535	0.00473603
rs13260033	8	57194966	0.461864	0.00946085	0.0257772	-0.435305	0.331998
rs80164079	8	57195000	0.0240113	0.160448	0.00868385	1.26662	0.60632
rs74850003	8	57195002	0.0579096	0.104232	0.00921	1.05374	-0.101543
rs13266192	8	57195456	0.257062	0.0254915	0.0138215	0.26584	-0.125525
rs73598151	8	57195608	0.0211864	0.175025	0.00870932	1.30312	0.727688
rs545810769	8	57195930	0.100282	0.103891	0.0100219	1.01563	1.68088
rs7463962	8	57195932	0.257062	0.0252701	0.0138264	0.261898	-0.138795
rs13270548	8	57196239	0.257062	0.0252701	0.0138264	0.261898	-0.138795
rs80295868	8	57196244	0.0225989	0.160543	0.00877155	1.26252	0.592686
rs34495936	8	57196273	0.45904	0.00898574	0.0253701	-0.450768	0.260579
rs55752715	8	57196353	0.15678	0.0330052	0.0111669	0.470649	-0.358794
rs79815207	8	57196390	0.100282	0.103891	0.00992192	1.01998	1.69716
rs140518624	8	57196571	0.0127119	0.183005	0.00865569	1.32516	0.800975
rs7841846	8	57196776	0.100282	0.103891	0.00992173	1.01999	1.6972
rs3924847	8	57197009	0.257062	0.0256705	0.0136272	0.275029	-0.0945918
rs73598156	8	57197096	0.201977	0.0220865	0.0123501	0.252455	-0.170584
rs138879154	8	57197135	0.0112994	0.187656	0.00844061	1.34699	0.873564
rs78081690	8	57197241	0.0762712	0.0424778	0.00950704	0.650116	-1.44366
rs73598158	8	57197250	0.201977	0.0211373	0.0123501	0.233379	-0.234801
rs115559483	8	57197316	0.0240113	0.225006	0.00843562	1.42608	1.13655
rs34035722	8	57197333	0.257062	0.0256705	0.0135808	0.276509	-0.0896096
rs78625941	8	57197338	0.200565	0.0213768	0.0124526	0.234681	-0.230418
rs34108747	8	57197355	0.257062	0.0256705	0.0144795	0.248682	-0.183285
rs76691788	8	57197588	0.257062	0.0256705	0.0144795	0.248682	-0.183285
rs10958478	8	57198009	0.0635593	0.0945646	0.00991124	0.9796	-0.348071
rs11990562	8	57198214	0.15678	0.0330052	0.0121353	0.434531	-0.493971
rs73598160	8	57198887	0.0889831	0.0729596	0.0105357	0.840421	-0.810865
rs34205064	8	57199171	0.278249	0.023326	0.0151577	0.187206	-0.390236
rs57580475	8	57199467	0.0762712	0.0954762	0.0103591	0.964572	-0.398042
rs59493383	8	57199697	0.0762712	0.0954762	0.0103591	0.964572	-0.398042
rs143217749	8	57199769	0.0155367	0.193992	0.0090623	1.33055	0.818898
rs35294340	8	57199992	0.177966	0.0267107	0.0125559	0.327837	-0.893289
rs7815909	8	57200362	0.177966	0.0267107	0.0125559	0.327837	-0.893289
rs115808874	8	57200372	0.0211864	0.123684	0.00870034	1.15278	0.227782
rs7815925	8	57200382	0.177966	0.0267107	0.0118952	0.351314	-0.805423
rs7836297	8	57200472	0.177966	0.0267107	0.0118952	0.351314	-0.805423
rs7823077	8	57200479	0.177966	0.0267107	0.0118952	0.351314	-0.805423
rs7835730	8	57200847	0.0635593	0.0945646	0.00929317	1.00756	-0.255099
rs76064116	8	57201225	0.100282	0.103891	0.00968128	1.03065	1.73709
rs57887485	8	57201243	0.180791	0.0256802	0.0116265	0.34415	-0.832235
rs35835348	8	57201435	0.177966	0.0267107	0.0115511	0.364062	-0.757711
rs35152040	8	57201462	0.177966	0.0267107	0.0115511	0.364062	-0.757711
rs73598161	8	57201541	0.139831	0.0520703	0.0101279	0.711073	0.541029
rs143399485	8	57201600	0.0183616	0.170061	0.00817778	1.31797	0.777067
rs146715123	8	57201606	0.199153	0.0317859	0.0110075	0.460546	-0.396606
rs35349430	8	57201707	0.177966	0.0255008	0.010724	0.376197	-0.712294
rs34263240	8	57201732	0.177966	0.0255008	0.010724	0.376197	-0.712294
rs35423308	8	57201836	0.177966	0.0255008	0.010724	0.376197	-0.712294
rs34181476	8	57201839	0.545198	0.00714564	0.0325712	-0.658793	-0.758789
rs55662126	8	57202002	0.170904	0.0286457	0.0106087	0.431397	-0.5057
rs34747243	8	57202187	0.177966	0.0255255	0.0107869	0.374077	-0.720229
rs7829168	8	57202216	0.545198	0.00715787	0.0325712	-0.65805	-0.757082
rs13279155	8	57202446	0.177966	0.0255255	0.0113858	0.35061	-0.808058
rs36122101	8	57202560	0.177966	0.0255255	0.0113858	0.35061	-0.808058
rs141277561	8	57202569	0.0169492	0.164076	0.00796739	1.31373	0.762969
rs35845576	8	57202652	0.177966	0.0255255	0.0114463	0.348309	-0.816669
rs73679807	8	57202782	0.173729	0.0280057	0.0113303	0.393005	-0.649388
rs79664732	8	57202790	0.173729	0.0280057	0.0113303	0.393005	-0.649388
rs77831403	8	57202791	0.173729	0.0280057	0.0113303	0.393005	-0.649388
rs67283156	8	57202814	0.177966	0.0256255	0.0114463	0.350008	-0.810311
rs13251457	8	57202902	0.177966	0.0256255	0.0114463	0.350008	-0.810311
rs13260127	8	57202941	0.177966	0.0256255	0.0114463	0.350008	-0.810311
rs147996715	8	57203010	0.0112994	0.168255	0.00782017	1.33275	0.826213
rs80218703	8	57203117	0.0988701	0.105757	0.00935003	1.0535	-0.102341
rs138766966	8	57203528	0.0225989	0.10531	0.00803494	1.11749	0.110437
rs73679809	8	57203644	0.0324859	0.150627	0.00823521	1.26223	0.591722
rs13269647	8	57203809	0.177966	0.0242983	0.0113868	0.329175	-0.888281
rs62515459	8	57204168	0.139831	0.0520703	0.00977025	0.726685	0.59946
rs142281630	8	57204187	0.0127119	0.183005	0.00775996	1.3726	0.958721
rs13270845	8	57204188	0.177966	0.0242983	0.0114213	0.327862	-0.893195
rs73679810	8	57204206	0.0310734	0.0983923	0.00820927	1.07866	-0.0186797
rs141889851	8	57204207	0.0127119	0.183005	0.00777733	1.37163	0.955496
rs13260778	8	57204375	0.177966	0.02564	0.0114582	0.349802	-0.811082
rs145658925	8	57204452	0.0112994	0.126589	0.00784382	1.20787	0.410966
rs7843069	8	57204762	0.0988701	0.105757	0.00932712	1.05456	-0.0988164
rs79528561	8	57204768	0.0819209	0.041555	0.00912941	0.658181	-1.41684
rs55853952	8	57204930	0.177966	0.02564	0.0111943	0.359919	-0.773217
rs11988714	8	57205891	0.177966	0.02564	0.0111943	0.359919	-0.773217
rs11987972	8	57205975	0.411017	0.00956729	0.0204349	-0.329584	0.820288
rs75738956	8	57205997	0.0211864	0.114252	0.00734563	1.19184	0.357663
rs11991218	8	57206016	0.177966	0.02564	0.0106506	0.381542	-0.69229
rs111366787	8	57206020	0.233051	0.0249748	0.011854	0.323637	0.0690402
rs58705840	8	57206157	0.177966	0.02564	0.0108529	0.37337	-0.722875
rs56127704	8	57206231	0.177966	0.02564	0.0108529	0.37337	-0.722875
rs60698069	8	57206322	0.177966	0.02564	0.0108529	0.37337	-0.722875
rs55771752	8	57206332	0.177966	0.02564	0.0108529	0.37337	-0.722875
rs73598163	8	57206489	0.0946328	0.0724597	0.00771979	0.972492	-0.371707
rs7830135	8	57206571	0.0988701	0.105757	0.00811268	1.11515	0.102656
rs13253280	8	57206663	0.177966	0.02564	0.00994473	0.411324	-0.580826
rs6474056	8	57206735	0.564972	0.00634674	0.0345698	-0.736147	-0.936567
rs13256737	8	57206759	0.177966	0.02564	0.00970897	0.421744	-0.541828
rs138085446	8	57206829	0.0988701	0.105757	0.00792745	1.12518	0.136007
rs111626023	8	57206878	0.134181	0.0206694	0.00941924	0.341312	-0.842857
rs13258040	8	57207208	0.177966	0.02564	0.0102194	0.399493	-0.625106
rs56042981	8	57207813	0.177966	0.02564	0.0102194	0.399493	-0.625106
rs35798072	8	57207926	0.177966	0.02564	0.0102194	0.399493	-0.625106
rs73598164	8	57208051	0.0211864	0.175025	0.00720587	1.38541	1.00132
rs6998645	8	57208176	0.128531	0.022208	0.00975478	0.357292	-0.783049
rs13249464	8	57208233	0.177966	0.02564	0.0114004	0.351997	-0.802867
rs372312463	8	57208310	0.0141243	0.156157	0.00640378	1.38713	1.00704
rs35261804	8	57208583	0.553672	0.00725901	0.031912	-0.643076	-0.722668
rs67159733	8	57208791	0.177966	0.02564	0.011057	0.36528	-0.753153
rs67705717	8	57208798	0.177966	0.02564	0.011057	0.36528	-0.753153
rs7833143	8	57208850	0.189266	0.0224727	0.0116606	0.284932	-1.05387
rs4075154	8	57209246	0.409605	0.0100117	0.0196204	-0.292199	0.992957
rs140238415	8	57209578	0.0127119	0.183005	0.00665156	1.43954	1.18131
rs6474057	8	57209655	0.186441	0.023204	0.0117978	0.293763	-1.02082
rs116716514	8	57210233	0.0141243	0.226109	0.00675707	1.52456	1.46401
rs78372325	8	57210305	0.0988701	0.105757	0.00800774	1.1208	0.121443
rs114223114	8	57210346	0.029661	0.0775994	0.00722973	1.03074	-0.178022
rs4077818	8	57210606	0.168079	0.0236779	0.0106244	0.348041	-0.817672
rs4077819	8	57210682	0.230226	0.0137679	0.0126566	0.0365526	-0.897389
rs13276221	8	57210878	0.158192	0.0286847	0.0106116	0.431868	-0.503937
rs58731453	8	57211002	0.0338983	0.139069	0.00717639	1.28732	0.675151
rs13279861	8	57211120	0.572034	0.00898902	0.0329575	-0.564242	-0.541489
rs139927104	8	57211136	0.0240113	0.0869902	0.00857644	1.00616	-0.259755
rs143854541	8	57211541	0.0508475	0.0566312	0.00920756	0.788911	-0.982145
rs147236263	8	57212000	0.0141243	0.102957	0.00834524	1.09122	0.0230844
rs189524659	8	57212161	0.0155367	0.172012	0.00837939	1.31235	0.75838
rs79537024	8	57212788	0.0155367	0.172012	0.00837939	1.31235	0.75838
rs543574313	8	57213658	0.0183616	0.136508	0.00854665	1.20336	0.395969
rs181786475	8	57213705	0.0127119	0.183005	0.00833901	1.34135	0.85481
rs13273801	8	57213821	0.200565	0.0331832	0.0116739	0.453703	0.506889
rs12675983	8	57214306	0.288136	0.0209057	0.0139364	0.176115	-0.427572
rs12679962	8	57214317	0.288136	0.0209057	0.0139364	0.176115	-0.427572
rs4409393	8	57214372	0.144068	0.0710859	0.00623947	1.05664	1.83437
rs12675997	8	57214430	0.289548	0.0208146	0.0126111	0.217617	-0.287861
rs150926311	8	57214441	0.0112994	0.204818	0.00568127	1.55692	1.57162
rs12680392	8	57214496	0.289548	0.0208146	0.012688	0.214976	-0.296752
rs140907971	8	57214509	0.0127119	0.110154	0.00581608	1.27737	0.642065
rs13282231	8	57214729	0.19774	0.033715	0.00914918	0.566441	-0.000277617
rs13249151	8	57214987	0.289548	0.0204659	0.0127753	0.204661	-0.331476
rs13249494	8	57215147	0.289548	0.0204659	0.0127753	0.204661	-0.331476
rs13257889	8	57215406	0.289548	0.0204659	0.0127753	0.204661	-0.331476
rs112668726	8	57215615	0.0918079	0.0705799	0.00779011	0.957138	-0.422761
rs577495202	8	57215708	0.0127119	0.088499	0.00641364	1.13983	0.184721
rs59876971	8	57215766	0.059322	0.0741753	0.00721149	1.01223	-0.239571
rs4419802	8	57216066	0.451977	0.01418	0.0171053	-0.081454	1.96632
rs7012109	8	57216600	0.100282	0.0620919	0.00787998	0.89651	1.23506
rs4404909	8	57217202	0.491525	0.0172911	0.0140804	0.0892067	2.75454
rs73679813	8	57217784	0.0282486	0.118741	0.00746225	1.20173	0.390549
rs149035653	8	57217887	0.0112994	0.223213	0.00743474	1.47745	1.30737
rs60947092	8	57218137	0.0861582	0.0789345	0.00838958	0.973527	-0.368265
rs7003428	8	57218340	0.0141243	0.186988	0.00796381	1.37069	0.95237
rs138762136	8	57218464	0.0169492	0.16534	0.00794132	1.31849	0.778796
rs6990516	8	57218757	0.0338983	0.0872446	0.00813827	1.03021	-0.179784
rs143040777	8	57219404	0.0169492	0.172914	0.0080299	1.33312	0.827444
rs77777783	8	57219754	0.0141243	0.186988	0.00800326	1.36855	0.945254
rs114991063	8	57220391	0.0127119	0.119194	0.0078908	1.17913	0.3154
rs185469370	8	57220490	0.0127119	0.24966	0.00781403	1.50447	1.39721
rs115554310	8	57220536	0.0141243	0.186988	0.00787581	1.37552	0.968431
rs114410515	8	57220908	0.0141243	0.186988	0.00787581	1.37552	0.968431
rs145451693	8	57220952	0.0141243	0.209283	0.00766719	1.4361	1.16987
rs13263968	8	57221079	0.0649718	0.0678611	0.0078811	0.935034	-0.496261
rs80275581	8	57221376	0.0127119	0.119194	0.00747008	1.20293	0.394539
rs116594075	8	57221408	0.0141243	0.186988	0.00752096	1.39554	1.035
rs143106496	8	57221660	0.0211864	0.229678	0.00746148	1.48829	1.34341
rs7006968	8	57221860	0.579096	0.0128194	0.0202275	-0.198074	0.300051
rs79527746	8	57222031	0.0437853	0.0953447	0.0067747	1.14841	0.213251
rs6986465	8	57222072	0.491525	0.0177342	0.0164189	0.0334663	2.4971
rs7011286	8	57222136	0.491525	0.0177342	0.0164189	0.0334663	2.4971
rs114930136	8	57222449	0.0141243	0.186988	0.00763343	1.38909	1.01355
rs140491161	8	57222536	0.0169492	0.172914	0.00776448	1.34772	0.875991
rs72656057	8	57222622	0.0211864	0.13989	0.00791123	1.24754	0.542875
rs59394472	8	57224095	0.120056	0.0915476	0.00798121	1.05958	1.84537
rs138214387	8	57224180	0.0536723	0.0833047	0.00888949	0.971793	-0.374031
rs144768846	8	57225135	0.0127119	0.104246	0.00802319	1.11371	0.0978676
rs114198596	8	57225306	0.0338983	0.0872446	0.00826821	1.02333	-0.202662
rs7004319	8	57225434	0.0155367	0.210111	0.00774901	1.4332	1.16023
rs181695822	8	57225626	0.0155367	0.172012	0.00764195	1.35235	0.891387
rs148646692	8	57225675	0.0127119	0.119194	0.00757007	1.19715	0.37532
rs4738475	8	57226011	0.590395	0.0120955	0.0201175	-0.220951	0.247475
rs139441794	8	57226019	0.0127119	0.119194	0.00698059	1.23236	0.492399
rs149728697	8	57226690	0.0338983	0.0872446	0.00738032	1.07266	-0.0386308
rs4307338	8	57226733	0.285311	0.0319743	0.00901404	0.549881	0.830659
rs191990978	8	57226750	0.0183616	0.0968513	0.00698066	1.14221	0.192635
rs4737427	8	57227085	0.0183616	0.163801	0.00700939	1.36864	0.945554
rs146565237	8	57227723	0.0141243	0.186988	0.00714432	1.41785	1.10919
rs7011325	8	57228317	0.590395	0.0120059	0.0200001	-0.221637	0.245898
rs116368863	8	57228372	0.0155367	0.195101	0.00742268	1.4197	1.11534
rs4151643	8	57228723	0.0112994	0.108633	0.00738399	1.16767	0.277294
rs141566690	8	57229008	0.0141243	0.0966011	0.00749167	1.1104	0.0868612
rs73598185	8	57229072	0.101695	0.0605442	0.00867473	0.843817	1.03784
rs76920090	8	57229219	0.161017	0.0818957	0.0074473	1.04126	1.7768
rs73598186	8	57229245	0.0112994	0.117535	0.00750479	1.19483	0.367606
rs74496019	8	57229503	0.0127119	0.119194	0.00750658	1.20081	0.38749
rs114885955	8	57229805	0.0211864	0.182212	0.00751299	1.38476	0.999156
rs58163648	8	57229823	0.101695	0.0576694	0.0089606	0.808609	0.906073
rs114185896	8	57229932	0.0141243	0.186988	0.00749112	1.39727	1.04075
rs75421219	8	57230034	0.0141243	0.158596	0.00739164	1.33155	0.822223
rs73598188	8	57230077	0.101695	0.0575842	0.00892027	0.809925	0.910998
rs73598189	8	57230260	0.101695	0.0575842	0.00892027	0.809925	0.910998
rs7835114	8	57230508	0.101695	0.0575842	0.00892027	0.809925	0.910998
rs73598192	8	57230585	0.0112994	0.117535	0.00755229	1.19209	0.358495
rs114335959	8	57230699	0.0127119	0.119194	0.00757065	1.19712	0.37522
rs12056722	8	57231200	0.0805085	0.083258	0.00824324	1.00433	-0.26584
rs11993636	8	57231373	0.170904	0.0444241	0.00920595	0.68355	0.43802
rs116516924	8	57231463	0.0734463	0.0971479	0.00882975	1.04149	-0.142276
rs73598193	8	57232046	0.0112994	0.117535	0.00776797	1.17986	0.317828
rs547624870	8	57232153	0.0141243	0.186988	0.00779635	1.37992	0.983062
rs185941668	8	57232155	0.0141243	0.186988	0.00779635	1.37992	0.983062
rs190261756	8	57232543	0.0141243	0.186988	0.00779635	1.37992	0.983062
rs182842943	8	57232638	0.0127119	0.119194	0.00774681	1.18713	0.342002
rs572216363	8	57232749	0.0127119	0.119194	0.00774681	1.18713	0.342002
rs112503269	8	57232922	0.100282	0.0569969	0.0086611	0.818278	0.94226
rs73598196	8	57232955	0.0112994	0.117535	0.00724813	1.20994	0.417849
rs370700818	8	57233139	0.0112994	0.204818	0.00722324	1.45264	1.22487
rs146584050	8	57233543	0.0141243	0.186988	0.00747509	1.3982	1.04385
rs4151640	8	57234009	0.514124	0.0141791	0.0189776	-0.126595	0.464327
rs58815703	8	57234472	0.248588	0.042817	0.00923767	0.666053	1.22174
rs114114612	8	57235063	0.0310734	0.0976723	0.00895211	1.03785	-0.15438
rs73598199	8	57235103	0.117232	0.0444987	0.0102915	0.63587	0.259571
rs185033377	8	57235329	0.0141243	0.158596	0.00840522	1.27574	0.636645
rs115037045	8	57235406	0.0310734	0.0976723	0.00880167	1.04521	-0.129907
rs73598200	8	57235442	0.10452	0.0539064	0.0102958	0.718982	0.57063
rs73598201	8	57235529	0.10452	0.0539064	0.0102958	0.718982	0.57063
rs532243181	8	57236047	0.0141243	0.186988	0.00887382	1.3237	0.796121
rs143502390	8	57236095	0.0112994	0.223213	0.00873002	1.4077	1.07543
rs35028168	8	57236609	0.0663842	0.0659475	0.00937532	0.847212	-0.788284
rs78603682	8	57236883	0.0141243	0.186988	0.00913112	1.31129	0.754855
rs35529464	8	57236985	0.0847458	0.0795762	0.0100018	0.900706	-0.610407
rs75697651	8	57237524	0.029661	0.156457	0.00915269	1.23285	0.494029
rs75970622	8	57237608	0.0903955	0.0674172	0.0105258	0.806516	-0.923605
rs73679814	8	57237655	0.0282486	0.130062	0.00918183	1.15122	0.222595
rs80163229	8	57237747	0.0141243	0.186988	0.0089724	1.31891	0.780193
rs77765072	8	57237887	0.0310734	0.0976723	0.00915437	1.02814	-0.186667
rs111948846	8	57237997	0.0127119	0.119194	0.00908906	1.11773	0.111235
rs112739891	8	57238297	0.0734463	0.0971479	0.0100863	0.983703	-0.334428
rs142625698	8	57238359	0.0155367	0.195101	0.00910335	1.33106	0.820594
rs116384757	8	57238402	0.0141243	0.186988	0.00920425	1.30783	0.74335
rs73679815	8	57238677	0.0282486	0.130062	0.00941281	1.14043	0.186716
rs190897507	8	57238713	0.0141243	0.132894	0.00920443	1.15951	0.25016
rs73598202	8	57238949	0.10452	0.0528769	0.0112666	0.671473	0.39282
rs79286220	8	57239168	0.0268362	0.19172	0.00914226	1.32161	0.789171
rs61400335	8	57239464	0.10452	0.0528769	0.0112286	0.672939	0.398307
rs149208623	8	57239517	0.0536723	0.0833047	0.00951725	0.942158	-0.472572
rs146837002	8	57239530	0.0127119	0.162339	0.00918834	1.24719	0.541712
rs59788210	8	57239762	0.0734463	0.0971479	0.0102273	0.977671	-0.354486
rs57655793	8	57239801	0.10452	0.0524187	0.0112731	0.667443	0.377738
rs58485707	8	57239835	0.10452	0.0524187	0.0112731	0.667443	0.377738
rs113510813	8	57239885	0.0155367	0.072002	0.00927934	0.889827	-0.646582
rs188472234	8	57239899	0.0141243	0.186988	0.00923594	1.30633	0.738362
rs13268112	8	57239922	0.121469	0.0457109	0.0110265	0.617583	0.191129
rs113901400	8	57240510	0.10452	0.0526735	0.0110551	0.678029	0.417357
rs148208647	8	57240562	0.0141243	0.186988	0.0090124	1.31697	0.773742
rs111441714	8	57240618	0.10452	0.0526607	0.0110551	0.677924	0.416964
rs61569026	8	57241167	0.0734463	0.0971479	0.0100389	0.985746	-0.327635
rs10101997	8	57241406	0.0720339	0.0897697	0.00926883	0.986105	-0.326441
rs60108861	8	57241483	0.10452	0.0532951	0.0112635	0.675013	0.406069
rs62516694	8	57241866	0.241525	0.0184158	0.0147071	0.0976639	-0.691666
rs113041910	8	57241911	0.10452	0.0532951	0.0111116	0.68091	0.42814
rs143333091	8	57242260	0.0282486	0.130062	0.00923906	1.14852	0.213617
rs112954927	8	57242265	0.10452	0.0532951	0.0110365	0.683857	0.439169
rs11774494	8	57242324	0.105932	0.0579191	0.0108408	0.727762	0.60349
rs114591862	8	57242330	0.0141243	0.186988	0.00923454	1.3064	0.738595
rs184942796	8	57242367	0.0141243	0.186988	0.00923454	1.3064	0.738595
rs112551055	8	57242778	0.10452	0.0535495	0.011259	0.677257	0.414468
rs61009047	8	57243039	0.10452	0.0535495	0.011259	0.677257	0.414468
rs114410249	8	57243493	0.0141243	0.132894	0.00922783	1.15841	0.246503
rs34891837	8	57243796	0.0903955	0.0727064	0.0105062	0.840127	-0.811843
rs77848422	8	57243832	0.0282486	0.130062	0.00959782	1.13198	0.158618
rs111355639	8	57244067	0.10452	0.0535495	0.0113284	0.674589	0.404483
rs188448509	8	57244190	0.0112994	0.108633	0.00918336	1.07296	-0.0376332
rs57188534	8	57244327	0.0155367	0.072002	0.00939733	0.88434	-0.664827
rs141757941	8	57244573	0.0522599	0.174244	0.00931491	1.27198	0.624143
rs113078109	8	57244822	0.0112994	0.117535	0.00905763	1.11315	0.0960055
rs187358173	8	57244857	0.0211864	0.136899	0.00902828	1.18079	0.32092
rs147081001	8	57244904	0.0282486	0.130062	0.00911752	1.15428	0.23277
rs113476639	8	57244930	0.0127119	0.119194	0.00908585	1.11789	0.111767
rs148846668	8	57245011	0.0141243	0.186988	0.00910141	1.31271	0.759577
rs143461257	8	57245028	0.0183616	0.246582	0.00911644	1.43214	1.1567
rs111436109	8	57245127	0.10452	0.0415258	0.0111238	0.572066	0.0207748
rs7002407	8	57245269	0.10452	0.0415258	0.0111238	0.572066	0.0207748
rs116169828	8	57245541	0.0155367	0.195101	0.0089243	1.33969	0.84929
rs7814565	8	57245575	0.233051	0.048598	0.0092162	0.722066	1.4103
rs57922177	8	57245598	0.10452	0.0415258	0.00905704	0.661331	0.354862
rs7832314	8	57245625	0.521186	0.0130497	0.0217949	-0.222753	0.243333
rs35221663	8	57245815	0.105932	0.0567691	0.00844915	0.827299	0.976023
rs35813346	8	57245821	0.0875706	0.0768391	0.0081159	0.976245	-0.359227
rs114238600	8	57246052	0.0127119	0.119194	0.00708428	1.22596	0.471118
rs6474058	8	57246143	0.279661	0.0364082	0.00980382	0.569804	0.897727
rs73600111	8	57246196	0.10452	0.0415258	0.00984257	0.625209	0.21967
rs112322449	8	57246301	0.10452	0.0415258	0.00984257	0.625209	0.21967
rs112890683	8	57246314	0.10452	0.0415258	0.00984257	0.625209	0.21967
rs13256871	8	57246444	0.124294	0.0429525	0.0100104	0.632539	0.247104
rs116030160	8	57246483	0.0155367	0.210111	0.00805849	1.41619	1.10367
rs112817352	8	57246972	0.10452	0.0415258	0.010073	0.615161	0.182064
rs189340963	8	57247036	0.0112994	0.204818	0.00815804	1.39978	1.0491
rs144574869	8	57247055	0.0127119	0.119194	0.00817247	1.1639	0.264758
rs111699848	8	57247252	0.10452	0.0415258	0.0101753	0.610769	0.165627
rs113536926	8	57247393	0.10452	0.0415258	0.0101753	0.610769	0.165627
rs192174907	8	57247423	0.10452	0.0415258	0.0101753	0.610769	0.165627
rs7833146	8	57247713	0.124294	0.0429545	0.0101887	0.624891	0.21848
rs145592395	8	57247810	0.0183616	0.094614	0.00829329	1.05723	-0.0899382
rs112670654	8	57247928	0.103107	0.0425643	0.0101602	0.622143	0.208195
rs7820679	8	57248126	0.0875706	0.0768391	0.00954298	0.905898	-0.593143
rs112014760	8	57248294	0.0748588	0.0695504	0.00999872	0.842355	-0.804435
rs7007972	8	57248893	0.0141243	0.186988	0.00893513	1.32071	0.786178
rs116218786	8	57249281	0.0141243	0.186988	0.00893513	1.32071	0.786178
rs113928212	8	57249450	0.10452	0.0406883	0.0108182	0.575313	0.0329272
rs150320797	8	57249651	0.10452	0.0406883	0.0108182	0.575313	0.0329272
rs191302742	8	57249874	0.0155367	0.172012	0.00887859	1.28721	0.674785
rs144926147	8	57250044	0.0141243	0.186988	0.00891735	1.32158	0.789071
rs7000520	8	57250146	0.279661	0.0365795	0.0110569	0.519606	0.728742
rs192837912	8	57250514	0.0141243	0.186988	0.00835163	1.35004	0.883706
rs111348393	8	57250666	0.0861582	0.0510601	0.00974488	0.719305	-1.2136
rs111589987	8	57250833	0.10452	0.0452782	0.0101487	0.649478	0.310501
rs115316353	8	57250855	0.0254237	0.124702	0.00834287	1.17456	0.300204
rs113926816	8	57250875	0.10452	0.0452782	0.0101928	0.647596	0.303457
rs111992613	8	57250999	0.0155367	0.0717764	0.00837236	0.933134	-0.502579
rs140787305	8	57251161	0.0254237	0.211412	0.00824216	1.40909	1.08006
rs73600120	8	57251317	0.10452	0.0449411	0.00990123	0.656954	0.338481
rs111386059	8	57251379	0.0155367	0.0717764	0.00828143	0.937876	-0.486811
rs147453877	8	57251413	0.0127119	0.183005	0.00812708	1.35253	0.891985
rs113846117	8	57251417	0.0155367	0.0717764	0.00824115	0.939993	-0.479771
rs191218603	8	57251697	0.0155367	0.225426	0.00808867	1.44513	1.1999
rs116794436	8	57251733	0.0268362	0.19599	0.00827485	1.37447	0.96494
rs59742981	8	57251788	0.0155367	0.0717764	0.00825562	0.939232	-0.482302
rs116534096	8	57252178	0.0268362	0.189835	0.00839342	1.35444	0.898336
rs140868448	8	57252343	0.0127119	0.170652	0.0081694	1.31992	0.783551
rs11990592	8	57252523	0.235876	0.0470868	0.00962658	0.689428	1.30042
rs111669291	8	57252953	0.10452	0.0455564	0.00893521	0.707444	0.527447
rs114981586	8	57253219	0.220339	0.0522655	0.00907137	0.760543	1.53982
rs4285484	8	57253347	0.0155367	0.195101	0.00795431	1.38966	1.01545
rs12680227	8	57253429	0.0649718	0.063961	0.00788248	0.909252	-0.581991
rs150379191	8	57253528	0.0409605	0.10617	0.00664912	1.20324	0.39557
rs138062373	8	57253650	0.0141243	0.186988	0.00656541	1.45455	1.23122
rs149091587	8	57253662	0.0183616	0.128375	0.00662578	1.28724	0.674885
rs60599177	8	57254203	0.0903955	0.055996	0.00728688	0.885615	-0.660588
rs4644241	8	57254332	0.241525	0.01582	0.0104501	0.180086	-0.414204
rs60515774	8	57254757	0.0903955	0.055996	0.00777323	0.857555	-0.753892
rs56758289	8	57254802	0.0112994	0.117535	0.00672319	1.24259	0.526416
rs112901497	8	57254946	0.10452	0.0446228	0.00799215	0.746893	0.675091
rs139954958	8	57254957	0.0734463	0.080652	0.00749123	1.03206	-0.173633
rs73600142	8	57255080	0.10452	0.0454165	0.00799215	0.75455	0.703749
rs13261700	8	57255419	0.521186	0.0148341	0.0172973	-0.0667182	0.601938
rs186691529	8	57255840	0.0367232	0.174242	0.00731613	1.37687	0.97292
rs115916858	8	57256304	0.0508475	0.132303	0.0077342	1.23315	0.495026
rs146683434	8	57257547	0.0282486	0.130062	0.00747585	1.24049	0.519433
rs116220192	8	57257561	0.0141243	0.186988	0.00732279	1.40714	1.07357
rs35215286	8	57257660	0.0649718	0.063961	0.00780727	0.913416	-0.568145
rs142495707	8	57257681	0.0254237	0.211412	0.00747598	1.45146	1.22094
rs138828448	8	57257916	0.0734463	0.080652	0.00804408	1.00114	-0.276447
rs182325025	8	57258039	0.0141243	0.186988	0.00721147	1.41379	1.09569
rs115409518	8	57258254	0.0141243	0.186988	0.00721147	1.41379	1.09569
rs147064311	8	57258290	0.0141243	0.186988	0.00721147	1.41379	1.09569
rs144210921	8	57258531	0.0734463	0.080652	0.00804123	1.00129	-0.275948
rs116803665	8	57258607	0.0437853	0.0829902	0.00748287	1.04496	-0.130738
rs114555754	8	57258750	0.0141243	0.186988	0.00702841	1.42496	1.13283
rs115875497	8	57258844	0.0155367	0.186066	0.00678021	1.43842	1.17758
rs7836240	8	57258898	0.279661	0.0294868	0.00932602	0.499932	0.662513
rs116033576	8	57258962	0.0141243	0.186988	0.007439	1.4003	1.05083
rs111503172	8	57259007	0.0127119	0.119194	0.00737185	1.20868	0.413659
rs78329725	8	57259146	0.0141243	0.131115	0.00731828	1.25324	0.561829
rs34566579	8	57259301	0.105932	0.0542969	0.00853871	0.803382	0.88651
rs112581221	8	57259383	0.0748588	0.0776728	0.00823208	0.974759	-0.364168
rs116100367	8	57259517	0.0155367	0.195101	0.00729073	1.42749	1.14124
rs116313079	8	57259743	0.0141243	0.186988	0.00731007	1.40789	1.07607
rs144508612	8	57259973	0.0141243	0.186988	0.00731007	1.40789	1.07607
rs114119362	8	57260132	0.0254237	0.1001	0.00712023	1.14794	0.211688
rs35748000	8	57260228	0.0875706	0.0720814	0.00776744	0.967545	-0.388156
rs34342398	8	57260256	0.241525	0.0144629	0.0119526	0.0827942	-0.741723
rs113446319	8	57260287	0.0734463	0.080652	0.00795794	1.00581	-0.260919
rs114641208	8	57260601	0.0141243	0.186988	0.00713229	1.41859	1.11165
rs116718010	8	57260772	0.0437853	0.0829902	0.00744007	1.04745	-0.122458
rs35654490	8	57260817	0.0338983	0.0650128	0.00748382	0.938875	-0.483489
rs116411944	8	57260836	0.0141243	0.186988	0.00712195	1.41921	1.11371
rs76530171	8	57260880	0.0141243	0.186988	0.00712195	1.41921	1.11371
rs114494603	8	57260959	0.0254237	0.1001	0.00725411	1.13985	0.184788
rs13258881	8	57261546	0.0889831	0.0698836	0.00829233	0.925699	-0.527301
rs138718416	8	57261557	0.0141243	0.186988	0.00748263	1.39776	1.04238
rs73602205	8	57261596	0.0903955	0.0555332	0.00934452	0.773996	-1.03174
rs73602211	8	57261934	0.0112994	0.117535	0.00749558	1.19536	0.369368
rs114308245	8	57261935	0.0155367	0.195101	0.00753114	1.4134	1.09439
rs115396591	8	57262048	0.0141243	0.186988	0.00753968	1.39446	1.03141
rs139468813	8	57262272	0.0141243	0.186988	0.00753968	1.39446	1.03141
rs116810712	8	57262787	0.0141243	0.186988	0.00753968	1.39446	1.03141
rs145262042	8	57262881	0.0508475	0.132303	0.00797724	1.21972	0.450369
rs143284415	8	57263031	0.0141243	0.186988	0.00740915	1.40205	1.05665
rs140534970	8	57263076	0.0127119	0.119194	0.00733231	1.21101	0.421407
rs62516703	8	57263085	0.0112994	0.135964	0.00719747	1.27624	0.638308
rs113751181	8	57263093	0.0734463	0.080652	0.00863205	0.970501	-0.378327
rs145621209	8	57263148	0.0141243	0.186988	0.00745518	1.39936	1.0477
rs77635308	8	57263150	0.0141243	0.186988	0.00745518	1.39936	1.0477
rs573073800	8	57263197	0.0112994	0.108633	0.00719577	1.17888	0.314569
rs115495525	8	57263303	0.0141243	0.186988	0.00740256	1.40243	1.05791
rs114450946	8	57263314	0.039548	0.181651	0.00710661	1.40758	1.07504
rs115103680	8	57263327	0.0155367	0.195101	0.00672602	1.4625	1.25765
rs113103972	8	57263418	0.0112994	0.117535	0.0066405	1.24797	0.544305
rs72656072	8	57263589	0.0748588	0.0810028	0.00775088	1.01915	-0.216561
rs558819708	8	57263869	0.0141243	0.186988	0.00730585	1.40814	1.0769
rs143038549	8	57263873	0.0183616	0.103997	0.00728405	1.15465	0.234
rs112864386	8	57263903	0.0734463	0.080652	0.00850052	0.97717	-0.356151
rs138888844	8	57263911	0.0127119	0.119194	0.00723466	1.21684	0.440793
rs143954939	8	57263959	0.0127119	0.119194	0.00723466	1.21684	0.440793
rs191044672	8	57263979	0.0437853	0.0829902	0.00802709	1.01447	-0.232123
rs201251525	8	57264228	0.0875706	0.0720814	0.00831834	0.937787	-0.487107
rs115679220	8	57264717	0.0141243	0.186988	0.00710379	1.42032	1.1174
rs13019551	8	57265126	0.0903955	0.0682274	0.00835901	0.911804	-0.573505
rs149712102	8	57265147	0.0127119	0.119194	0.00718314	1.21994	0.451101
rs112816139	8	57265532	0.0748588	0.0776928	0.00845487	0.963274	-0.402358
rs141471765	8	57265921	0.0437853	0.0829902	0.00790755	1.02098	-0.210476
rs148365181	8	57265958	0.0141243	0.186988	0.00712073	1.41929	1.11397
rs140561058	8	57265996	0.0141243	0.186988	0.00712073	1.41929	1.11397
rs138755808	8	57266076	0.0141243	0.186988	0.00652052	1.45753	1.24113
rs190922061	8	57266107	0.0155367	0.172012	0.00644994	1.426	1.13629
rs137897819	8	57266173	0.0734463	0.080652	0.00760899	1.02529	-0.196144
rs144146381	8	57266286	0.0254237	0.211412	0.00667034	1.50098	1.38561
rs190746756	8	57266292	0.0127119	0.119194	0.00644083	1.26731	0.608614
rs541551709	8	57266395	0.0141243	0.226109	0.0065724	1.53659	1.50402
rs182907055	8	57266396	0.0141243	0.226109	0.0065724	1.53659	1.50402
rs533568757	8	57266401	0.0141243	0.226109	0.0065724	1.53659	1.50402
rs188181376	8	57266414	0.0141243	0.226109	0.0065724	1.53659	1.50402
rs536581977	8	57266555	0.0141243	0.186988	0.00660216	1.45213	1.22317
rs192362620	8	57266619	0.0112994	0.117535	0.00641173	1.26319	0.594914
rs148681826	8	57266761	0.0437853	0.0829902	0.0072973	1.05586	-0.0944937
rs574120151	8	57267224	0.0141243	0.186988	0.00657114	1.45417	1.22996
rs144286455	8	57267406	0.0112994	0.117535	0.00640368	1.26374	0.596743
rs10097207	8	57267427	0.120056	0.0834165	0.00559932	1.17312	2.27031
rs141222758	8	57267476	0.0141243	0.186988	0.00590392	1.50067	1.38458
rs112642525	8	57267497	0.0112994	0.117535	0.00580527	1.30635	0.738429
rs145872857	8	57267515	0.0211864	0.175025	0.00596694	1.46735	1.27378
rs4562312	8	57267770	0.279661	0.0289483	0.00718044	0.605471	1.01779
rs4454268	8	57267907	0.237288	0.0395563	0.0065946	0.778027	1.59868
rs9693442	8	57268372	0.521186	0.0109566	0.0144624	-0.120567	0.478181
rs113207148	8	57268383	0.0112994	0.117535	0.00522403	1.35216	0.890755
rs9693443	8	57268425	0.163842	0.0680424	0.00531345	1.1074	2.02434
rs115912364	8	57268567	0.0508475	0.132303	0.0052218	1.40375	1.0623
rs188849170	8	57268581	0.0141243	0.186988	0.00523123	1.55321	1.55928
rs146255776	8	57268627	0.0282486	0.130062	0.00530128	1.38977	1.01581
rs146098838	8	57268915	0.0141243	0.186988	0.00525182	1.5515	1.55359
rs140057227	8	57268976	0.0141243	0.186988	0.00525182	1.5515	1.55359
rs192044888	8	57269019	0.0141243	0.186988	0.00525182	1.5515	1.55359
rs114274005	8	57269057	0.0141243	0.186988	0.00525182	1.5515	1.55359
rs57369390	8	57269153	0.235876	0.0363643	0.00676102	0.730663	1.43924
rs112730268	8	57269167	0.0903955	0.0554651	0.00634065	0.941886	-0.473477
rs111649667	8	57269174	0.0127119	0.119194	0.00501505	1.37598	0.969961
rs186415384	8	57269237	0.0141243	0.186988	0.00504774	1.56872	1.61085
rs112327334	8	57269283	0.0155367	0.0690201	0.00506366	1.13451	0.167031
rs541577692	8	57269296	0.0155367	0.172012	0.00503606	1.53347	1.49364
rs113947523	8	57269345	0.0903955	0.0554441	0.00633479	0.942123	-0.472689
rs111416664	8	57269369	0.0903955	0.0554441	0.00633479	0.942123	-0.472689
rs112635306	8	57269524	0.10452	0.0445436	0.00671514	0.821731	0.955184
rs147734726	8	57269529	0.0409605	0.10617	0.0053341	1.29894	0.713789
rs146707451	8	57269589	0.0183616	0.103997	0.00517524	1.30309	0.727589
rs112496805	8	57269624	0.279661	0.0268979	0.0072286	0.570663	0.900619
rs149053859	8	57269652	0.0141243	0.186988	0.00505734	1.56789	1.60809
rs187696833	8	57269661	0.0141243	0.186988	0.00505734	1.56789	1.60809
rs192209482	8	57269758	0.0141243	0.186988	0.00505734	1.56789	1.60809
rs7000746	8	57270050	0.279661	0.0268979	0.00723941	0.570014	0.898434
rs11543867	8	57270058	0.105932	0.0527147	0.00665469	0.898804	1.24364
rs11543868	8	57270096	0.124294	0.0391568	0.00699952	0.747739	0.678257
rs145566924	8	57270291	0.0155367	0.172012	0.00527786	1.5131	1.42591
rs138103571	8	57270423	0.0141243	0.186988	0.00526587	1.55034	1.54974
rs11560435	8	57270604	0.105932	0.0531493	0.00665238	0.90252	1.25755
rs13260850	8	57270616	0.241525	0.0143389	0.00963619	0.172612	-0.439364
rs112232190	8	57270717	0.0734463	0.080652	0.00581158	1.14232	0.193001
rs73602225	8	57270813	0.0155367	0.0690201	0.00543483	1.10379	0.0648818
rs76126681	8	57271166	0.0141243	0.186988	0.00543405	1.53669	1.50435
rs538570442	8	57271193	0.0112994	0.201361	0.00534691	1.57587	1.63463
rs147750673	8	57271242	0.0437853	0.0829902	0.00556909	1.17324	0.295815
rs6988214	8	57271437	0.0169492	0.104779	0.0053512	1.29182	0.690114
rs115539816	8	57271479	0.0141243	0.186988	0.00537797	1.5412	1.51935
rs80125304	8	57271534	0.235876	0.0370649	0.00663597	0.747058	1.49443
rs55798418	8	57271846	0.105932	0.0531493	0.00592081	0.953116	1.44691
rs73679816	8	57271923	0.0282486	0.130062	0.00498617	1.41638	1.1043
rs75316004	8	57271938	0.235876	0.0370649	0.00641529	0.761746	1.54387
rs115695728	8	57271985	0.0141243	0.186988	0.00506934	1.56686	1.60467
rs112389799	8	57272070	0.0112994	0.117535	0.00502786	1.36879	0.946053
rs7823769	8	57272082	0.241525	0.0146559	0.00928149	0.198395	-0.352569
rs190755148	8	57272124	0.0240113	0.221826	0.00513847	1.63518	1.83185
rs140798265	8	57272141	0.0833333	0.0858077	0.00490095	1.24325	0.52861
rs150117327	8	57272183	0.0141243	0.186988	0.00507669	1.56623	1.60257
rs11774022	8	57272736	0.251412	0.0360187	0.00548592	0.817279	1.73082
rs4464964	8	57272772	0.0875706	0.0713723	0.00511406	1.14476	0.201114
rs183408954	8	57272799	0.0112994	0.201361	0.00475459	1.62686	1.80418
rs116194061	8	57272849	0.0141243	0.186988	0.00487419	1.58391	1.66136
rs116733279	8	57273108	0.0141243	0.186988	0.00487419	1.58391	1.66136
rs113752736	8	57273195	0.0338983	0.134086	0.00504687	1.42436	1.13083
rs138155640	8	57273233	0.0734463	0.0725381	0.00536563	1.13095	0.155194
rs60064974	8	57273409	0.0155367	0.0681166	0.00494622	1.13898	0.181895
rs144824780	8	57273415	0.0141243	0.209283	0.00487303	1.63293	1.82436
rs4556084	8	57273613	0.279661	0.024866	0.00651196	0.581895	0.93843
rs61230512	8	57273645	0.0112994	0.117535	0.00471091	1.39706	1.04006
rs7460002	8	57273802	0.265537	0.0341896	0.00619204	0.742061	1.47761
rs35220824	8	57274063	0.0875706	0.0713723	0.00539984	1.12115	0.122607
rs73602235	8	57274078	0.0112994	0.117535	0.00517046	1.35664	0.905652
rs10097085	8	57274478	0.265537	0.0341896	0.00664082	0.711673	1.37531
rs10106891	8	57274479	0.265537	0.0341896	0.00664082	0.711673	1.37531
rs571633880	8	57274482	0.0112994	0.13123	0.00502049	1.41729	1.10732
rs10094120	8	57274500	0.265537	0.0341896	0.0065645	0.716693	1.39221
rs148561492	8	57274512	0.0183616	0.103997	0.00513206	1.30673	0.739692
rs116516053	8	57274603	0.0155367	0.210111	0.00511382	1.6137	1.76042
rs4738478	8	57274747	0.265537	0.0341896	0.0068237	0.699874	1.33559
rs4599805	8	57274893	0.268362	0.0336269	0.00685928	0.690409	1.30373
rs73679817	8	57274916	0.0282486	0.130062	0.00548715	1.37481	0.96607
rs182319052	8	57275137	0.0112994	0.13123	0.00530026	1.39373	1.02898
rs58404520	8	57275355	0.0155367	0.068887	0.00542625	1.10364	0.0643831
rs140182741	8	57275444	0.0141243	0.132894	0.00526617	1.40201	1.05651
rs73679818	8	57275455	0.0282486	0.130062	0.00554172	1.37051	0.951772
rs66464157	8	57275469	0.268362	0.0336269	0.00705647	0.6781	1.26229
rs72656080	8	57275521	0.268362	0.0336269	0.00705647	0.6781	1.26229
rs72656081	8	57275986	0.268362	0.0336269	0.00705647	0.6781	1.26229
rs79086555	8	57276016	0.0254237	0.211412	0.00543357	1.59004	1.68175
rs80029952	8	57276320	0.0254237	0.211412	0.00543357	1.59004	1.68175
rs4354303	8	57276369	0.268362	0.0336269	0.0069889	0.682278	1.27635
rs4607605	8	57276406	0.268362	0.0336269	0.0069889	0.682278	1.27635
rs143532318	8	57276432	0.0409605	0.10617	0.00539588	1.29394	0.697163
rs4634638	8	57276797	0.268362	0.0336269	0.00682681	0.69247	1.31066
rs114691767	8	57276822	0.0437853	0.0829902	0.00530178	1.1946	0.366841
rs4472511	8	57276877	0.105932	0.0539427	0.00542849	0.997254	1.6121
rs4333591	8	57277099	0.268362	0.0336269	0.00584116	0.760188	1.53863
rs6982051	8	57277136	0.124294	0.0419178	0.00573266	0.864042	1.11354
rs112741579	8	57277383	0.0127119	0.119194	0.00480966	1.39414	1.03035
rs75820466	8	57277408	0.0437853	0.0829902	0.00516709	1.20578	0.404016
rs73602246	8	57277493	0.0155367	0.068887	0.00490892	1.14715	0.209061
rs73602249	8	57277700	0.0112994	0.117535	0.00486859	1.38277	0.992538
rs73602250	8	57277781	0.0155367	0.0686686	0.00490892	1.14577	0.204473
rs7014852	8	57277811	0.268362	0.0336269	0.00607919	0.742841	1.48023
rs77608370	8	57278239	0.279661	0.0255608	0.0061307	0.620065	1.06692
rs7357488	8	57278355	0.268362	0.0336269	0.00584557	0.759861	1.53753
rs4386979	8	57278363	0.124294	0.0419178	0.0056178	0.872832	1.14644
rs114256550	8	57278490	0.029661	0.156457	0.00491981	1.50245	1.3905
rs140802760	8	57278800	0.0141243	0.209283	0.00474603	1.6444	1.8625
rs115156123	8	57278801	0.0211864	0.104509	0.00490312	1.32868	0.81268
rs113994399	8	57278871	0.0169492	0.12484	0.00485135	1.41049	1.08471
rs112931052	8	57278994	0.268362	0.0346999	0.00694716	0.69852	1.33103
rs7011363	8	57279883	0.268362	0.0346999	0.00694716	0.69852	1.33103
rs6987736	8	57279898	0.268362	0.0346999	0.00694716	0.69852	1.33103
rs115874008	8	57279902	0.0127119	0.125629	0.00533282	1.37213	0.957159
rs112616138	8	57280069	0.0155367	0.0686686	0.00539527	1.10475	0.068074
rs6474060	8	57280273	0.268362	0.0346999	0.00687348	0.703151	1.34662
rs73602261	8	57280844	0.0112994	0.117535	0.00558687	1.323	0.793793
rs143649247	8	57280902	0.0254237	0.211412	0.00565611	1.57261	1.62379
rs6474061	8	57280984	0.179379	0.0518011	0.00604976	0.932601	1.37013
rs142006035	8	57281438	0.0437853	0.0829902	0.0056901	1.16391	0.264791
rs112492705	8	57281472	0.0112994	0.130182	0.00545835	1.37749	0.974982
rs4507757	8	57281774	0.268362	0.0346999	0.00708254	0.690139	1.30282
rs114496731	8	57281863	0.0141243	0.186988	0.00543644	1.5365	1.50372
rs568374367	8	57282036	0.0112994	0.108633	0.00532738	1.30945	0.748737
rs1806316	8	57282070	0.251412	0.0379832	0.00678793	0.747854	1.49711
rs1806317	8	57282113	0.268362	0.0339188	0.00708254	0.680252	1.26953
rs73602263	8	57282370	0.0112994	0.117535	0.00548007	1.33138	0.821658
rs111229945	8	57282628	0.0112994	0.130182	0.00549709	1.37442	0.964773
rs4607603	8	57282680	0.124294	0.043537	0.00620995	0.84577	1.04515
rs10089699	8	57282691	0.268362	0.0339188	0.00736211	0.663438	1.21293
rs117052327	8	57283064	0.268362	0.0339188	0.00736211	0.663438	1.21293
rs4738480	8	57284010	0.268362	0.0339188	0.00736211	0.663438	1.21293
rs4738481	8	57284046	0.268362	0.0339188	0.00736211	0.663438	1.21293
rs7838170	8	57284400	0.268362	0.0339188	0.00736211	0.663438	1.21293
rs4738482	8	57284469	0.268362	0.0339188	0.00736211	0.663438	1.21293
rs56241118	8	57285037	0.0338983	0.114392	0.00547697	1.31986	0.783352
rs114153834	8	57285087	0.0451977	0.0788842	0.00550474	1.15625	0.23932
rs9298543	8	57285217	0.251412	0.0379832	0.00633224	0.778034	1.5987
rs111488522	8	57285320	0.0112994	0.117535	0.00510336	1.36231	0.924505
rs4738483	8	57285424	0.268362	0.0342644	0.00655977	0.717955	1.39646
rs4738484	8	57285485	0.274011	0.0329027	0.00676522	0.68695	1.29208
rs10091783	8	57285647	0.268362	0.0342644	0.00654078	0.719214	1.40069
rs139000348	8	57285717	0.0409605	0.10617	0.00520983	1.30918	0.747839
rs9298544	8	57286025	0.268362	0.0342644	0.0063237	0.733872	1.45004
rs10283127	8	57286171	0.268362	0.0342644	0.00581617	0.770206	1.57235
rs76665313	8	57286385	0.0875706	0.0529113	0.00532864	0.996932	-0.290439
rs4738485	8	57286386	0.268362	0.0342644	0.00582001	0.76992	1.57139
rs73679819	8	57286398	0.0282486	0.114831	0.00479498	1.37927	0.9809
rs4738486	8	57286606	0.269774	0.0339069	0.00574322	0.771132	1.57547
rs73679820	8	57286642	0.0282486	0.108247	0.00484495	1.34913	0.88068
rs73679821	8	57286801	0.0282486	0.108247	0.00484495	1.34913	0.88068
rs115570957	8	57286853	0.0451977	0.0788842	0.00501906	1.19637	0.372726
rs4738487	8	57286869	0.268362	0.0342644	0.00595259	0.760137	1.53846
rs7007341	8	57287136	0.549435	0.0132695	0.00861286	0.187706	1.18666
rs11783310	8	57287141	0.268362	0.0342644	0.00567267	0.781056	1.60888
rs6987984	8	57287293	0.283898	0.0240694	0.00668593	0.556304	0.852281
rs11774683	8	57287545	0.269774	0.0339101	0.00573461	0.771825	1.5778
rs4077517	8	57287739	0.549435	0.0134443	0.00855437	0.196351	1.20653
rs3892906	8	57287756	0.122881	0.0447276	0.00527377	0.928455	1.35461
rs4077518	8	57288079	0.549435	0.0134443	0.00870677	0.188681	1.18891
rs11985449	8	57288175	0.29661	0.0223335	0.00701024	0.503224	0.673595
rs151050241	8	57288207	0.0112994	0.130182	0.00471471	1.44109	1.18646
rs111419720	8	57288364	0.281073	0.0245409	0.00684185	0.554717	0.846939
rs140947010	8	57288418	0.0112994	0.199481	0.00480923	1.61783	1.77415
rs4992422	8	57288711	0.268362	0.0342644	0.00589006	0.764724	1.5539
rs16920486	8	57288773	0.0409605	0.10617	0.00516917	1.31258	0.759145
rs4077346	8	57288830	0.281073	0.0245015	0.00714317	0.535302	0.781581
rs114232628	8	57288912	0.0155367	0.191089	0.00509064	1.57446	1.62994
rs73679822	8	57289005	0.0338983	0.114392	0.00521549	1.3411	0.853979
rs73679823	8	57289284	0.0338983	0.114392	0.00521549	1.3411	0.853979
rs7841559	8	57289691	0.281073	0.0242908	0.00725739	0.524661	0.745759
rs1595311	8	57289921	0.268362	0.0342644	0.00596316	0.759367	1.53586
rs144507925	8	57290021	0.0282486	0.102378	0.0045777	1.34956	0.882109
rs73602281	8	57290022	0.0861582	0.0540602	0.00505306	1.02932	-0.182744
rs115394949	8	57290064	0.0169492	0.117186	0.0043279	1.4326	1.15823
rs1595310	8	57290364	0.535311	0.012504	0.00831681	0.177092	1.16227
rs114366452	8	57290543	0.0451977	0.0788842	0.00458646	1.23551	0.502874
rs147135139	8	57290812	0.0706215	0.0747133	0.00492923	1.18062	0.320355
rs57817855	8	57290929	0.281073	0.0241425	0.00611699	0.596245	0.986737
rs11781976	8	57290956	0.549435	0.0117334	0.00908085	0.111297	1.01106
rs4351411	8	57291218	0.268362	0.0284972	0.00585596	0.687205	1.29294
rs139147619	8	57291246	0.0112994	0.187656	0.00432269	1.63761	1.83993
rs78314034	8	57291368	0.281073	0.0234928	0.00616133	0.58126	0.936292
rs149923077	8	57291454	0.0112994	0.199481	0.00429947	1.66649	1.93596
rs75352615	8	57291520	0.0254237	0.211412	0.00432713	1.68893	2.01057
rs11996248	8	57291585	0.281073	0.0234928	0.00612966	0.583499	0.943829
rs116390959	8	57291772	0.0282486	0.102378	0.00453852	1.35329	0.894512
rs4738491	8	57291854	0.268362	0.0293444	0.00598552	0.690423	1.30377
rs1837047	8	57292075	0.0409605	0.079366	0.0047759	1.22058	0.453229
rs10108426	8	57292723	0.549435	0.0121021	0.00899671	0.128775	1.05123
rs140468979	8	57292821	0.0169492	0.104187	0.00452392	1.3623	0.924472
rs192156804	8	57292904	0.0155367	0.172012	0.00448427	1.58387	1.66123
rs73602288	8	57292917	0.0211864	0.059987	0.00450525	1.12434	0.133214
rs1816599	8	57292936	0.281073	0.0233162	0.00621218	0.574413	0.913242
rs145897690	8	57293126	0.0254237	0.100488	0.00421395	1.37742	0.974749
rs148159727	8	57293177	0.0155367	0.191089	0.00419489	1.65851	1.90942
rs1816598	8	57293234	0.281073	0.0234627	0.00589583	0.599833	0.998815
rs59851215	8	57293324	0.0706215	0.0747133	0.00463832	1.20704	0.408206
rs72656092	8	57293571	0.0776836	0.0755527	0.00445148	1.22975	0.483721
rs115295549	8	57293621	0.0451977	0.0788842	0.00433155	1.26035	0.585471
rs1821814	8	57293916	0.549435	0.011511	0.00760179	0.180196	1.1694
rs143523854	8	57294172	0.0409605	0.079366	0.00422748	1.27355	0.629363
rs73602290	8	57294358	0.0861582	0.0536663	0.00444554	1.08178	-0.0083052
rs10216893	8	57294501	0.268362	0.026981	0.00503616	0.728959	1.4335
rs116227250	8	57294563	0.0621469	0.0475378	0.00418315	1.05554	-0.0955577
rs10216409	8	57294571	0.549435	0.0116611	0.0074246	0.196067	1.20588
rs73602293	8	57294998	0.0861582	0.0536663	0.00453603	1.07303	-0.0374005
rs142670622	8	57295375	0.0409605	0.079366	0.00419433	1.27697	0.640735
rs16920508	8	57295413	0.281073	0.0247952	0.00501821	0.693819	1.31521
rs10216935	8	57295631	0.265537	0.0271063	0.00522447	0.715029	1.38661
rs148472316	8	57295787	0.0141243	0.132894	0.00388622	1.53398	1.49534
rs61245909	8	57295887	0.281073	0.0247952	0.00485385	0.708281	1.36389
rs9298546	8	57296045	0.549435	0.0116347	0.0071331	0.212478	1.2436
rs142634010	8	57296054	0.0112994	0.108633	0.00412342	1.4207	1.11866
rs78143657	8	57296289	0.0112994	0.108633	0.00412342	1.4207	1.11866
rs77734883	8	57296374	0.0112994	0.130182	0.0041263	1.49899	1.37899
rs12547839	8	57296567	0.268362	0.0259507	0.00553996	0.670642	1.23718
rs1816600	8	57296710	0.549435	0.0112829	0.00777823	0.161541	1.12653
rs10097192	8	57296754	0.268362	0.0259507	0.00528987	0.690705	1.30472
rs1816601	8	57296815	0.549435	0.0113065	0.00777823	0.162447	1.12861
rs16920509	8	57297035	0.281073	0.0247952	0.00522754	0.67607	1.25546
rs74347432	8	57297640	0.0254237	0.211412	0.00424597	1.69715	2.03791
rs6988070	8	57297665	0.549435	0.0116835	0.00756241	0.188911	1.18943
rs149213185	8	57297798	0.0112994	0.130182	0.00402238	1.51007	1.41583
rs10097863	8	57297993	0.120056	0.0614582	0.00374967	1.21459	2.42552
rs115423325	8	57298011	0.0155367	0.172012	0.00338016	1.70662	2.0694
rs1543914	8	57298377	0.549435	0.010185	0.007244	0.147983	1.09537
rs4738492	8	57298626	0.268362	0.0197078	0.00512811	0.584681	0.947808
rs2043707	8	57298653	0.279661	0.0246928	0.00380306	0.812437	1.71452
rs2043708	8	57298685	0.549435	0.00970599	0.007244	0.127061	1.04729
rs16920516	8	57298728	0.122881	0.0368731	0.00357722	1.01316	1.67164
rs16920520	8	57298998	0.281073	0.0244576	0.00377876	0.811064	1.70989
rs4737428	8	57299438	0.268362	0.0197078	0.00493714	0.601163	1.00329
rs111713615	8	57299530	0.0112994	0.130182	0.00301331	1.63551	1.83294
rs16920523	8	57299548	0.0776836	0.0755527	0.00319882	1.37326	0.960916
rs6998719	8	57299586	0.281073	0.0244576	0.00349702	0.844715	1.82318
rs4737429	8	57299612	0.268362	0.0197078	0.00480596	0.612858	1.04266
rs138102154	8	57299981	0.0451977	0.0788842	0.00291609	1.43219	1.15687

## Sheet: South Africa
SNP	CHR	Hg19Position	MAF	iHH_Ancestral	iHH_Derived	iHS	normalized iHS
rs59994824	8	57050321	0.0727637	0.0715541	0.00235067	1.48344	1.17972
rs149349738	8	57050517	0.0400534	0.0950495	0.00241607	1.59484	1.57991
rs193109932	8	57051150	0.0113485	0.110223	0.0025384	1.63771	1.73391
rs4304304	8	57051259	0.230307	0.016705	0.00383474	0.639111	1.35344
rs78120545	8	57051381	0.0574099	0.0554015	0.00287955	1.2842	0.463991
rs7015099	8	57051572	0.0186916	0.111155	0.00242275	1.66162	1.8198
rs79535773	8	57051670	0.0520694	0.0659752	0.00288146	1.35977	0.735462
rs180680492	8	57051699	0.0106809	0.247896	0.00252857	1.9914	3.00447
rs112277038	8	57051771	0.230307	0.016705	0.00401985	0.618638	1.28303
rs139476103	8	57052023	0.0126836	0.203412	0.00274331	1.8701	2.56873
8:57052037	8	57052037	0.0133511	0.0628719	0.00277063	1.35588	0.721488
rs114028892	8	57052292	0.0300401	0.0495567	0.00305534	1.21004	0.197585
rs182489239	8	57052450	0.0193591	0.0431267	0.0029258	1.1685	0.0483604
8:57052685	8	57052685	0.018024	0.105063	0.00288864	1.56076	1.45748
rs73594219	8	57052796	0.14486	0.0297358	0.00344092	0.936606	1.15245
8:57052886	8	57052886	0.0126836	0.0695777	0.00313081	1.34681	0.688906
rs7017201	8	57053086	0.178905	0.0336493	0.00387633	0.938556	1.16014
rs114223766	8	57053197	0.018024	0.199973	0.00346797	1.7609	2.17645
rs116468670	8	57053316	0.0300401	0.0495567	0.00358494	1.14062	-0.0517933
rs144125782	8	57053407	0.0320427	0.0763861	0.0036195	1.32437	0.608294
rs142375936	8	57054108	0.0307076	0.0829805	0.0036174	1.36058	0.738372
rs140464604	8	57054398	0.024032	0.179407	0.00356061	1.70232	1.96601
8:57054496	8	57054496	0.018024	0.105063	0.00350621	1.47661	1.15519
rs4330666	8	57054698	0.450601	0.0066678	0.00685032	-0.0117283	1.08781
rs113892737	8	57054875	0.0373832	0.230004	0.00494616	1.66747	1.84082
rs7007287	8	57055054	0.0280374	0.0266029	0.0059459	0.650712	-1.8117
rs186416269	8	57055120	0.034713	0.12873	0.00599745	1.33171	0.634662
8:57055589	8	57055589	0.0133511	0.159396	0.00646698	1.39178	0.850452
rs111902132	8	57055631	0.0220294	0.0446686	0.00661771	0.829295	-1.17017
rs181366933	8	57055658	0.0193591	0.208586	0.00644328	1.51018	1.27578
rs111413261	8	57055659	0.0814419	0.0575384	0.00751125	0.884246	-0.972769
rs141189630	8	57055841	0.0373832	0.0689651	0.00672389	1.01101	-0.517393
rs113299041	8	57055988	0.110147	0.0338251	0.00794654	0.629061	-0.0593682
rs146029905	8	57056304	0.135514	0.0259429	0.0082484	0.49765	-0.577168
rs73594224	8	57056382	0.0520694	0.0862188	0.00686711	1.09883	-0.201916
rs73594227	8	57056496	0.0280374	0.0336183	0.00664696	0.703953	-1.62044
rs139584477	8	57056704	0.0600801	0.0401375	0.00695413	0.761307	-1.4144
rs149715524	8	57056708	0.0126836	0.199412	0.00685194	1.46394	1.10967
rs73594229	8	57056932	0.166889	0.0144587	0.00939684	0.187146	-1.80065
rs34948585	8	57057254	0.0473965	0.0565881	0.00779602	0.860853	-1.0568
rs116345931	8	57057266	0.0320427	0.109453	0.0074807	1.16528	0.0367932
rs73594230	8	57057425	0.0267023	0.0363844	0.00742295	0.690339	-1.66934
rs73594232	8	57057536	0.0393858	0.12986	0.00754956	1.23556	0.289261
rs140585285	8	57057580	0.0166889	0.119639	0.007265	1.21664	0.221294
rs111697022	8	57057602	0.0267023	0.0363844	0.00753121	0.68405	-1.69194
rs111845460	8	57057670	0.0267023	0.0363844	0.00753121	0.68405	-1.69194
rs7463642	8	57057684	0.0473965	0.0565881	0.0079169	0.85417	-1.08081
rs150461428	8	57057743	0.0320427	0.109453	0.00795152	1.13878	-0.0584031
rs76908839	8	57058266	0.126836	0.0780599	0.00893461	0.941352	1.17115
rs146211439	8	57058369	0.0380507	0.0672057	0.0102498	0.81669	-1.21545
rs111651589	8	57058651	0.0380507	0.230104	0.0105033	1.3406	0.666597
rs58315927	8	57058770	0.0267023	0.0405352	0.0103507	0.592862	-2.01951
rs67700407	8	57060359	0.214286	0.0206554	0.0145056	0.153499	-0.316737
rs146040666	8	57060373	0.0273698	0.0390933	0.0100973	0.587897	-2.03735
8:57061028	8	57061028	0.0166889	0.187789	0.00977608	1.28351	0.461512
rs141320739	8	57061161	0.0387183	0.0468326	0.0103289	0.656494	-1.79093
rs150773793	8	57061291	0.0293725	0.0860684	0.00998111	0.935665	-0.788056
rs139142283	8	57061391	0.109479	0.0417612	0.0116662	0.553844	-0.355746
rs145497616	8	57061419	0.0133511	0.16587	0.00974764	1.23087	0.272413
rs147687161	8	57061548	0.0393858	0.12986	0.0103542	1.09836	-0.203604
rs192419868	8	57062222	0.0206943	0.107267	0.00998616	1.03107	-0.445331
rs149008401	8	57062755	0.034713	0.10832	0.0100956	1.03058	-0.447091
rs7015703	8	57062909	0.200267	0.0229086	0.0138855	0.217435	-0.0968401
rs186986722	8	57062926	0.0273698	0.0390933	0.00987087	0.597747	-2.00196
rs189413939	8	57063091	0.0273698	0.0390933	0.00987087	0.597747	-2.00196
8:57063097	8	57063097	0.012016	0.131776	0.0094484	1.14448	-0.037927
rs549611410	8	57063146	0.0473965	0.162287	0.0102325	1.2003	0.162596
rs145377046	8	57063602	0.0233645	0.174922	0.0095631	1.26225	0.38514
rs6983012	8	57063876	0.109479	0.0434832	0.0119063	0.562545	-0.321462
rs182640388	8	57063883	0.0100134	0.241296	0.0097107	1.3953	0.863097
rs186614123	8	57063906	0.0253672	0.0627066	0.00999562	0.797503	-1.28438
rs138358741	8	57064018	0.024032	0.179407	0.00983402	1.26111	0.381045
rs2316947	8	57064145	0.543391	0.00499469	0.0362383	-0.860659	-0.266885
rs571371776	8	57064197	0.0473965	0.162287	0.0106186	1.18422	0.104832
rs59161757	8	57064448	0.0273698	0.0390933	0.0102551	0.58116	-2.06155
rs367936759	8	57064563	0.024032	0.213853	0.0101896	1.32196	0.599637
rs111739339	8	57064720	0.148865	0.0327442	0.0131293	0.396891	-0.974189
rs111725809	8	57064911	0.0473965	0.162287	0.0106045	1.18479	0.106879
8:57065139	8	57065139	0.0213618	0.12306	0.010149	1.08369	-0.256304
rs113699190	8	57065148	0.0340454	0.0726831	0.0104446	0.842543	-1.12258
rs59575684	8	57065212	0.0393858	0.12986	0.0108211	1.07921	-0.272397
rs59862960	8	57065221	0.0393858	0.12986	0.0108211	1.07921	-0.272397
rs58041926	8	57065318	0.144192	0.0372684	0.0133922	0.44449	-0.786634
rs116490896	8	57065418	0.0200267	0.0933592	0.010747	0.938869	-0.776546
rs73594243	8	57065890	0.0273698	0.0390933	0.0110921	0.547087	-2.18395
rs73594244	8	57065942	0.0393858	0.12986	0.0113569	1.05822	-0.3478
rs190119738	8	57066250	0.024032	0.213853	0.0110997	1.2848	0.466146
rs141367978	8	57067215	0.012016	0.155231	0.010881	1.15431	-0.00261451
rs73594245	8	57067509	0.0273698	0.0390933	0.0113355	0.537663	-2.2178
rs113873796	8	57067792	0.0393858	0.12986	0.0114597	1.0543	-0.361882
rs112052256	8	57067801	0.144192	0.0383148	0.0136994	0.446665	-0.778064
rs73594251	8	57067805	0.0273698	0.0390933	0.0109785	0.55156	-2.16788
rs73594253	8	57067818	0.0213618	0.0530937	0.0108472	0.689725	-1.67155
rs13278255	8	57067975	0.0140187	0.151213	0.0106021	1.1542	-0.00300967
rs57065763	8	57067987	0.0273698	0.0416223	0.0109648	0.579326	-2.06814
rs111643777	8	57068261	0.0126836	0.174271	0.0106201	1.2151	0.215762
rs60309891	8	57068540	0.148865	0.0370039	0.0140168	0.4216	-0.876828
rs114803583	8	57068728	0.0253672	0.0636783	0.0114168	0.746446	-1.46779
rs73594258	8	57068952	0.0273698	0.0416223	0.0116378	0.553455	-2.16107
rs7833792	8	57069854	0.0567423	0.0972312	0.0118266	0.914947	-0.862481
rs115994229	8	57070796	0.0333778	0.0898845	0.0114511	0.894839	-0.934716
rs7827315	8	57071336	0.151535	0.0365572	0.0140651	0.414832	-0.903496
rs73594263	8	57071621	0.173565	0.0288474	0.0149413	0.285716	-1.41225
rs143153842	8	57071661	0.0226969	0.141847	0.0105956	1.12669	-0.101834
8:57072125	8	57072125	0.0166889	0.187789	0.010503	1.25236	0.349612
rs61334940	8	57072570	0.537383	0.00652971	0.0358307	-0.739361	0.0647366
rs374643767	8	57072652	0.0140187	0.0980689	0.00975273	1.00241	-0.548287
rs150606248	8	57072704	0.0186916	0.0554375	0.00993959	0.746435	-1.46783
rs73594266	8	57073799	0.151535	0.0366162	0.0130672	0.447489	-0.774817
rs113398485	8	57073970	0.034713	0.0813321	0.010542	0.887339	-0.961658
rs116659612	8	57074734	0.0193591	0.0828659	0.0103466	0.903578	-0.903322
rs113113938	8	57074913	0.0206943	0.153596	0.0102955	1.17373	0.0671482
rs74704997	8	57075225	0.0360481	0.106186	0.0104347	1.00759	-0.529679
rs73594268	8	57076105	0.116822	0.046359	0.0120042	0.5868	-0.225889
rs111796461	8	57076157	0.11749	0.0466347	0.0120173	0.588904	-0.217599
rs1128144	8	57076241	0.43992	0.00860849	0.0255546	-0.472541	-0.0961979
rs146386822	8	57076867	0.0146862	0.206342	0.0105987	1.28933	0.48242
rs541017265	8	57077182	0.0480641	0.162608	0.0113614	1.15571	0.00241472
rs73594272	8	57077524	0.11749	0.0428377	0.0129735	0.51877	-0.493948
rs73594274	8	57077577	0.0694259	0.0452944	0.0120449	0.57524	-2.08282
rs185367313	8	57077879	0.0106809	0.247896	0.0111836	1.34569	0.684882
rs57103486	8	57077903	0.0460614	0.0728828	0.0111917	0.813728	-1.22609
rs115512007	8	57078062	0.0253672	0.128699	0.0107568	1.07789	-0.277139
rs149893654	8	57078128	0.0420561	0.0565073	0.0109931	0.710986	-1.59517
rs141959330	8	57078412	0.0226969	0.131071	0.0107602	1.08568	-0.249155
rs74568212	8	57078430	0.0220294	0.0860031	0.0107962	0.901244	-0.911707
rs75628621	8	57078557	0.0460614	0.0885868	0.0113893	0.890871	-0.94897
rs534097674	8	57078787	0.0160214	0.201784	0.0111084	1.25924	0.374327
rs113194801	8	57080724	0.0113485	0.144568	0.0110509	1.11667	-0.137829
rs369316229	8	57081314	0.024032	0.213853	0.0111622	1.28236	0.457381
rs76238567	8	57081483	0.0220294	0.0860031	0.0110262	0.892088	-0.944598
rs538575975	8	57081580	0.0113485	0.171448	0.0107368	1.20326	0.173229
rs73594276	8	57081766	0.15287	0.0350453	0.0137357	0.40678	-0.935223
rs73594277	8	57081888	0.0387183	0.135872	0.0105482	1.10995	-0.16197
rs75960200	8	57082611	0.0367156	0.108819	0.0103361	1.02235	-0.476656
rs74648060	8	57082828	0.0367156	0.108819	0.0103361	1.02235	-0.476656
8:57082951	8	57082951	0.0140187	0.0980689	0.00986908	0.997255	-0.566805
rs34230678	8	57083117	0.0594126	0.0900683	0.0101323	0.948865	-0.740637
rs73594278	8	57083265	0.0914553	0.0308971	0.010719	0.459765	-2.49764
rs191463969	8	57083674	0.0113485	0.171448	0.00912424	1.27394	0.427134
rs7830138	8	57084125	0.538051	0.00551675	0.0334681	-0.782947	-0.0544248
rs147583565	8	57084131	0.0226969	0.146304	0.00888477	1.21661	0.221187
rs115245115	8	57084318	0.0567423	0.0972312	0.00948737	1.01066	-0.51865
rs371494209	8	57084391	0.0193591	0.0555968	0.00894244	0.793594	-1.29842
rs535163917	8	57084442	0.0146862	0.206342	0.0088443	1.36792	0.764739
rs112095742	8	57084573	0.0380507	0.0740749	0.00920813	0.905499	-0.896421
rs56222013	8	57084971	0.0580774	0.0730155	0.00906367	0.906111	-0.894223
rs184320748	8	57085336	0.0226969	0.146304	0.00944999	1.18983	0.124984
rs188277681	8	57085338	0.0106809	0.247896	0.00909432	1.4355	1.00751
rs144220904	8	57085347	0.0233645	0.12954	0.00944561	1.13717	-0.0641868
rs73594280	8	57085363	0.137517	0.0355029	0.0114131	0.49286	-0.596042
rs150365875	8	57085580	0.0233645	0.12954	0.00917658	1.14972	-0.0191032
rs73594282	8	57085622	0.118158	0.0462886	0.0109541	0.625899	-0.0718274
rs73594286	8	57085662	0.0400534	0.132935	0.00960008	1.14136	-0.049135
rs191742401	8	57085934	0.0233645	0.12954	0.00956252	1.13183	-0.0833697
rs113291418	8	57085978	0.034713	0.0844683	0.00969187	0.940286	-0.771456
rs145072232	8	57086092	0.0233645	0.12954	0.00973488	1.12407	-0.111246
rs567891846	8	57086309	0.0193591	0.0555968	0.0096968	0.758422	-1.42477
rs186829569	8	57086564	0.024032	0.213853	0.00968683	1.34393	0.67856
rs187667083	8	57086922	0.0140187	0.0722208	0.00933921	0.888353	-0.958015
rs115834259	8	57087156	0.0567423	0.0972312	0.0100008	0.987771	-0.600875
rs73594291	8	57087313	0.118158	0.0462886	0.0112666	0.613683	-0.119962
rs73594293	8	57087350	0.194259	0.0242199	0.0132337	0.26249	-1.50377
rs142028712	8	57087547	0.0226969	0.146304	0.00945966	1.18938	0.123368
8:57087726	8	57087726	0.0160214	0.201784	0.00919859	1.34116	0.668609
rs139913815	8	57087893	0.0220294	0.143831	0.00950616	1.17985	0.0891332
rs536186423	8	57088152	0.0393858	0.228953	0.00972183	1.372	0.779396
rs73594294	8	57088326	0.194259	0.0248338	0.0130576	0.279178	-1.43801
rs371203376	8	57088473	0.0193591	0.0471428	0.00949966	0.695707	-1.65006
rs144258770	8	57088542	0.0473965	0.0576316	0.00981366	0.768829	-1.38738
rs148400693	8	57088769	0.0193591	0.0471428	0.00944562	0.698185	-1.64116
rs189292527	8	57088836	0.0213618	0.104811	0.00942606	1.04608	-0.391411
rs182328045	8	57089007	0.0206943	0.231463	0.00887391	1.41637	0.938787
rs142718435	8	57089058	0.0126836	0.199412	0.00887962	1.35136	0.705251
rs548443753	8	57089235	0.0140187	0.0722208	0.00893798	0.907423	-0.88951
rs35399441	8	57089431	0.542056	0.00522857	0.0318487	-0.784708	-0.0592393
rs73682450	8	57089494	0.0961282	0.103548	0.00673914	1.18654	0.113166
rs73594296	8	57089981	0.15287	0.0353027	0.00900918	0.593123	-0.200975
rs68005065	8	57090308	0.515354	0.00566985	0.0248046	-0.640962	0.333753
rs190946452	8	57090881	0.0193591	0.0473847	0.00780261	0.783398	-1.33505
rs184041484	8	57090946	0.012016	0.11475	0.00764499	1.17638	0.0766678
rs73594299	8	57090954	0.14219	0.0390173	0.010039	0.589567	-0.214987
rs73594301	8	57091871	0.0500668	0.0935759	0.00876994	1.02817	-0.455749
rs77999699	8	57091946	0.126168	0.0955253	0.00776101	1.0902	1.75766
rs143412416	8	57092104	0.0140187	0.0722208	0.00725727	0.997889	-0.564528
rs77720105	8	57092248	0.0473965	0.0576316	0.00763888	0.877631	-0.996532
rs114399561	8	57092285	0.0100134	0.241296	0.00706313	1.53355	1.35973
rs74765174	8	57092911	0.0367156	0.108819	0.00727153	1.17508	0.0719978
rs36088882	8	57092914	0.0333778	0.0291068	0.0071834	0.607664	-1.96634
rs34480844	8	57092973	0.362483	0.00634355	0.0156371	-0.391824	-0.464716
rs112209132	8	57093129	0.0186916	0.0523502	0.00675297	0.889424	-0.954168
rs79824205	8	57093233	0.0333778	0.0288392	0.00699844	0.614982	-1.94005
rs142773788	8	57093346	0.0100134	0.241296	0.00665755	1.55924	1.45202
rs139711577	8	57093748	0.0133511	0.0828815	0.00675712	1.0887	-0.238306
rs111403049	8	57093757	0.268358	0.0116318	0.0117541	-0.00454178	-0.860291
rs186149559	8	57094114	0.0173565	0.0547243	0.00711028	0.886294	-0.965412
rs66796428	8	57094797	0.0333778	0.0291448	0.00732095	0.599994	-1.99389
rs76516633	8	57095018	0.14486	0.0818453	0.00746961	1.0397	1.55867
rs111708768	8	57095245	0.0393858	0.228953	0.00858848	1.42583	0.97277
rs114520238	8	57095271	0.024032	0.213853	0.00847432	1.40201	0.887201
rs187811646	8	57095497	0.0140187	0.0722208	0.00824963	0.942228	-0.764479
rs79006623	8	57095563	0.0193591	0.0816333	0.00839744	0.98772	-0.601058
rs115827596	8	57095713	0.0473965	0.0576316	0.0089654	0.808091	-1.24634
rs10958476	8	57095808	0.0353805	0.0900906	0.00772803	1.06661	-0.31766
rs72654002	8	57095939	0.0333778	0.0298125	0.00782812	0.58074	-2.06306
rs7824409	8	57096018	0.102804	0.0768005	0.00738497	1.01702	1.46931
rs116771605	8	57096238	0.0447263	0.0823198	0.00694134	1.07406	-0.290898
rs60270334	8	57096564	0.040721	0.128912	0.00672983	1.28229	0.45713
rs61690651	8	57096661	0.383178	0.00481479	0.0174751	-0.559843	-1.43096
rs56699713	8	57096670	0.383178	0.00481479	0.0174751	-0.559843	-1.43096
rs66553445	8	57096781	0.0333778	0.0298125	0.00639977	0.668233	-1.74876
rs34037954	8	57096841	0.0113485	0.106041	0.00601134	1.2465	0.328561
rs184841567	8	57096935	0.0146862	0.206342	0.00602717	1.53447	1.36304
rs34608229	8	57097017	0.0133511	0.0808976	0.0060258	1.12792	-0.0974157
rs56933685	8	57097064	0.277036	0.00919335	0.0130371	-0.151706	-1.36644
rs34516759	8	57097138	0.0333778	0.0293483	0.00632762	0.666343	-1.75554
8:57097180	8	57097180	0.0160214	0.201784	0.00604376	1.52358	1.32392
rs138678517	8	57097273	0.0220294	0.0878139	0.00611835	1.15693	0.00679735
rs56777886	8	57097344	0.231642	0.0115053	0.0114785	0.00101531	-0.841179
rs138510099	8	57097348	0.0133511	0.075682	0.00648739	1.06692	-0.316547
rs56224379	8	57097374	0.0353805	0.0900906	0.00675509	1.12505	-0.107726
rs34952804	8	57097399	0.0333778	0.0285266	0.00705456	0.606779	-1.96952
rs116200406	8	57097695	0.0433912	0.0562545	0.00721384	0.891991	-0.944946
rs185324381	8	57097791	0.0133511	0.075682	0.0068863	1.04101	-0.409624
rs139342257	8	57097823	0.0226969	0.146304	0.00697252	1.32187	0.599313
rs115010882	8	57098557	0.0320427	0.125944	0.00704619	1.25222	0.349109
rs80256072	8	57098921	0.0220294	0.0878139	0.00689434	1.10507	-0.1795
rs113889339	8	57098993	0.200935	0.0146655	0.0109844	0.125521	-0.412963
rs142306310	8	57099040	0.012016	0.175151	0.00667836	1.41874	0.947301
rs34404111	8	57099190	0.0333778	0.0291128	0.00693417	0.62309	-1.91092
rs35637640	8	57099305	0.0193591	0.0498519	0.00674583	0.868646	-1.02881
rs563050861	8	57099369	0.0146862	0.206342	0.00666436	1.49083	1.20627
rs141411754	8	57099419	0.0333778	0.0293202	0.0069538	0.624945	-1.90426
rs145306143	8	57099420	0.0333778	0.0293202	0.0069538	0.624945	-1.90426
rs75163933	8	57099778	0.0921228	0.0865203	0.00716868	1.08168	-0.263524
rs4263734	8	57099931	0.0333778	0.0293202	0.00834522	0.545729	-2.18883
rs7833986	8	57100149	0.363818	0.00486538	0.0204104	-0.622734	-1.79263
rs7834407	8	57100392	0.25968	0.010088	0.0153747	-0.183002	-1.47408
rs149494501	8	57100400	0.0213618	0.155955	0.00828653	1.27463	0.429613
rs13273123	8	57100791	0.0333778	0.0293202	0.00856944	0.534214	-2.23019
rs138540621	8	57100829	0.0353805	0.105044	0.00856516	1.08863	-0.238558
rs185061294	8	57100865	0.024032	0.221825	0.00847879	1.41768	0.943493
rs146172939	8	57101020	0.0226969	0.146304	0.00862918	1.22929	0.266737
rs36103212	8	57101475	0.0133511	0.080295	0.0085457	0.972941	-0.654149
rs184323930	8	57101549	0.0140187	0.0690069	0.00854174	0.907346	-0.889786
rs150565719	8	57101572	0.0140187	0.0690069	0.00854174	0.907346	-0.889786
rs13281873	8	57101799	0.0333778	0.0283188	0.00886609	0.504342	-2.3375
rs115490459	8	57102146	0.0153538	0.19101	0.00852834	1.35019	0.701048
rs113015956	8	57102168	0.0487316	0.0568972	0.00888628	0.806371	-1.25252
8:57102274	8	57102274	0.0126836	0.113632	0.00830405	1.13621	-0.0676354
rs114318073	8	57102365	0.0213618	0.135537	0.00840969	1.20728	0.18767
rs75132858	8	57102427	0.0126836	0.0956977	0.00833064	1.06022	-0.340615
rs73596211	8	57102621	0.396529	0.00527973	0.0210311	-0.60025	-1.66333
rs111259808	8	57102861	0.082777	0.0621948	0.00839927	0.869513	-1.02569
rs59061242	8	57102876	0.125501	0.0279758	0.0106863	0.417956	-0.891186
8:57102900	8	57102900	0.0267023	0.0995144	0.00859274	1.06375	-0.327934
rs111503855	8	57102925	0.118158	0.0241019	0.010632	0.355435	-1.13754
rs186732546	8	57103120	0.0253672	0.0401673	0.00911902	0.643925	-1.83608
rs77394979	8	57103688	0.0367156	0.0960862	0.00928282	1.01498	-0.503131
rs113507266	8	57104098	0.0206943	0.0955795	0.00906241	1.02312	-0.47389
rs183694776	8	57104203	0.0186916	0.0626753	0.00915378	0.835496	-1.14789
rs78917533	8	57104386	0.0186916	0.0626753	0.00915378	0.835496	-1.14789
rs137861028	8	57104425	0.0267023	0.0369654	0.00928529	0.6	-1.99387
rs373199703	8	57104502	0.0293725	0.0918002	0.00924689	0.996848	-0.568267
rs181399508	8	57104779	0.0267023	0.0369654	0.00929524	0.599535	-1.99554
rs114525270	8	57104818	0.0287049	0.0620427	0.00924737	0.826672	-1.17959
rs73596214	8	57104990	0.0440587	0.112749	0.00947903	1.07535	-0.286264
rs141251360	8	57105097	0.024032	0.128911	0.00911977	1.15031	-0.0169838
rs75617252	8	57105599	0.0360481	0.0994086	0.0093656	1.02589	-0.463939
rs73596215	8	57105924	0.0400534	0.132935	0.00940471	1.15029	-0.0170556
rs147255539	8	57106035	0.0186916	0.0626753	0.00926344	0.830324	-1.16647
rs149859154	8	57106425	0.0787717	0.0387345	0.0101719	0.580698	-2.06321
rs13258395	8	57106499	0.0153538	0.0723655	0.00906358	0.902232	-0.908158
rs183870814	8	57106506	0.0287049	0.0328557	0.00936073	0.545301	-2.19037
rs145857269	8	57106707	0.0367156	0.0960783	0.00945102	1.00715	-0.531259
rs187601684	8	57107155	0.0267023	0.0374773	0.00946522	0.597637	-2.00236
rs146593278	8	57107183	0.0146862	0.180522	0.00896711	1.30388	0.534688
8:57107251	8	57107251	0.0126836	0.120401	0.0089187	1.13033	-0.0887582
rs189158239	8	57107305	0.0100134	0.144268	0.00885239	1.21211	0.205021
rs192521181	8	57107508	0.0267023	0.0374773	0.00936656	0.602188	-1.98601
rs73596216	8	57107585	0.427236	0.00960017	0.0208038	-0.335864	0.254978
rs147994214	8	57107618	0.0233645	0.0476337	0.0106001	0.652605	-1.8049
rs138656665	8	57108521	0.0267023	0.0371473	0.0107104	0.540122	-2.20897
rs149311067	8	57108616	0.0267023	0.0371473	0.0107104	0.540122	-2.20897
rs191207104	8	57108673	0.0267023	0.0371473	0.0107104	0.540122	-2.20897
rs374050041	8	57108677	0.0186916	0.0626753	0.0105619	0.773353	-1.37113
rs111821954	8	57109100	0.034713	0.0816752	0.0108105	0.878243	-0.994334
rs62515430	8	57109358	0.0387183	0.0760793	0.0105903	0.856359	-1.07295
rs73682451	8	57109412	0.0460614	0.0893268	0.0105184	0.929034	-0.811876
rs117946837	8	57109546	0.0373832	0.0828103	0.0111985	0.868925	-1.02781
rs190820990	8	57109566	0.0186916	0.0626753	0.0110427	0.75402	-1.44058
rs144464904	8	57109711	0.0273698	0.17333	0.0111801	1.19043	0.12714
rs56198510	8	57109796	0.0160214	0.10372	0.0110939	0.970778	-0.661919
rs183435750	8	57109861	0.0186916	0.0626753	0.0112845	0.744613	-1.47437
rs146618799	8	57110040	0.0260347	0.20078	0.0112764	1.25055	0.34311
rs141350209	8	57110094	0.012016	0.248092	0.011113	1.34878	0.695983
rs144940152	8	57110284	0.0186916	0.0626753	0.0114601	0.737907	-1.49846
rs192435586	8	57110380	0.0267023	0.0384745	0.0116236	0.519834	-2.28185
rs73596219	8	57110824	0.0680908	0.0372678	0.0124736	0.475341	-2.44168
rs73596220	8	57111096	0.070761	0.0351146	0.0125193	0.447906	-2.54024
rs114805129	8	57111300	0.0146862	0.206342	0.0114927	1.25416	0.356078
rs147008541	8	57111564	0.0226969	0.146304	0.0116428	1.0992	-0.200587
rs143612012	8	57112140	0.024032	0.128911	0.0115594	1.04736	-0.386812
rs58712413	8	57113026	0.243658	0.0179575	0.0163104	0.0417831	-0.700965
rs73596222	8	57113211	0.281709	0.0128557	0.0182623	-0.152462	-1.36904
rs141100553	8	57113227	0.0113485	0.171448	0.0102114	1.22505	0.251506
rs564768804	8	57113650	0.0100134	0.186251	0.0104315	1.25175	0.34742
rs114607955	8	57114530	0.140187	0.0341853	0.0124707	0.43795	-0.812404
rs141490250	8	57114531	0.0193591	0.135852	0.00969566	1.14649	-0.0307064
rs58402179	8	57114699	0.307744	0.0126905	0.0199072	-0.195532	0.664119
rs4128541	8	57115188	0.124166	0.0462238	0.0117178	0.596018	-0.189568
rs113560031	8	57115586	0.0100134	0.186251	0.0103888	1.25353	0.353815
rs7835611	8	57115752	0.307744	0.0127581	0.0209277	-0.214935	0.552537
8:57116184	8	57116184	0.0126836	0.14028	0.0103219	1.13324	-0.0783045
rs146050301	8	57116306	0.0367156	0.134791	0.0107145	1.09969	-0.198827
rs73596225	8	57116364	0.299733	0.0141769	0.0215283	-0.181428	-1.46866
rs76233256	8	57117093	0.269693	0.0177804	0.0193882	-0.0375972	-0.97398
rs140193643	8	57117443	0.0353805	0.0833223	0.0113869	0.864357	-1.04422
rs111560205	8	57117543	0.0133511	0.137865	0.0109337	1.10069	-0.195234
rs73596227	8	57117868	0.307744	0.0134707	0.0222678	-0.218287	0.53326
rs112743055	8	57118158	0.0146862	0.134806	0.0110051	1.08812	-0.24039
rs142203434	8	57118282	0.0206943	0.107315	0.0110798	0.986128	-0.606777
rs73596228	8	57118468	0.307744	0.0125395	0.0222678	-0.249397	0.354353
rs144806896	8	57118501	0.0400534	0.0990488	0.0111061	0.950287	-0.735529
rs112918527	8	57118750	0.0126836	0.174271	0.010967	1.20114	0.165614
rs59695015	8	57119104	0.307744	0.0131323	0.0222618	-0.229218	0.470398
rs188639155	8	57119968	0.0360481	0.112612	0.0117609	0.981144	-0.624681
rs116460926	8	57120740	0.0206943	0.107315	0.0115691	0.967362	-0.67419
rs7008832	8	57121011	0.307744	0.0136269	0.0222618	-0.213164	0.562721
rs115694589	8	57121399	0.0206943	0.107315	0.0121041	0.94773	-0.744715
rs183706264	8	57121620	0.0166889	0.230081	0.0117697	1.29112	0.48885
rs145050009	8	57121637	0.0166889	0.230081	0.0117697	1.29112	0.48885
rs142285146	8	57121913	0.0367156	0.0790097	0.0124788	0.801508	-1.26999
8:57123200	8	57123200	0.0126836	0.14028	0.0119738	1.06876	-0.309937
rs62515432	8	57123523	0.0367156	0.0920346	0.0119328	0.88721	-0.962121
8:57124061	8	57124061	0.0206943	0.107315	0.0116985	0.962531	-0.691545
8:57124123	8	57124123	0.0140187	0.105515	0.0114003	0.966399	-0.67765
rs185937817	8	57124210	0.304406	0.0143235	0.0211668	-0.169607	0.813209
rs552622903	8	57124304	0.012016	0.24966	0.0105387	1.37456	0.788592
rs541662882	8	57124643	0.0367156	0.0790097	0.0110244	0.855326	-1.07666
rs7006371	8	57124830	0.304406	0.0127942	0.0211668	-0.218641	0.531224
rs7006525	8	57124878	0.290387	0.0151427	0.0202777	-0.126814	-1.28083
rs79886886	8	57125014	0.0300401	0.108312	0.010356	1.01948	-0.486966
rs7006898	8	57125063	0.304406	0.0127926	0.0207892	-0.21088	0.575856
rs111729387	8	57125253	0.0367156	0.0790097	0.0109093	0.859884	-1.06028
rs150898248	8	57125325	0.0293725	0.155759	0.0115478	1.12996	-0.0900873
rs149618666	8	57125974	0.0146862	0.211114	0.0113845	1.2682	0.406514
rs112135941	8	57126082	0.304406	0.0129484	0.0230738	-0.250902	0.345698
rs528530374	8	57126095	0.0100134	0.186251	0.0120951	1.18749	0.116578
rs113580939	8	57126191	0.0393858	0.228953	0.0123691	1.26741	0.403676
rs145090691	8	57126485	0.0213618	0.134603	0.0124287	1.03463	-0.432543
rs140294088	8	57126595	0.0367156	0.0761217	0.0128528	0.772512	-1.37415
rs140369694	8	57127267	0.0367156	0.0761217	0.0128528	0.772512	-1.37415
rs73596236	8	57127929	0.304406	0.0133664	0.0232522	-0.24045	0.405805
8:57127971	8	57127971	0.0126836	0.14028	0.0118102	1.07474	-0.288455
rs115071110	8	57128014	0.0333778	0.060711	0.0122568	0.69489	-1.65299
rs79466926	8	57128238	0.304406	0.0131231	0.0232522	-0.248429	0.359919
rs73596238	8	57128379	0.0307076	0.061979	0.0125732	0.692798	-1.66051
rs115836757	8	57129241	0.0206943	0.107315	0.0123526	0.938902	-0.776427
rs62515433	8	57129291	0.0367156	0.0920346	0.0125212	0.866307	-1.03721
rs558342302	8	57129356	0.0100134	0.186251	0.0121917	1.18403	0.104149
rs57166494	8	57129765	0.058745	0.0573506	0.0131521	0.639544	-1.85182
rs73596239	8	57130180	0.304406	0.0126002	0.0234298	-0.269392	0.239366
rs7826445	8	57130946	0.304406	0.0126002	0.0234298	-0.269392	0.239366
rs14859	8	57131082	0.0547397	0.119745	0.0131715	0.958623	-0.705583
rs117081201	8	57131797	0.040721	0.0926001	0.012278	0.877485	-0.997057
rs116571852	8	57131809	0.0420561	0.11683	0.0123819	0.974769	-0.647582
rs146499713	8	57131857	0.0367156	0.0826241	0.0125088	0.819892	-1.20395
rs143729614	8	57132276	0.0373832	0.0797459	0.0125228	0.804006	-1.26102
rs57013355	8	57132449	0.286382	0.0101761	0.0218357	-0.331586	-1.9851
rs56821403	8	57132627	0.286382	0.0101761	0.0218357	-0.331586	-1.9851
rs549282392	8	57132916	0.0100134	0.114055	0.0109653	1.01709	-0.495552
rs60662621	8	57132946	0.286382	0.0101761	0.021695	-0.32878	-1.97545
rs60503443	8	57133128	0.277704	0.0116581	0.0212303	-0.260329	-1.74003
rs150403209	8	57133165	0.0140187	0.0756706	0.0117397	0.80927	-1.24211
rs4385448	8	57133521	0.0233645	0.174922	0.0111169	1.19686	0.150238
rs73596246	8	57133643	0.0547397	0.119745	0.0117851	1.00692	-0.532086
rs139273987	8	57134014	0.0246996	0.105817	0.0111454	0.977461	-0.637911
rs73596248	8	57134187	0.0560748	0.114153	0.0117896	0.985987	-0.607283
rs141179437	8	57134592	0.0140187	0.0756706	0.0109985	0.837595	-1.14035
rs142689713	8	57134782	0.0140187	0.0756706	0.0109985	0.837595	-1.14035
rs116659465	8	57134998	0.0293725	0.111437	0.011223	0.996921	-0.568005
rs73596249	8	57135283	0.309079	0.00949301	0.0220029	-0.365075	-0.310888
rs73596251	8	57135454	0.0540721	0.12109	0.0112049	1.0337	-0.435883
rs76043644	8	57135578	0.0206943	0.107315	0.0106043	1.00518	-0.538336
rs113135677	8	57135706	0.0153538	0.134323	0.0104684	1.10827	-0.168005
rs148536445	8	57135752	0.0293725	0.155759	0.0104034	1.17528	0.0727163
rs6997880	8	57135814	0.309079	0.00902594	0.0213364	-0.373629	-0.36008
rs6984782	8	57135889	0.485981	0.00471098	0.0349751	-0.870648	-1.11909
rs151049068	8	57135955	0.0246996	0.105817	0.00963201	1.04084	-0.410234
rs140924211	8	57135975	0.0100134	0.241296	0.00923808	1.41697	0.940942
rs75201573	8	57136197	0.0367156	0.0920346	0.00974809	0.975032	-0.646637
rs114519224	8	57136288	0.0226969	0.0912366	0.00957207	0.979163	-0.631797
rs79467062	8	57136704	0.040721	0.121395	0.00969527	1.09764	-0.206191
rs73596253	8	57137221	0.347797	0.00637165	0.0222407	-0.542896	-1.3335
rs11985751	8	57137439	0.482644	0.00478938	0.0359523	-0.875447	-1.13142
rs113472341	8	57137563	0.0293725	0.214051	0.0114877	1.27028	0.413986
rs149283085	8	57137647	0.024032	0.111173	0.0114604	0.986798	-0.60437
rs62515435	8	57137764	0.0367156	0.0920346	0.0116943	0.895976	-0.930631
rs73596257	8	57138111	0.256342	0.0183807	0.0197809	-0.0318839	-0.95433
rs116311733	8	57138155	0.0273698	0.18598	0.0120426	1.18874	0.121069
rs142366323	8	57138184	0.0273698	0.18598	0.0120426	1.18874	0.121069
rs36112366	8	57138676	0.012016	0.132996	0.0117199	1.05492	-0.359654
rs56855591	8	57138677	0.0580774	0.120648	0.0126594	0.979106	-0.632002
rs116805921	8	57138887	0.0380507	0.104948	0.0122588	0.932527	-0.799328
rs150782193	8	57139200	0.0186916	0.17084	0.0117891	1.16111	0.0218132
rs79598272	8	57139216	0.0380507	0.130117	0.012085	1.03209	-0.441667
rs541151533	8	57139218	0.0106809	0.16843	0.0115141	1.16519	0.0364699
rs58418494	8	57139301	0.26235	0.015734	0.0199258	-0.102576	-1.19746
rs58479537	8	57139315	0.345794	0.0062047	0.0254241	-0.612525	-1.73392
rs150017105	8	57139513	0.0106809	0.0951646	0.0112294	0.928118	-0.815167
rs61374126	8	57139532	0.316422	0.00790989	0.0233337	-0.469813	-0.913214
rs527744955	8	57139534	0.0300401	0.108734	0.0120271	0.956206	-0.714266
rs547493216	8	57139543	0.0186916	0.17084	0.0118431	1.15912	0.0146645
rs113188332	8	57140297	0.0574099	0.122721	0.0126363	0.987299	-0.60257
rs141871526	8	57140582	0.0126836	0.219858	0.0117996	1.27028	0.413986
rs370446075	8	57140758	0.0213618	0.189372	0.0119627	1.19948	0.15965
rs73596264	8	57140763	0.345794	0.00718093	0.0254241	-0.549066	-1.36898
rs183714447	8	57140802	0.0333778	0.0788538	0.0117946	0.82514	-1.1851
rs73596267	8	57140822	0.345794	0.00757739	0.0254241	-0.525726	-1.23476
rs544700948	8	57140973	0.0213618	0.189372	0.0117781	1.20624	0.183934
rs151096659	8	57141037	0.0380507	0.104948	0.0121942	0.934822	-0.791084
8:57141208	8	57141208	0.0106809	0.16843	0.0116636	1.15959	0.0163529
rs77445904	8	57141542	0.343124	0.00933029	0.0252683	-0.432682	-0.699682
rs73596269	8	57141548	0.343124	0.00933029	0.0252683	-0.432682	-0.699682
rs144589796	8	57142109	0.0267023	0.191297	0.0120701	1.2	0.161518
rs73596270	8	57142276	0.0140187	0.128147	0.0117973	1.03593	-0.427873
rs73596273	8	57142413	0.321095	0.0113074	0.023728	-0.321898	-0.0625856
rs60081141	8	57143488	0.0367156	0.0968626	0.012207	0.899546	-0.917807
rs114646520	8	57143577	0.0300401	0.119361	0.0122067	0.990265	-0.591915
rs73596275	8	57144011	0.343124	0.00998594	0.0250067	-0.398668	-0.504074
rs139846514	8	57144224	0.0380507	0.130117	0.0125109	1.01705	-0.495695
rs150069872	8	57144598	0.0246996	0.203936	0.0123215	1.21883	0.229162
rs114704203	8	57145043	0.0206943	0.107315	0.0122779	0.941536	-0.766965
rs149210216	8	57145081	0.0213618	0.140368	0.0121206	1.06375	-0.327934
rs111472637	8	57145966	0.343124	0.00981391	0.0248173	-0.402912	-0.52848
rs138541071	8	57145995	0.0173565	0.118566	0.0117883	1.00251	-0.547928
rs116096032	8	57146069	0.0867824	0.0514906	0.0133514	0.586202	-2.04344
rs140077851	8	57146293	0.012016	0.162966	0.0118293	1.13914	-0.0571099
rs7843614	8	57146583	0.12283	0.0477581	0.0134522	0.550255	-0.369888
rs138099870	8	57146609	0.012016	0.24966	0.0108881	1.3604	0.737725
rs575224236	8	57146794	0.012016	0.170858	0.0109632	1.1927	0.135294
rs113207674	8	57146891	0.343124	0.0105028	0.0228332	-0.337264	-0.150952
rs112145596	8	57146905	0.343124	0.0105028	0.0228332	-0.337264	-0.150952
rs35398666	8	57148383	0.479973	0.00635019	0.0365002	-0.759508	-0.833528
rs372284554	8	57148726	0.0213618	0.189372	0.0111562	1.2298	0.268569
rs552883485	8	57148751	0.012016	0.170858	0.0110138	1.1907	0.12811
rs11994401	8	57148877	0.12283	0.0477581	0.0133575	0.553322	-0.357803
rs112753769	8	57149598	0.0987984	0.0916043	0.00976862	0.972082	-0.657235
rs114196122	8	57150085	0.0974633	0.0460332	0.0116877	0.595343	-2.0106
rs7833244	8	57150127	0.467957	0.00632961	0.0323313	-0.708246	-0.701816
rs60549520	8	57150252	0.343124	0.0104336	0.0208941	-0.301589	0.0542073
rs73596283	8	57150485	0.343124	0.0104336	0.0208941	-0.301589	0.0542073
rs74677549	8	57151015	0.320427	0.0120522	0.0194056	-0.206862	0.598963
rs73596285	8	57151242	0.341121	0.0102554	0.0207386	-0.305828	0.0298296
rs138394382	8	57151277	0.0273698	0.108352	0.0100745	1.03161	-0.443391
rs113329571	8	57151603	0.0233645	0.080974	0.00998716	0.908904	-0.88419
rs34563869	8	57151776	0.181575	0.0283729	0.0126352	0.351323	-1.15374
rs7838783	8	57151777	0.345794	0.00990208	0.0198025	-0.300994	0.057629
rs567744282	8	57151778	0.0594126	0.0794276	0.00999741	0.900084	-0.915874
rs113180423	8	57151798	0.0273698	0.0681773	0.00958461	0.852066	-1.08837
rs114289348	8	57151971	0.0567423	0.166512	0.00858752	1.28758	0.476133
rs193243571	8	57151986	0.0133511	0.203168	0.00933371	1.3378	0.656539
rs6990658	8	57152232	0.361148	0.00956136	0.0221303	-0.364468	-0.307397
rs181397627	8	57152433	0.0133511	0.203168	0.00962322	1.32454	0.608905
rs34635195	8	57153093	0.492657	0.0068461	0.0339275	-0.695109	-0.668062
rs111725863	8	57153392	0.040721	0.218389	0.00982665	1.34683	0.688978
rs11988716	8	57153503	0.492657	0.00702883	0.0339275	-0.683669	-0.638668
rs11988720	8	57153516	0.492657	0.00702883	0.0339275	-0.683669	-0.638668
rs547917294	8	57154315	0.0213618	0.189372	0.00975514	1.28808	0.477929
rs6991452	8	57154608	0.492657	0.00688839	0.0339275	-0.692435	-0.661191
rs112037664	8	57154699	0.0106809	0.201537	0.00970884	1.31719	0.582501
rs537705718	8	57155037	0.0213618	0.189372	0.00991893	1.28085	0.451957
rs7006920	8	57155191	0.0193591	0.117175	0.00983358	1.07612	-0.283497
rs73596292	8	57155568	0.0640854	0.103885	0.010357	1.00132	-0.552202
rs9650315	8	57155598	0.489319	0.00593656	0.033515	-0.751704	-0.813476
rs148031291	8	57155613	0.0267023	0.175334	0.00963072	1.26021	0.377811
rs191356928	8	57155842	0.012016	0.24966	0.00938959	1.4247	0.968711
rs35063358	8	57156177	0.392523	0.00809915	0.0247558	-0.485237	-1.00191
rs78075161	8	57156269	0.0654206	0.074226	0.00936242	0.899168	-0.919164
rs34098077	8	57156295	0.426569	0.00658155	0.0261845	-0.599716	-0.42296
rs112096167	8	57156341	0.0267023	0.0891994	0.00913609	0.989601	-0.594301
rs548387449	8	57156385	0.012016	0.24966	0.0088935	1.44828	1.05342
rs115864504	8	57156441	0.0206943	0.102978	0.00911426	1.05302	-0.36648
rs576831576	8	57156478	0.012016	0.170858	0.00890651	1.28293	0.459429
rs9650183	8	57156676	0.169559	0.0329723	0.0127218	0.4136	-0.90835
rs9650184	8	57156686	0.169559	0.0329723	0.0127218	0.4136	-0.90835
rs112430182	8	57156830	0.0540721	0.0828849	0.00950761	0.940404	-0.771032
rs76185137	8	57157120	0.243658	0.0146352	0.0154816	-0.0244167	-0.928648
rs71519447	8	57157543	0.012016	0.132996	0.00892526	1.17322	0.0653161
rs71519448	8	57157795	0.413218	0.0067094	0.0251273	-0.573462	-0.355503
rs115527834	8	57157862	0.0213618	0.144301	0.00912378	1.19909	0.158249
8:57157993	8	57157993	0.0206943	0.195948	0.00979292	1.30123	0.525168
rs189869934	8	57158092	0.012016	0.24966	0.00968095	1.41143	0.921041
rs570944509	8	57158131	0.012016	0.170858	0.00967069	1.24718	0.331004
rs574950838	8	57158282	0.012016	0.24966	0.00968379	1.4113	0.920574
rs55811836	8	57158340	0.0133511	0.109551	0.00969834	1.05292	-0.366839
rs56181002	8	57158384	0.131509	0.0401387	0.0126603	0.501118	-0.563503
rs56261906	8	57158479	0.178905	0.0288184	0.0137738	0.320617	-1.27473
rs371556880	8	57158587	0.0133511	0.204209	0.00948753	1.33292	0.639009
rs574888796	8	57158604	0.0133511	0.204209	0.00948753	1.33292	0.639009
rs13271434	8	57158821	0.213618	0.0241588	0.014681	0.216319	-0.100678
rs113318228	8	57158896	0.224967	0.0175266	0.014643	0.0780664	-0.576175
rs73596301	8	57158942	0.104806	0.0576095	0.0110445	0.71735	0.288517
rs73596302	8	57159121	0.0654206	0.0998632	0.0101165	0.994375	-0.577151
rs112819533	8	57159368	0.274366	0.0179806	0.0169662	0.0252193	-0.757933
rs73598108	8	57159672	0.269025	0.0184847	0.016876	0.0395425	-0.708671
rs11994717	8	57160043	0.495327	0.00598326	0.0335542	-0.748809	-0.806038
rs80293730	8	57160114	0.268358	0.0185422	0.0169508	0.0389715	-0.710635
rs77582275	8	57160115	0.268358	0.0185422	0.0169508	0.0389715	-0.710635
rs73598110	8	57160272	0.268358	0.0185422	0.0169508	0.0389715	-0.710635
rs62515437	8	57160328	0.0781041	0.0597631	0.0107976	0.743107	-1.47978
rs115328722	8	57161020	0.0493992	0.0997035	0.0101289	0.993149	-0.581555
rs140567732	8	57161118	0.0113485	0.227745	0.00934011	1.3871	0.83364
rs73598111	8	57161392	0.268358	0.0185422	0.0166055	0.0479101	-0.679892
rs35093016	8	57161412	0.226969	0.0209886	0.0164304	0.106336	-0.478946
rs62515438	8	57161608	0.0781041	0.0632231	0.0114745	0.741143	-1.48684
rs143112283	8	57161798	0.018024	0.216082	0.0105601	1.31095	0.560085
rs4415282	8	57161817	0.168892	0.0304762	0.0145009	0.322566	-1.26705
rs4439102	8	57162337	0.14486	0.0385444	0.0136097	0.452113	-0.756597
rs186991865	8	57162354	0.0293725	0.122015	0.0110133	1.04449	-0.397122
rs181523717	8	57162569	0.0173565	0.103847	0.0109297	0.977785	-0.636748
rs190028042	8	57162891	0.0173565	0.103847	0.0109297	0.977785	-0.636748
rs572785068	8	57162929	0.0173565	0.103847	0.0109297	0.977785	-0.636748
rs61708227	8	57163150	0.0340454	0.100221	0.0111945	0.951952	-0.729548
rs73682461	8	57163666	0.14486	0.040369	0.0136912	0.469605	-0.687674
rs13282345	8	57163708	0.216288	0.0243629	0.0168509	0.160105	-0.294017
rs74890000	8	57164165	0.0420561	0.100753	0.0110413	0.960237	-0.699785
rs13260658	8	57165144	0.216288	0.0243629	0.0166128	0.166286	-0.272758
rs62515439	8	57165417	0.590788	0.00466611	0.0524831	-1.05106	-0.787429
rs12375443	8	57165497	0.216288	0.0243629	0.0151665	0.205843	-0.136709
rs73598113	8	57165683	0.276368	0.0169057	0.016773	0.00342112	-0.832904
rs67565274	8	57165771	0.216288	0.0243629	0.0149858	0.211049	-0.118804
rs73682462	8	57165955	0.14486	0.040369	0.0119012	0.530456	-0.447902
rs73598115	8	57166051	0.0580774	0.12086	0.00993461	1.08513	-0.251131
rs9721192	8	57166109	0.0781041	0.0724651	0.0103329	0.845906	-1.1105
rs34114399	8	57166135	0.492657	0.00548931	0.0327343	-0.775485	-0.874579
rs34985835	8	57166158	0.216288	0.0236961	0.0153289	0.189165	-0.19407
rs183900654	8	57166309	0.0173565	0.103847	0.00961989	1.03322	-0.437608
rs72656020	8	57166349	0.160881	0.0339083	0.012859	0.421097	-0.87881
rs72656021	8	57166381	0.216288	0.024025	0.0153289	0.195152	-0.173479
rs115873397	8	57166677	0.0193591	0.117175	0.00981381	1.077	-0.280336
rs147374330	8	57166951	0.0186916	0.242818	0.00939527	1.41237	0.924418
rs35587857	8	57167248	0.492657	0.00590565	0.0331291	-0.748942	-0.80638
rs66592895	8	57167361	0.216288	0.0243622	0.0148695	0.21442	-0.10721
rs4446711	8	57167759	0.276368	0.0164168	0.0172214	-0.0207792	-0.916137
8:57167777	8	57167777	0.0133511	0.136783	0.00939067	1.16334	0.0298241
rs757768619	8	57167952	0.0133511	0.136783	0.00939067	1.16334	0.0298241
rs7840181	8	57168032	0.216288	0.0243622	0.0148215	0.215826	-0.102374
rs7822536	8	57168085	0.492657	0.00535005	0.0331291	-0.791852	-0.916632
rs7840305	8	57168101	0.584112	0.00415278	0.0502065	-1.08242	-0.873165
8:57168152	8	57168152	0.0100134	0.102207	0.00964499	1.02518	-0.46649
rs74435028	8	57168176	0.0380507	0.130117	0.0101911	1.10611	-0.175764
rs7844135	8	57168246	0.14486	0.0409817	0.0128809	0.502643	-0.557494
rs148693341	8	57168363	0.0260347	0.133364	0.00988346	1.13013	-0.0894766
rs111469461	8	57168460	0.0173565	0.103847	0.00976392	1.02677	-0.460778
rs35928074	8	57168612	0.216288	0.0240064	0.015353	0.194134	-0.17698
rs79373515	8	57168683	0.0400534	0.118619	0.0102922	1.06165	-0.335478
rs73598119	8	57169025	0.276368	0.0150713	0.0178288	-0.0729733	-1.09565
rs186564973	8	57169334	0.0173565	0.103847	0.00974783	1.02749	-0.458192
rs77470881	8	57169423	0.0400534	0.118619	0.0101653	1.06703	-0.316152
rs6987156	8	57169465	0.216288	0.0238844	0.0151747	0.196993	-0.167147
rs116220333	8	57169469	0.170895	0.0279452	0.013196	0.325865	-1.25405
rs7001649	8	57169520	0.199599	0.0272785	0.0141174	0.286067	-1.41087
rs73598122	8	57169563	0.276368	0.0137062	0.01757	-0.107857	-1.21563
rs146583118	8	57169606	0.0173565	0.103847	0.0098705	1.02205	-0.477734
rs6474053	8	57169733	0.198932	0.0274609	0.0147567	0.269725	-1.47526
rs112347372	8	57169808	0.0173565	0.103847	0.00985922	1.02255	-0.475938
rs6474054	8	57169889	0.216288	0.0242173	0.0156043	0.190881	-0.188168
rs141269957	8	57169942	0.0400534	0.118619	0.0103682	1.05845	-0.346974
rs114914008	8	57169987	0.0680908	0.0596008	0.0109129	0.737311	-1.50061
rs57626491	8	57170336	0.216288	0.0245776	0.0157151	0.194223	-0.176674
rs67742458	8	57170647	0.012016	0.132996	0.00992714	1.12702	-0.100649
rs36108549	8	57170939	0.216288	0.0248983	0.0157151	0.199853	-0.15731
rs34064280	8	57170968	0.216288	0.0248983	0.0157151	0.199853	-0.15731
8:57171290	8	57171290	0.0146862	0.24966	0.00923459	1.43193	0.994683
rs138015369	8	57171297	0.058745	0.0757479	0.0105282	0.857015	-1.07059
rs111559841	8	57171614	0.11215	0.0385324	0.0121099	0.502687	-0.55732
rs114410622	8	57171719	0.0400534	0.118619	0.00976305	1.08457	-0.253142
rs7841006	8	57172068	0.492657	0.00514571	0.0346434	-0.828175	-1.00996
rs114124233	8	57172123	0.0367156	0.0945121	0.00935193	1.00459	-0.540456
rs7829319	8	57172232	0.219626	0.0248051	0.0149744	0.219191	-0.0908006
rs7842347	8	57172272	0.219626	0.0248051	0.0149744	0.219191	-0.0908006
rs10097183	8	57172314	0.0287049	0.153141	0.00875637	1.24277	0.315161
rs7825725	8	57172347	0.492657	0.00538323	0.035202	-0.815524	-0.977455
8:57172836	8	57172836	0.0580774	0.12086	0.010623	1.05604	-0.355631
rs61007400	8	57172962	0.0433912	0.163296	0.0103123	1.19962	0.160153
rs573264489	8	57172963	0.0173565	0.103847	0.0100671	1.01349	-0.508484
rs7830176	8	57172974	0.198932	0.0290669	0.0150471	0.285947	-1.41134
rs112593311	8	57173138	0.0260347	0.133364	0.0101096	1.1203	-0.124789
rs7830588	8	57173280	0.198932	0.0290669	0.0151146	0.284002	-1.41901
rs77978038	8	57173316	0.351135	0.0132594	0.0208024	-0.195589	0.663791
rs7009899	8	57174475	0.219626	0.0246726	0.016189	0.182995	-0.215291
rs6990975	8	57174905	0.219626	0.0246726	0.016189	0.182995	-0.215291
rs79291464	8	57175032	0.198932	0.0290669	0.0154073	0.275672	-1.45183
rs183758639	8	57175448	0.0206943	0.0748639	0.0104657	0.854504	-1.07961
rs150393448	8	57175497	0.101469	0.0609504	0.0122419	0.697127	0.208833
rs191577114	8	57175824	0.0206943	0.0748639	0.0104394	0.855595	-1.07569
rs142591922	8	57175825	0.273031	0.0181744	0.0170235	0.0284124	-0.746951
rs190048451	8	57176434	0.0206943	0.0748639	0.0100577	0.871774	-1.01757
rs535870978	8	57176706	0.040721	0.218389	0.0102561	1.32825	0.622232
rs13255703	8	57176712	0.198932	0.0257173	0.0148143	0.239544	-1.59418
rs112465911	8	57176982	0.273031	0.0181744	0.0165548	0.0405361	-0.705254
rs13265168	8	57177002	0.198932	0.0257173	0.0149283	0.236214	-1.60731
rs13257673	8	57177003	0.198932	0.0257173	0.0149283	0.236214	-1.60731
rs12056672	8	57177012	0.0781041	0.0724651	0.0107753	0.827701	-1.1759
rs4562290	8	57177201	0.219626	0.0216811	0.015481	0.146281	-0.341562
rs111263450	8	57177302	0.0206943	0.0748639	0.00967878	0.888452	-0.95766
rs36135139	8	57177322	0.160881	0.0308312	0.0135268	0.357793	-1.12825
rs4562291	8	57177406	0.219626	0.0213285	0.015481	0.13916	-0.366054
rs34983806	8	57177488	0.198932	0.025319	0.0147272	0.235325	-1.61081
rs35827275	8	57177621	0.219626	0.0213697	0.015481	0.139998	-0.363171
rs188981089	8	57177721	0.012016	0.24966	0.00941059	1.42373	0.965226
rs140545354	8	57177787	0.219626	0.0213697	0.0153483	0.143737	-0.350312
rs150444542	8	57177793	0.219626	0.0213697	0.0153483	0.143737	-0.350312
rs138451717	8	57177868	0.0420561	0.100753	0.0100116	1.00275	-0.547065
rs148842317	8	57177908	0.0206943	0.0748639	0.00961517	0.891316	-0.947371
rs137873114	8	57177951	0.0781041	0.0724651	0.0106923	0.831059	-1.16383
rs531378316	8	57178134	0.0173565	0.103847	0.00955366	1.03622	-0.426831
rs541923573	8	57178136	0.0173565	0.103847	0.00955366	1.03622	-0.426831
8:57178147	8	57178147	0.0173565	0.103847	0.00955366	1.03622	-0.426831
rs56043789	8	57178319	0.492657	0.00520258	0.0339174	-0.814204	-0.974063
rs146028516	8	57178696	0.0680908	0.0620881	0.0103044	0.779986	-1.3473
rs7833122	8	57178720	0.218959	0.0214558	0.0148941	0.158531	-0.29943
rs7833131	8	57178744	0.491989	0.00517349	0.0338296	-0.815513	-0.977426
rs112934279	8	57178824	0.0387183	0.0847297	0.00974049	0.939455	-0.774441
rs188778317	8	57178909	0.0206943	0.0743516	0.00945133	0.895797	-0.931274
rs150764338	8	57178974	0.0380507	0.130117	0.0097065	1.12727	-0.0997507
rs7815788	8	57179020	0.218291	0.0211282	0.015064	0.146921	-0.339361
rs7837540	8	57179207	0.586115	0.00417998	0.0519854	-1.09471	-0.906765
rs566385796	8	57179365	0.012016	0.24966	0.00924965	1.43122	0.992133
rs556668219	8	57179518	0.012016	0.24966	0.00924965	1.43122	0.992133
rs5027180	8	57179597	0.586115	0.00417239	0.0519854	-1.0955	-0.908925
rs5027179	8	57179633	0.197597	0.0250481	0.0142439	0.245144	-1.57212
rs5027178	8	57179658	0.218291	0.0212168	0.0149628	0.151666	-0.323041
rs5027177	8	57179659	0.218291	0.0212168	0.0149628	0.151666	-0.323041
rs5027176	8	57179749	0.218291	0.0212168	0.0149628	0.151666	-0.323041
rs13278176	8	57180234	0.572096	0.00457457	0.0486907	-1.0271	-0.721924
rs13269594	8	57180235	0.572096	0.00457457	0.0486907	-1.0271	-0.721924
8:57180517	8	57180517	0.0133511	0.136783	0.00938393	1.16365	0.0309377
rs36076243	8	57180599	0.218291	0.0212168	0.0151029	0.147618	-0.336964
rs66518479	8	57180675	0.218291	0.0212168	0.0151029	0.147618	-0.336964
rs73682464	8	57180738	0.143525	0.0351668	0.0127888	0.439304	-0.807069
rs56059626	8	57180812	0.0781041	0.0724651	0.0105456	0.837058	-1.14228
rs543087782	8	57180818	0.012016	0.24966	0.00940825	1.42384	0.965622
rs73598128	8	57180888	0.058745	0.12311	0.0100381	1.08864	-0.238522
rs545012266	8	57181123	0.0206943	0.195948	0.00937784	1.32004	0.59274
rs11988517	8	57181143	0.198264	0.0244098	0.014283	0.232745	-1.62097
rs4576404	8	57181155	0.198264	0.0244098	0.014283	0.232745	-1.62097
rs113933371	8	57181250	0.0607477	0.0495471	0.0102809	0.682988	-1.69575
rs142933115	8	57181286	0.0206943	0.0743516	0.00943048	0.896757	-0.927825
rs192532701	8	57181316	0.012016	0.24966	0.00927221	1.43017	0.988361
rs189037582	8	57181425	0.0380507	0.130117	0.00971674	1.12681	-0.101403
rs80160874	8	57181438	0.273698	0.0157093	0.0163478	-0.0173017	-0.904177
rs532647513	8	57181511	0.0173565	0.103847	0.00925896	1.04983	-0.377939
rs13254111	8	57181776	0.492657	0.00469287	0.0341608	-0.862089	-1.0971
rs531737733	8	57181837	0.0206943	0.0777643	0.00933091	0.920856	-0.841254
rs67752445	8	57182034	0.223632	0.0205864	0.0147739	0.144085	-0.349115
rs4601281	8	57182353	0.492657	0.00463784	0.0338935	-0.863801	-1.1015
rs77031402	8	57182364	0.058745	0.12311	0.0097608	1.10081	-0.194803
rs13270709	8	57182507	0.218959	0.0216204	0.0147978	0.164666	-0.27833
rs145346223	8	57182825	0.0300401	0.156466	0.00937068	1.22265	0.242884
rs13260966	8	57182832	0.492657	0.00480713	0.0338935	-0.848231	-1.06149
rs28538240	8	57182945	0.218959	0.0216204	0.0147184	0.167004	-0.270289
rs12056556	8	57183090	0.568758	0.00413933	0.0475079	-1.05984	-0.811433
rs28447646	8	57183102	0.218959	0.0216204	0.0147683	0.165532	-0.275352
rs75610866	8	57183512	0.0387183	0.127236	0.00968305	1.1186	-0.130896
rs115686745	8	57183608	0.0320427	0.105659	0.00817561	1.11139	-0.156797
rs13272414	8	57183609	0.198932	0.025316	0.0131857	0.283292	-1.4218
rs116405802	8	57183617	0.0206943	0.0774876	0.00827328	0.971554	-0.659131
rs13272994	8	57183788	0.218959	0.0215539	0.0138205	0.193002	-0.180873
rs7010767	8	57183833	0.584112	0.00397619	0.0474102	-1.0764	-0.856707
rs192191632	8	57184598	0.353805	0.00955317	0.0184534	-0.285928	0.14427
rs188513807	8	57184638	0.275033	0.0160831	0.0147961	0.0362239	-0.720085
rs564588594	8	57184642	0.110147	0.0226172	0.00977502	0.364322	-1.10252
8:57184646	8	57184646	0.110147	0.0226172	0.00977502	0.364322	-1.10252
rs74774736	8	57184728	0.386515	0.00962698	0.0206411	-0.331243	-0.116327
rs13254660	8	57185497	0.218959	0.0190084	0.0141617	0.12783	-0.405021
rs112933829	8	57185766	0.0280374	0.0933757	0.00860419	1.03552	-0.429345
rs62515451	8	57185820	0.0781041	0.0724651	0.00923348	0.894763	-0.934989
rs4636178	8	57185950	0.0607477	0.0577429	0.00903263	0.805684	-1.25499
rs4469431	8	57186033	0.218959	0.0203729	0.0139013	0.165998	-0.273749
rs4636179	8	57186286	0.218959	0.0203729	0.0139013	0.165998	-0.273749
rs4463394	8	57186360	0.586115	0.00357038	0.0485827	-1.13377	-1.01355
rs34931142	8	57186807	0.197597	0.026998	0.0129675	0.318476	-1.28317
rs7012906	8	57186993	0.584112	0.00355455	0.0482439	-1.13266	-1.01052
rs116021368	8	57187020	0.17223	0.0245178	0.0117463	0.31958	-1.27882
rs539992174	8	57187021	0.0133511	0.0584692	0.00812834	0.856925	-1.07091
rs35811702	8	57187244	0.218959	0.0206553	0.0136373	0.180301	-0.224556
rs7838504	8	57187301	0.218959	0.0206553	0.0136373	0.180301	-0.224556
rs150375175	8	57187309	0.0680908	0.0620881	0.00891376	0.842947	-1.12113
rs183886835	8	57187310	0.012016	0.24966	0.00803016	1.49262	1.2127
rs7838625	8	57187365	0.489319	0.00404846	0.0315491	-0.891698	-1.17318
rs59038213	8	57187431	0.273698	0.013403	0.015327	-0.0582569	-1.04504
rs59555448	8	57187439	0.273698	0.013403	0.015327	-0.0582569	-1.04504
rs7833135	8	57187525	0.218959	0.0209601	0.0137347	0.183574	-0.213299
rs67781593	8	57187632	0.012016	0.108116	0.00832272	1.11362	-0.148786
rs143071227	8	57187862	0.0260347	0.133364	0.00858637	1.19123	0.130014
rs564588991	8	57187983	0.0206943	0.195948	0.00846418	1.36456	0.752669
rs144695269	8	57188086	0.0387183	0.138738	0.00874106	1.20063	0.163781
rs148507856	8	57188087	0.0280374	0.0933757	0.00854619	1.03846	-0.418784
rs114600657	8	57188144	0.0954606	0.159592	0.00726427	1.34182	0.67098
rs11992729	8	57188153	0.198932	0.0273557	0.00999391	0.437312	-0.814918
rs111900775	8	57188174	0.0200267	0.0841482	0.00706424	1.07598	-0.284
rs13262665	8	57188282	0.492657	0.00409773	0.0264287	-0.809532	-0.962059
rs13261678	8	57188333	0.198932	0.0273557	0.010243	0.426621	-0.857044
rs146837305	8	57188506	0.0387183	0.138738	0.00756648	1.2633	0.388912
rs188621862	8	57188688	0.0253672	0.158232	0.00734886	1.33307	0.639547
rs11993669	8	57188868	0.198932	0.029869	0.010243	0.464794	-0.70663
rs189262580	8	57189194	0.0260347	0.133364	0.00744962	1.2529	0.351552
rs4629840	8	57189267	0.160214	0.038135	0.0094084	0.607808	-0.143112
rs143423676	8	57189344	0.058745	0.12311	0.00768307	1.20476	0.178618
rs4639485	8	57189351	0.218959	0.0229807	0.0106771	0.332909	0.300313
rs112780807	8	57189369	0.273698	0.0139132	0.0119089	0.0675548	-0.612328
rs7461965	8	57189551	0.584112	0.00353161	0.0400364	-1.05448	-0.796779
rs138808914	8	57189568	0.0267023	0.157428	0.00664689	1.37446	0.788233
rs140524985	8	57189584	0.0200267	0.0841482	0.00687265	1.08792	-0.241108
rs4598231	8	57189725	0.198932	0.0301513	0.00965982	0.494338	-0.590218
rs190955166	8	57189857	0.012016	0.24966	0.00672131	1.5699	1.49031
rs113544538	8	57189901	0.0200267	0.0841482	0.00699216	1.08043	-0.268015
rs55724634	8	57190095	0.0781041	0.0680185	0.00777338	0.942017	-0.765237
rs536385949	8	57190099	0.012016	0.24966	0.00678528	1.56578	1.47551
rs112734236	8	57190202	0.112817	0.037431	0.00848555	0.644551	0.00166713
rs111351294	8	57190204	0.0200267	0.0841482	0.00718855	1.0684	-0.31123
rs113124931	8	57190370	0.0200267	0.0841482	0.00718855	1.0684	-0.31123
rs4623388	8	57190484	0.218959	0.022973	0.0104193	0.343381	0.33633
rs4333564	8	57190523	0.218959	0.022973	0.0104193	0.343381	0.33633
rs536326356	8	57190567	0.012016	0.24966	0.0067915	1.56538	1.47408
rs142134709	8	57190653	0.0140187	0.165789	0.00660491	1.39969	0.878867
rs9692886	8	57190757	0.198932	0.0301513	0.00982452	0.486995	-0.619152
rs112167694	8	57190804	0.0200267	0.0841482	0.0068413	1.08991	-0.233959
rs9694047	8	57190812	0.0387183	0.138738	0.00704915	1.29406	0.499411
rs9693150	8	57190848	0.584112	0.00393699	0.0374602	-0.978405	-0.588795
rs9692896	8	57190857	0.0387183	0.138738	0.00740629	1.2726	0.42232
rs9693164	8	57190947	0.218959	0.0236164	0.0108327	0.338475	0.319456
rs76623919	8	57191191	0.198932	0.0309381	0.0103781	0.474376	-0.668874
rs62515454	8	57191451	0.012016	0.191809	0.00747839	1.40906	0.912527
rs145019778	8	57192034	0.0246996	0.210607	0.0076559	1.43948	1.02181
rs112154736	8	57192093	0.024032	0.110712	0.00762775	1.1618	0.0242919
rs189530018	8	57192202	0.0200267	0.0841482	0.00760665	1.04385	-0.399421
rs146390852	8	57192580	0.0200267	0.0841482	0.00760665	1.04385	-0.399421
rs138304214	8	57192645	0.0200267	0.0841482	0.00760665	1.04385	-0.399421
rs13248165	8	57192842	0.198932	0.0309381	0.0103114	0.477176	-0.657841
rs13275320	8	57193032	0.47263	0.00550087	0.0226539	-0.614711	-0.461488
8:57193073	8	57193073	0.0133511	0.136783	0.00665857	1.31265	0.566192
rs78810907	8	57193247	0.273698	0.0148614	0.0114594	0.112899	-0.456374
rs62515456	8	57193282	0.0781041	0.0709873	0.00735759	0.984445	-0.612823
rs62515457	8	57193369	0.0781041	0.0709873	0.00735759	0.984445	-0.612823
rs13281759	8	57193582	0.198932	0.0309381	0.00946821	0.514226	-0.511853
rs142553208	8	57193645	0.0200267	0.0841482	0.00666178	1.10145	-0.192504
rs60138631	8	57193695	0.584112	0.00374821	0.0374602	-0.999746	-0.64714
rs147146868	8	57193705	0.0300401	0.149754	0.00685897	1.33912	0.661281
rs7460090	8	57194163	0.186916	0.0336232	0.00931333	0.557533	-0.34121
rs4075156	8	57194486	0.584112	0.00391025	0.0374602	-0.981365	-0.596887
rs4075155	8	57194617	0.0781041	0.0709873	0.0073428	0.985319	-0.609683
8:57194698	8	57194698	0.0133511	0.136783	0.00657978	1.31782	0.584765
rs72656034	8	57194766	0.198932	0.0312817	0.00941104	0.521654	-0.482585
rs13260033	8	57194966	0.492657	0.00483139	0.0247405	-0.709336	-0.704616
rs7460900	8	57194996	0.269693	0.0188332	0.0106358	0.248152	0.00880583
rs80164079	8	57195000	0.0113485	0.0716561	0.00656247	1.03819	-0.419754
rs74850003	8	57195002	0.0734312	0.0749625	0.00748103	1.00088	-0.553783
rs13266192	8	57195456	0.198932	0.0306995	0.00988576	0.492122	-0.59895
rs149172566	8	57195593	0.0273698	0.178365	0.00701277	1.40542	0.899451
rs545810769	8	57195930	0.0387183	0.138738	0.00733578	1.27675	0.437228
rs7463962	8	57195932	0.198932	0.0305742	0.00995589	0.487275	-0.618048
8:57196152	8	57196152	0.0100134	0.224488	0.00650071	1.53823	1.37655
rs13270548	8	57196239	0.198932	0.0305742	0.0098267	0.492948	-0.595695
rs34495936	8	57196273	0.47263	0.00548579	0.0226866	-0.616531	-0.466164
rs55752715	8	57196353	0.160214	0.0393299	0.00881324	0.649588	0.0215144
rs79815207	8	57196390	0.0387183	0.138738	0.00701878	1.29593	0.506129
rs182155298	8	57196587	0.012016	0.24966	0.00667523	1.57288	1.50102
rs549773430	8	57196653	0.0206943	0.195948	0.0067686	1.46164	1.10141
rs7841846	8	57196776	0.0387183	0.138738	0.00701145	1.29639	0.507781
rs3924847	8	57197009	0.198932	0.0308375	0.009605	0.506582	-0.541973
rs73598156	8	57197096	0.273698	0.0146914	0.0112037	0.117705	-0.439844
rs138879154	8	57197135	0.0126836	0.248947	0.00640699	1.58945	1.56054
rs78081690	8	57197241	0.17223	0.0257046	0.00903278	0.454189	-0.748417
rs73598158	8	57197250	0.273698	0.0137204	0.0112037	0.0880061	-0.541989
rs115559483	8	57197316	0.0954606	0.159592	0.00637122	1.39879	0.875634
rs34035722	8	57197333	0.198932	0.0308375	0.00957761	0.507822	-0.537087
rs78625941	8	57197338	0.273698	0.0137204	0.0118498	0.0636549	-0.625741
rs34108747	8	57197355	0.198932	0.0308375	0.0104895	0.468326	-0.692713
rs183745004	8	57197532	0.0140187	0.206921	0.00718287	1.45951	1.09376
rs76691788	8	57197588	0.198932	0.0308375	0.0105884	0.464248	-0.708782
rs113234919	8	57197652	0.0206943	0.139744	0.00749639	1.27048	0.414704
rs10958478	8	57198009	0.0781041	0.0722525	0.008283	0.940665	-0.770094
rs11990562	8	57198214	0.160214	0.0393299	0.00975848	0.605341	-0.152832
rs73598160	8	57198887	0.0927904	0.0635685	0.00862141	0.867664	-1.03234
rs34205064	8	57199171	0.205607	0.0283178	0.0109763	0.411606	0.570978
8:57199252	8	57199252	0.0233645	0.231587	0.00769771	1.47835	1.16144
rs57580475	8	57199467	0.0580774	0.125461	0.00815617	1.18702	0.11489
rs148366927	8	57199693	0.0193591	0.0887905	0.00760264	1.0674	-0.314822
rs59493383	8	57199697	0.0580774	0.125461	0.0080838	1.19089	0.128792
rs143217749	8	57199769	0.0146862	0.219377	0.00712373	1.48848	1.19783
rs35294340	8	57199992	0.168224	0.036587	0.0097985	0.572167	-0.283548
rs7815909	8	57200362	0.168224	0.036587	0.0097985	0.572167	-0.283548
rs115808874	8	57200372	0.0233645	0.123715	0.00665127	1.26952	0.411256
rs7815925	8	57200382	0.168224	0.036587	0.00909654	0.604451	-0.156339
rs7836297	8	57200472	0.168224	0.036587	0.00909654	0.604451	-0.156339
rs7823077	8	57200479	0.168224	0.036587	0.00909654	0.604451	-0.156339
rs150726269	8	57200488	0.0193591	0.0887905	0.00681993	1.11459	-0.145301
rs565970675	8	57200719	0.012016	0.24966	0.00670653	1.57085	1.49373
rs7835730	8	57200847	0.0781041	0.0722525	0.00742078	0.988403	-0.598604
rs76064116	8	57201225	0.0373832	0.143861	0.00696674	1.31491	0.574311
rs57887485	8	57201243	0.168224	0.036587	0.00875395	0.621123	-0.0906463
rs551418209	8	57201367	0.012016	0.24966	0.00633299	1.59574	1.58314
rs35835348	8	57201435	0.168224	0.036587	0.0087466	0.621487	-0.0892121
rs35152040	8	57201462	0.168224	0.036587	0.0087466	0.621487	-0.0892121
rs73598161	8	57201541	0.136182	0.049841	0.0077897	0.806066	0.638086
rs143399485	8	57201600	0.0173565	0.149184	0.00619847	1.38144	0.813308
rs146715123	8	57201606	0.206943	0.0195316	0.00899356	0.336806	0.313716
rs139642066	8	57201617	0.0100134	0.171289	0.00571868	1.47643	1.15454
rs62515458	8	57201675	0.43725	0.00682277	0.0176937	-0.413859	0.054579
rs192345098	8	57201677	0.0126836	0.237903	0.00552519	1.63405	1.72076
rs35349430	8	57201707	0.168224	0.0353437	0.00799296	0.645605	0.00582021
rs34263240	8	57201732	0.168224	0.0353437	0.00799296	0.645605	0.00582021
rs183651941	8	57201749	0.012016	0.24966	0.00562586	1.64716	1.76786
rs35423308	8	57201836	0.168224	0.0353437	0.00805936	0.642012	-0.0083373
rs34181476	8	57201839	0.593458	0.00392174	0.0373423	-0.978722	-0.589661
8:57201961	8	57201961	0.0233645	0.231587	0.00584446	1.59797	1.59115
rs55662126	8	57202002	0.154873	0.0391503	0.00756718	0.713801	0.274533
rs34747243	8	57202187	0.168224	0.0347063	0.00814944	0.629281	-0.0585013
rs7829168	8	57202216	0.593458	0.00393805	0.0373423	-0.97692	-0.584735
rs13279155	8	57202446	0.168224	0.0347063	0.00885327	0.593305	-0.200258
rs138461424	8	57202511	0.0113485	0.249459	0.00617888	1.60609	1.62032
rs36122101	8	57202560	0.168892	0.034433	0.00889402	0.587877	-0.221646
rs141277561	8	57202569	0.0233645	0.123715	0.00634068	1.29029	0.485868
rs35845576	8	57202652	0.168224	0.0347063	0.00897475	0.587386	-0.22358
rs73679807	8	57202782	0.164887	0.035856	0.0087205	0.61402	-0.118634
rs79664732	8	57202790	0.164887	0.035856	0.0087205	0.61402	-0.118634
rs77831403	8	57202791	0.164887	0.035856	0.0087205	0.61402	-0.118634
rs67283156	8	57202814	0.166222	0.035533	0.00893252	0.599658	-0.175225
rs13251457	8	57202902	0.166889	0.0351519	0.00895132	0.594062	-0.197275
rs13260127	8	57202941	0.166889	0.0351519	0.00895132	0.594062	-0.197275
rs80218703	8	57203117	0.0373832	0.143861	0.0067204	1.33055	0.630495
rs138766966	8	57203528	0.0287049	0.15865	0.00664365	1.37803	0.801058
rs139299076	8	57203739	0.012016	0.24966	0.00647738	1.58595	1.54797
rs13269647	8	57203809	0.166889	0.0351519	0.00898463	0.592449	-0.203631
rs62515459	8	57204168	0.136849	0.0518838	0.00774225	0.826165	0.717282
rs13270845	8	57204188	0.166889	0.0351519	0.00902199	0.590647	-0.210731
rs73679810	8	57204206	0.0106809	0.13148	0.00632617	1.31772	0.584405
rs13260778	8	57204375	0.166889	0.0355603	0.00883988	0.604518	-0.156075
rs145658925	8	57204452	0.034713	0.094446	0.00664344	1.15279	-0.00807483
rs147730060	8	57204499	0.0206943	0.0794039	0.00648068	1.08822	-0.24003
rs7843069	8	57204762	0.0373832	0.143861	0.00663565	1.33606	0.650288
rs79528561	8	57204768	0.17223	0.0279048	0.00886975	0.497768	-0.576703
rs55853952	8	57204930	0.166889	0.0355603	0.0086257	0.61517	-0.114103
rs11988714	8	57205891	0.165554	0.0358975	0.0086068	0.620223	-0.0941926
rs11987972	8	57205975	0.448598	0.00490391	0.022574	-0.663065	-0.585728
rs75738956	8	57205997	0.0226969	0.13069	0.0059216	1.3438	0.678093
rs11991218	8	57206016	0.159546	0.0377613	0.00796514	0.675854	0.125011
rs111366787	8	57206020	0.289052	0.0116238	0.0124269	-0.0290148	-0.944462
rs58705840	8	57206157	0.158879	0.0380397	0.00822362	0.665174	0.082928
rs56127704	8	57206231	0.158879	0.0380397	0.00822362	0.665174	0.082928
rs60698069	8	57206322	0.158879	0.0380397	0.00822362	0.665174	0.082928
rs55771752	8	57206332	0.158879	0.0380397	0.00822362	0.665174	0.082928
rs73598163	8	57206489	0.0267023	0.157428	0.00594481	1.42294	0.962389
rs7830135	8	57206571	0.0373832	0.143861	0.00616765	1.36782	0.76438
rs13253280	8	57206663	0.15287	0.0399439	0.0080153	0.69753	0.210421
rs141900788	8	57206753	0.0186916	0.0825714	0.00564071	1.1655	0.0375835
rs13256737	8	57206759	0.15287	0.0399439	0.00756071	0.722887	0.310335
rs138085446	8	57206829	0.0373832	0.143861	0.00587362	1.38904	0.840609
rs111626023	8	57206878	0.255007	0.0134669	0.0108266	0.0947753	-0.518707
rs13258040	8	57207208	0.14753	0.0424044	0.00790155	0.729698	0.337172
rs56042981	8	57207813	0.14753	0.0424044	0.00790155	0.729698	0.337172
rs35798072	8	57207926	0.14753	0.0424044	0.00790155	0.729698	0.337172
rs6998645	8	57208176	0.241656	0.0153489	0.0103326	0.171867	-0.253563
rs13249464	8	57208233	0.14753	0.0424044	0.00774561	0.738355	0.371284
rs139863118	8	57208399	0.018024	0.0823984	0.0059477	1.14157	-0.0483806
rs35261804	8	57208583	0.59279	0.00417484	0.0362511	-0.938682	-0.480195
rs67159733	8	57208791	0.14753	0.0424044	0.0078229	0.734043	0.354293
rs67705717	8	57208798	0.14753	0.0424044	0.0078229	0.734043	0.354293
rs7833143	8	57208850	0.182911	0.0313375	0.00844594	0.569416	-0.294388
rs151296174	8	57208955	0.0200267	0.0675495	0.00601649	1.05028	-0.376323
rs140790754	8	57209100	0.0293725	0.119582	0.00614221	1.28934	0.482456
8:57209154	8	57209154	0.0153538	0.112981	0.00592018	1.28067	0.45131
rs4075154	8	57209246	0.423899	0.00524222	0.0205768	-0.593863	-0.407921
rs150112683	8	57209291	0.0293725	0.119582	0.00641838	1.27024	0.413842
rs6474057	8	57209655	0.15287	0.04018	0.00817896	0.691312	0.18592
rs568472159	8	57209677	0.0153538	0.112981	0.00646459	1.24246	0.314048
rs116716514	8	57210233	0.0166889	0.169816	0.00646744	1.41925	0.949133
rs78372325	8	57210305	0.0373832	0.143861	0.00667791	1.3333	0.640374
rs114223114	8	57210346	0.0507343	0.067349	0.0067479	0.999163	-0.559951
rs148245904	8	57210522	0.0233645	0.160325	0.00640307	1.39861	0.874988
rs4077818	8	57210606	0.296395	0.0143212	0.01172	0.0870507	-0.545275
rs4077819	8	57210682	0.206275	0.0222595	0.00937616	0.375491	0.446767
rs13276221	8	57210878	0.144192	0.0394954	0.00807629	0.689334	0.178126
rs13279861	8	57211120	0.598131	0.00673348	0.0351481	-0.717662	0.12406
rs143854541	8	57211541	0.0287049	0.108674	0.00788654	1.13924	-0.0567507
rs147236263	8	57212000	0.0280374	0.113345	0.00712565	1.20158	0.167194
rs189524659	8	57212161	0.0100134	0.0960492	0.00696513	1.13956	-0.0556011
rs551983677	8	57213355	0.040721	0.218907	0.00720368	1.48271	1.1771
rs571846272	8	57213356	0.040721	0.218907	0.00720368	1.48271	1.1771
rs531279984	8	57213357	0.040721	0.218907	0.00720368	1.48271	1.1771
rs370818117	8	57213519	0.0146862	0.100608	0.00692092	1.16247	0.0266988
rs13273801	8	57213821	0.192256	0.0291938	0.00946046	0.489379	-0.609758
rs78783977	8	57213885	0.0140187	0.160708	0.00585903	1.43821	1.01724
rs12675983	8	57214306	0.272363	0.0177213	0.0116757	0.181213	-0.221419
rs12679962	8	57214317	0.272363	0.0177213	0.0116757	0.181213	-0.221419
rs145284627	8	57214368	0.0413885	0.0995447	0.00577712	1.23631	0.291955
rs4409393	8	57214372	0.130841	0.100427	0.00467903	1.33169	2.7092
rs12675997	8	57214430	0.272363	0.0177213	0.0106319	0.221886	-0.0815316
rs12680392	8	57214496	0.272363	0.0177213	0.0106319	0.221886	-0.0815316
rs140907971	8	57214509	0.0280374	0.113345	0.0046171	1.39003	0.844165
rs150164610	8	57214677	0.0413885	0.0995447	0.00518889	1.28294	0.459465
rs13282231	8	57214729	0.193591	0.0289547	0.00851948	0.531306	-0.444553
rs13249151	8	57214987	0.271696	0.0177248	0.0109803	0.207965	-0.129411
rs13249494	8	57215147	0.271696	0.0177248	0.0109803	0.207965	-0.129411
rs13257889	8	57215406	0.273031	0.017596	0.0110062	0.203777	-0.143814
rs117262673	8	57215572	0.0233645	0.160325	0.00569257	1.44969	1.05848
rs112668726	8	57215615	0.0774366	0.0762438	0.00646817	1.07142	-0.300381
rs59876971	8	57215766	0.0360481	0.0744116	0.00590297	1.10057	-0.195665
rs4419802	8	57216066	0.440587	0.0100394	0.0186331	-0.268578	0.427862
rs568073115	8	57216451	0.0226969	0.167166	0.0058193	1.45828	1.08934
rs7012109	8	57216600	0.0720961	0.0870233	0.00643374	1.13117	-0.0857406
rs4404909	8	57217202	0.485981	0.0190679	0.0113235	0.226321	1.69945
rs149035653	8	57217887	0.0387183	0.15933	0.00600635	1.42369	0.965083
rs142036934	8	57218037	0.0140187	0.160708	0.00613053	1.41854	0.946582
rs60947092	8	57218137	0.0694259	0.0921999	0.00671506	1.13768	-0.0623547
rs112236825	8	57218377	0.0640854	0.0626241	0.00697491	0.953202	-0.725057
rs572344191	8	57218617	0.0113485	0.106855	0.00655256	1.21238	0.205991
rs6990516	8	57218757	0.0440587	0.102887	0.00677949	1.18116	0.0938391
rs143040777	8	57219404	0.0133511	0.20719	0.00660968	1.49619	1.22553
rs75302448	8	57220165	0.0233645	0.10644	0.00660574	1.20718	0.187311
rs143758263	8	57220270	0.040721	0.098562	0.00683053	1.15925	0.0151315
rs139501473	8	57220363	0.0126836	0.132712	0.00665127	1.3	0.52075
rs114991063	8	57220391	0.0206943	0.0920129	0.00672043	1.13645	-0.0667732
rs145451693	8	57220952	0.0146862	0.218896	0.00649879	1.52741	1.33768
rs13263968	8	57221079	0.0387183	0.0704133	0.00671223	1.02079	-0.48226
rs80275581	8	57221376	0.0200267	0.0981445	0.00652764	1.17711	0.0792902
rs7006968	8	57221860	0.568091	0.0151974	0.0166422	-0.039441	1.97827
rs79527746	8	57222031	0.0400534	0.100244	0.00557792	1.25459	0.357623
rs6986465	8	57222072	0.481308	0.0192798	0.0120177	0.205281	1.64539
rs7011286	8	57222136	0.480641	0.0193263	0.011997	0.207077	1.65
rs140491161	8	57222536	0.0133511	0.20719	0.00684231	1.48117	1.17157
rs72656057	8	57222622	0.0140187	0.19821	0.00680074	1.46457	1.11194
rs59394472	8	57224095	0.0507343	0.0968908	0.00701031	1.14055	-0.0520447
rs138214387	8	57224180	0.0293725	0.13208	0.00729821	1.25762	0.368507
rs533303596	8	57224544	0.0173565	0.182216	0.00705737	1.41194	0.922873
rs144768846	8	57225135	0.0273698	0.115711	0.00738955	1.19476	0.142695
rs114198596	8	57225306	0.0433912	0.1056	0.00742954	1.1527	-0.00839814
rs7004319	8	57225434	0.018024	0.145299	0.00667245	1.33798	0.657186
rs148646692	8	57225675	0.0213618	0.0880029	0.00683241	1.10992	-0.162077
rs141191089	8	57225816	0.0246996	0.205889	0.00668885	1.48828	1.19711
rs4738475	8	57226011	0.561415	0.0151187	0.0150543	0.00185412	2.09117
rs139441794	8	57226019	0.0213618	0.0880029	0.00613129	1.15695	0.00686919
rs149728697	8	57226690	0.0440587	0.102591	0.0063921	1.20547	0.181168
rs4307338	8	57226733	0.294393	0.0361544	0.00746885	0.684908	1.51095
rs148968043	8	57227071	0.0166889	0.1089	0.00638346	1.23197	0.276365
rs4737427	8	57227085	0.0140187	0.19821	0.00637131	1.4929	1.21371
rs549606298	8	57227301	0.0113485	0.106855	0.00641183	1.22181	0.239867
rs113151383	8	57227753	0.0413885	0.214629	0.00651952	1.51747	1.30197
rs141222517	8	57227897	0.0100134	0.24966	0.00619939	1.605	1.61641
rs7011325	8	57228317	0.562083	0.0150127	0.0152081	-0.00561465	2.07075
rs141566690	8	57229008	0.0273698	0.115711	0.00692422	1.223	0.244141
rs73598185	8	57229072	0.0801068	0.0734227	0.00800911	0.962246	-0.692569
rs76920090	8	57229219	0.104806	0.0994723	0.00691562	1.15787	2.0243
rs74496019	8	57229503	0.0213618	0.0880029	0.006855	1.10849	-0.167214
rs58163648	8	57229823	0.0801068	0.0734227	0.00783637	0.971716	-0.658549
rs73598188	8	57230077	0.0801068	0.0734227	0.00783637	0.971716	-0.658549
rs73598189	8	57230260	0.0801068	0.0734227	0.00783637	0.971716	-0.658549
rs7835114	8	57230508	0.0801068	0.0734227	0.00783637	0.971716	-0.658549
rs189632903	8	57230642	0.0113485	0.223679	0.00677962	1.51842	1.30538
rs114335959	8	57230699	0.0213618	0.0880029	0.00690085	1.10559	-0.177632
rs539074227	8	57230788	0.024032	0.216339	0.00684787	1.49958	1.2377
rs12056722	8	57231200	0.0874499	0.0842735	0.0070946	1.07476	-0.288383
rs11993636	8	57231373	0.161549	0.0367371	0.00810241	0.656491	0.0487144
rs116516924	8	57231463	0.0567423	0.126712	0.00734801	1.23665	0.293177
rs182842943	8	57232638	0.0627503	0.104577	0.00745122	1.14721	-0.0281199
rs572216363	8	57232749	0.0173565	0.125265	0.00686505	1.26119	0.381332
rs112503269	8	57232922	0.0774366	0.0761361	0.00726539	1.02033	-0.483913
rs4151640	8	57234009	0.55741	0.00823307	0.0232635	-0.451114	0.852786
rs149019048	8	57234427	0.0413885	0.105261	0.00640737	1.21559	0.217522
rs58815703	8	57234472	0.160881	0.0549855	0.00754653	0.862501	0.860457
rs114114612	8	57235063	0.0433912	0.103819	0.00763664	1.13338	-0.0778016
rs73598199	8	57235103	0.140187	0.0457985	0.00925561	0.694446	0.198269
rs115037045	8	57235406	0.0433912	0.103819	0.00769229	1.13022	-0.0891533
rs73598200	8	57235442	0.0774366	0.0761361	0.00852359	0.950968	-0.733083
rs73598201	8	57235529	0.0774366	0.0761361	0.00852359	0.950968	-0.733083
rs564354141	8	57235572	0.0113485	0.106855	0.0074035	1.15936	0.0155267
rs143502390	8	57236095	0.0387183	0.15933	0.00748228	1.32826	0.622268
rs539248582	8	57236535	0.0300401	0.211204	0.00767468	1.43964	1.02238
rs35028168	8	57236609	0.0387183	0.068332	0.00769756	0.948271	-0.742771
rs35529464	8	57236985	0.0874499	0.0842735	0.00846502	0.998063	-0.563903
rs75697651	8	57237524	0.0213618	0.121558	0.00764024	1.20168	0.167553
rs75970622	8	57237608	0.0774366	0.060309	0.00897826	0.82719	-1.17773
rs77765072	8	57237887	0.0433912	0.103819	0.00804274	1.11087	-0.158665
rs567760195	8	57237994	0.0340454	0.0867846	0.00810439	1.02972	-0.450181
rs111948846	8	57237997	0.0614152	0.113329	0.00874698	1.11248	-0.152881
rs112739891	8	57238297	0.0567423	0.0981921	0.00892425	1.0415	-0.407863
rs73598202	8	57238949	0.0774366	0.0590808	0.00937195	0.799616	-1.27679
rs149970537	8	57239082	0.0140187	0.140733	0.00801827	1.24431	0.320694
rs79286220	8	57239168	0.110147	0.140232	0.00756946	1.26778	2.45738
rs61400335	8	57239464	0.0774366	0.0590241	0.00924372	0.805183	-1.25679
rs149208623	8	57239517	0.0293725	0.13208	0.00782298	1.22747	0.260199
rs59788210	8	57239762	0.0567423	0.0981921	0.00870937	1.05209	-0.369821
rs57655793	8	57239801	0.0774366	0.0591958	0.00930862	0.803405	-1.26318
rs58485707	8	57239835	0.0774366	0.0591958	0.00930862	0.803405	-1.26318
rs13268112	8	57239922	0.184246	0.0321965	0.0103254	0.493904	-0.591928
rs113901400	8	57240510	0.0774366	0.0591958	0.00891252	0.82229	-1.19533
rs111441714	8	57240618	0.0774366	0.0591958	0.00891252	0.82229	-1.19533
rs61569026	8	57241167	0.0567423	0.0981921	0.00833569	1.07114	-0.301387
rs10101997	8	57241406	0.0534045	0.0763958	0.00770243	0.996442	-0.569726
rs60108861	8	57241483	0.0774366	0.0615144	0.00889995	0.839589	-1.13319
rs62516694	8	57241866	0.323765	0.015329	0.0155388	-0.00590298	1.75464
rs113041910	8	57241911	0.0774366	0.0615144	0.00871005	0.848956	-1.09954
rs112954927	8	57242265	0.0774366	0.0615144	0.00871005	0.848956	-1.09954
rs11774494	8	57242324	0.163551	0.0384764	0.0100413	0.583406	-0.239263
rs112551055	8	57242778	0.0774366	0.0615144	0.00880974	0.844014	-1.11729
rs61009047	8	57243039	0.0774366	0.0615144	0.00880974	0.844014	-1.11729
rs537494594	8	57243266	0.0113485	0.223679	0.00745387	1.47724	1.15745
rs34891837	8	57243796	0.156876	0.0422458	0.010012	0.625262	-0.0743374
rs111355639	8	57244067	0.0774366	0.0615144	0.00899102	0.835168	-1.14907
rs141757941	8	57244573	0.012016	0.195093	0.00751002	1.4146	0.932429
rs187358173	8	57244857	0.0146862	0.178883	0.00761865	1.37069	0.77469
rs530136753	8	57244918	0.0113485	0.106855	0.00748177	1.15479	-0.000890204
rs113476639	8	57244930	0.0614152	0.113329	0.00817111	1.14206	-0.0466203
rs111436109	8	57245127	0.076769	0.0585155	0.00854089	0.835768	-1.14692
rs7002407	8	57245269	0.076769	0.0585155	0.00854089	0.835768	-1.14692
rs7814565	8	57245575	0.152203	0.0604318	0.00732315	0.916568	1.0735
rs57922177	8	57245598	0.076769	0.0585155	0.00721249	0.909186	-0.883177
rs7832314	8	57245625	0.558745	0.00723592	0.0248773	-0.536309	0.619868
rs35221663	8	57245815	0.163551	0.0383095	0.00745178	0.711047	0.263682
rs35813346	8	57245821	0.0907877	0.0787779	0.00612636	1.1092	-0.164664
rs114238600	8	57246052	0.0173565	0.125265	0.00539697	1.36568	0.756693
rs6474058	8	57246143	0.233645	0.0320385	0.00824524	0.589469	1.18271
rs73600111	8	57246196	0.076769	0.0585155	0.00707778	0.917374	-0.853763
rs112322449	8	57246301	0.076769	0.0585155	0.00707778	0.917374	-0.853763
rs112890683	8	57246314	0.076769	0.0585155	0.00707778	0.917374	-0.853763
rs13256871	8	57246444	0.185581	0.0286448	0.00881733	0.511709	-0.521771
rs116030160	8	57246483	0.018024	0.145299	0.00613967	1.37412	0.787012
rs112817352	8	57246972	0.076769	0.0585155	0.00744985	0.895124	-0.933692
rs144574869	8	57247055	0.0627503	0.105704	0.00704219	1.17638	0.0766678
rs111699848	8	57247252	0.076769	0.0585155	0.00770501	0.880498	-0.986233
rs113536926	8	57247393	0.076769	0.0585155	0.00770501	0.880498	-0.986233
rs192174907	8	57247423	0.076769	0.0585155	0.00770501	0.880498	-0.986233
rs7833146	8	57247713	0.185581	0.0286448	0.00925895	0.490484	-0.605404
rs145592395	8	57247810	0.0100134	0.139685	0.00681961	1.31139	0.561666
rs112670654	8	57247928	0.076769	0.0585155	0.00805764	0.861063	-1.05605
rs7820679	8	57248126	0.0881175	0.0835076	0.00777883	1.03081	-0.446265
rs112014760	8	57248294	0.0700935	0.0671661	0.00849363	0.898057	-0.923155
rs544287352	8	57249395	0.024032	0.216339	0.0075393	1.4578	1.08762
rs113928212	8	57249450	0.0774366	0.0573276	0.00851267	0.828298	-1.17375
rs150320797	8	57249651	0.0774366	0.0573276	0.00851267	0.828298	-1.17375
rs7000520	8	57250146	0.234312	0.0315818	0.00995651	0.501329	0.879565
rs539617540	8	57250347	0.018024	0.237808	0.00668675	1.55101	1.42246
rs141833352	8	57250412	0.0140187	0.144226	0.00682518	1.32493	0.610306
rs111395736	8	57250489	0.0413885	0.214629	0.00702626	1.48496	1.18518
rs564139828	8	57250515	0.024032	0.216339	0.00704655	1.48716	1.19309
rs111348393	8	57250666	0.0627503	0.07321	0.00773926	0.975871	-0.643623
rs111589987	8	57250833	0.0774366	0.0589349	0.00803261	0.865516	-1.04005
rs115316353	8	57250855	0.018024	0.166759	0.00692246	1.38183	0.814709
8:57250871	8	57250871	0.0113485	0.106855	0.00688507	1.19089	0.128792
rs113926816	8	57250875	0.0774366	0.0589349	0.00821064	0.855996	-1.07425
rs140787305	8	57251161	0.110147	0.140232	0.00669084	1.32137	2.66854
rs73600120	8	57251317	0.0774366	0.0589349	0.00726765	0.908979	-0.88392
rs145373836	8	57251634	0.0140187	0.144226	0.00625287	1.36296	0.746922
rs116794436	8	57251733	0.0200267	0.183665	0.00620036	1.47161	1.13723
rs116534096	8	57252178	0.112817	0.134053	0.00675839	1.29743	2.57421
rs11990592	8	57252523	0.190254	0.0432504	0.00796618	0.73474	0.357039
rs111669291	8	57252953	0.0774366	0.0595748	0.00711045	0.923165	-0.83296
8:57252979	8	57252979	0.0113485	0.106855	0.00609904	1.24353	0.317892
rs114981586	8	57253219	0.152203	0.0610616	0.00736839	0.918395	1.0807
rs12680227	8	57253429	0.0400534	0.0715958	0.00644439	1.04571	-0.39274
rs150379191	8	57253528	0.0293725	0.13208	0.00551807	1.37905	0.804722
rs149091587	8	57253662	0.0754339	0.0605728	0.00591075	1.01063	-0.518758
rs568869846	8	57253710	0.0100134	0.24966	0.00514759	1.68574	1.90645
rs60599177	8	57254203	0.0774366	0.0595748	0.00593232	1.00184	-0.550334
rs4644241	8	57254332	0.323765	0.0133932	0.0103617	0.111456	2.42954
rs60515774	8	57254757	0.088785	0.0470432	0.0065369	0.857125	-1.0702
rs191530252	8	57254800	0.0140187	0.144226	0.00554508	1.41514	0.934368
8:57254808	8	57254808	0.0113485	0.106855	0.00543364	1.2937	0.498118
rs112901497	8	57254946	0.0774366	0.0588314	0.00643803	0.960856	-0.697562
rs139954958	8	57254957	0.0567423	0.0969741	0.00603183	1.20621	0.183827
rs73600142	8	57255080	0.0774366	0.0591748	0.00643803	0.963383	-0.688484
rs146359610	8	57255170	0.024032	0.155945	0.005873	1.42411	0.966592
rs13261700	8	57255419	0.55741	0.0110514	0.0186479	-0.227213	1.46492
rs115916858	8	57256304	0.012016	0.195093	0.00637881	1.4855	1.18712
rs35215286	8	57257660	0.0380507	0.0767301	0.00674701	1.05585	-0.356314
rs142495707	8	57257681	0.110147	0.140232	0.00654011	1.33126	2.70751
rs138828448	8	57257916	0.0567423	0.0969741	0.00690336	1.14759	-0.0267549
rs144210921	8	57258531	0.0580774	0.0926536	0.00691101	1.12732	-0.099571
rs116803665	8	57258607	0.0433912	0.11948	0.00653948	1.26175	0.383344
rs7836240	8	57258898	0.233645	0.0334095	0.00785129	0.628928	1.31842
rs111503172	8	57259007	0.0620828	0.112757	0.00665023	1.22931	0.266809
rs78329725	8	57259146	0.0133511	0.173058	0.00603604	1.45744	1.08632
rs34566579	8	57259301	0.162884	0.0316402	0.00783738	0.606068	-0.149968
rs112581221	8	57259383	0.070761	0.0679394	0.00647194	1.02109	-0.481182
rs185923805	8	57259545	0.0140187	0.144226	0.00584072	1.39258	0.853326
rs114119362	8	57260132	0.0500668	0.110346	0.00589414	1.27233	0.42135
rs35748000	8	57260228	0.0874499	0.0697852	0.00607619	1.06013	-0.340939
rs34342398	8	57260256	0.323765	0.0109793	0.0118043	-0.0314637	1.60764
rs141335896	8	57260268	0.0126836	0.219508	0.00566524	1.58823	1.55616
rs113446319	8	57260287	0.0567423	0.0969741	0.00628542	1.18832	0.11956
rs116718010	8	57260772	0.0433912	0.11948	0.00610414	1.29167	0.490826
rs35654490	8	57260817	0.0313752	0.0874878	0.00596479	1.16635	0.0406369
rs114494603	8	57260959	0.0500668	0.110346	0.00643377	1.23429	0.284699
rs193020917	8	57261174	0.0206943	0.152405	0.00580724	1.41903	0.948343
rs13258881	8	57261546	0.0874499	0.0684939	0.00706278	0.986676	-0.604808
rs73602205	8	57261596	0.0774366	0.0586123	0.00756398	0.889238	-0.954836
rs145897996	8	57261678	0.0140187	0.144226	0.00612594	1.37187	0.778929
rs576938552	8	57261901	0.0100134	0.114741	0.00611011	1.27367	0.426164
rs113121496	8	57261914	0.0200267	0.142455	0.00587751	1.38448	0.824228
rs150521063	8	57262069	0.0413885	0.0913944	0.00640647	1.1543	-0.00265044
rs145262042	8	57262881	0.012016	0.195093	0.00590204	1.51924	1.30833
rs140534970	8	57263076	0.0166889	0.132541	0.00592012	1.35002	0.700437
rs113751181	8	57263093	0.0567423	0.0969741	0.00666806	1.16266	0.0273813
rs114450946	8	57263314	0.0313752	0.0996047	0.00571874	1.24098	0.308731
rs72656072	8	57263589	0.0540721	0.0589967	0.00619936	0.978481	-0.634247
rs550468574	8	57263657	0.0226969	0.167166	0.00557528	1.47688	1.15616
rs143038549	8	57263873	0.0100134	0.139685	0.00539746	1.41296	0.926537
rs112864386	8	57263903	0.0567423	0.0969741	0.00639398	1.18088	0.0928332
rs138888844	8	57263911	0.0620828	0.108069	0.00631624	1.23324	0.280927
rs143954939	8	57263959	0.0166889	0.132541	0.00542891	1.38764	0.83558
rs191044672	8	57263979	0.0433912	0.11948	0.00571905	1.31997	0.592488
rs201251525	8	57264228	0.0874499	0.0684939	0.00625688	1.03929	-0.415802
rs145294867	8	57264753	0.0273698	0.125342	0.0051493	1.38635	0.830946
rs13019551	8	57265126	0.156208	0.0315108	0.0078493	0.603628	-0.159582
rs149712102	8	57265147	0.0620828	0.108688	0.00601841	1.2567	0.365202
rs112816139	8	57265532	0.070761	0.0683637	0.00601451	1.05563	-0.357104
rs141471765	8	57265921	0.0674232	0.0691587	0.00593092	1.06672	-0.317265
rs143399791	8	57265956	0.0273698	0.125342	0.00505627	1.39427	0.859397
rs142738498	8	57266077	0.0246996	0.205889	0.00461061	1.64987	1.77759
rs137897819	8	57266173	0.0567423	0.0969741	0.00509787	1.27927	0.446281
rs144146381	8	57266286	0.112817	0.13482	0.00404822	1.52249	3.46101
rs190746756	8	57266292	0.0620828	0.108688	0.00539571	1.30413	0.535586
rs528852594	8	57266460	0.0453939	0.18486	0.00486857	1.57944	1.52459
rs148681826	8	57266761	0.0433912	0.11948	0.00509521	1.37013	0.772678
rs10097207	8	57267427	0.0674232	0.0751083	0.00472807	1.201	0.165111
rs4562312	8	57267770	0.233645	0.031978	0.00682263	0.670899	1.46277
rs4454268	8	57267907	0.166222	0.0532184	0.00527618	1.00374	1.41698
rs9693442	8	57268372	0.558077	0.00841042	0.0166632	-0.29694	1.27429
rs9693443	8	57268425	0.0961282	0.109149	0.00424189	1.41046	0.917556
rs115912364	8	57268567	0.012016	0.195093	0.00412106	1.67523	1.86869
8:57268761	8	57268761	0.0100134	0.114741	0.00417018	1.43956	1.02209
rs550062948	8	57269152	0.0100134	0.114741	0.00417018	1.43956	1.02209
rs57369390	8	57269153	0.166222	0.0462176	0.00520758	0.948172	1.19803
rs180952923	8	57269162	0.0100134	0.24966	0.00406413	1.78838	2.27516
rs112730268	8	57269167	0.0774366	0.059894	0.00469987	1.1053	-0.178674
rs111649667	8	57269174	0.0620828	0.114595	0.00443327	1.41244	0.924669
rs113947523	8	57269345	0.0774366	0.059894	0.00468799	1.1064	-0.174722
rs111416664	8	57269369	0.0774366	0.059894	0.00468799	1.1064	-0.174722
8:57269512	8	57269512	0.0113485	0.106855	0.00404137	1.42227	0.959982
rs112635306	8	57269524	0.0774366	0.059894	0.00466294	1.10872	-0.166388
rs147734726	8	57269529	0.0293725	0.13208	0.00422349	1.49517	1.22186
rs146707451	8	57269589	0.0100134	0.139685	0.0038915	1.55503	1.4369
rs112496805	8	57269624	0.236983	0.0279702	0.00671412	0.619706	1.2867
8:57269902	8	57269902	0.0200267	0.142455	0.00402052	1.5494	1.41667
rs7000746	8	57270050	0.233645	0.0287172	0.00661595	0.63755	1.34807
rs11543867	8	57270058	0.163551	0.029295	0.00655489	0.650228	0.0240362
rs11543868	8	57270096	0.184913	0.02156	0.00700728	0.488099	-0.614801
rs11560435	8	57270604	0.163551	0.029295	0.00657352	0.648996	0.0191818
rs13260850	8	57270616	0.324433	0.0109234	0.00977753	0.0481295	2.06537
rs112232190	8	57270717	0.0567423	0.0969741	0.00455516	1.32815	0.621873
rs148510354	8	57270928	0.034713	0.116691	0.00448385	1.41539	0.935267
rs147750673	8	57271242	0.0674232	0.0724287	0.0047067	1.18719	0.115501
rs6988214	8	57271437	0.0113485	0.232513	0.00402732	1.76143	2.17835
rs80125304	8	57271534	0.160881	0.0505419	0.00511378	0.994909	1.38218
rs55798418	8	57271846	0.163551	0.0291777	0.0063663	0.661164	0.0671274
rs75316004	8	57271938	0.166222	0.0461887	0.00522979	0.946051	1.18967
rs7823769	8	57272082	0.324433	0.0113342	0.00979909	0.0632059	2.15207
rs147929350	8	57272121	0.0246996	0.147543	0.00436751	1.52868	1.34224
rs190755148	8	57272124	0.0106809	0.23875	0.00408107	1.76717	2.19897
rs140798265	8	57272141	0.0313752	0.156732	0.00409159	1.58327	1.53834
rs145489193	8	57272491	0.0140187	0.144226	0.00413458	1.54261	1.39228
rs11774022	8	57272736	0.198932	0.0295534	0.00523178	0.751958	0.424883
rs4464964	8	57272772	0.0881175	0.067939	0.00411253	1.21801	0.226216
rs113752736	8	57273195	0.0420561	0.134871	0.00396542	1.53163	1.35284
rs138155640	8	57273233	0.0567423	0.0953253	0.0042401	1.35183	0.706939
rs572650997	8	57273247	0.0193591	0.208237	0.00391182	1.72618	2.05172
rs144824780	8	57273415	0.0213618	0.14758	0.00398592	1.5685	1.48529
rs4556084	8	57273613	0.233645	0.0276309	0.00561135	0.692327	1.53647
rs7460002	8	57273802	0.198932	0.0297861	0.00568884	0.71899	0.29498
rs35220824	8	57274063	0.0881175	0.067939	0.00447614	1.18122	0.0940546
rs10097085	8	57274478	0.198932	0.0297861	0.00609381	0.689125	0.177302
rs10106891	8	57274479	0.198932	0.0297861	0.00609381	0.689125	0.177302
rs10094120	8	57274500	0.198932	0.0297861	0.00609381	0.689125	0.177302
rs148561492	8	57274512	0.0100134	0.139685	0.00429767	1.51192	1.28203
rs116516053	8	57274603	0.018024	0.145299	0.00434161	1.52461	1.32762
rs4738478	8	57274747	0.198932	0.0297861	0.00622514	0.679865	0.140815
rs113453718	8	57274759	0.0200267	0.142455	0.00444436	1.50587	1.2603
rs4599805	8	57274893	0.198932	0.0297861	0.00625321	0.677911	0.133116
rs191379519	8	57275356	0.0140187	0.144226	0.00449328	1.50648	1.26249
rs66464157	8	57275469	0.198932	0.0297861	0.00620129	0.681531	0.14738
rs72656080	8	57275521	0.198932	0.0297861	0.00620129	0.681531	0.14738
rs534659833	8	57275717	0.0140187	0.144226	0.00447539	1.50821	1.26871
rs72656081	8	57275986	0.198932	0.0297861	0.00622296	0.680017	0.141414
rs79086555	8	57276016	0.112817	0.13482	0.0043768	1.4886	3.32748
rs577576684	8	57276115	0.0226969	0.167166	0.00411992	1.60826	1.62812
rs138618281	8	57276251	0.024032	0.155945	0.00406858	1.58353	1.53928
rs80029952	8	57276320	0.112817	0.13482	0.00426577	1.49976	3.37145
rs4354303	8	57276369	0.198932	0.0297861	0.00572152	0.716503	0.28518
rs4607605	8	57276406	0.198932	0.0297861	0.00572152	0.716503	0.28518
rs143532318	8	57276432	0.0293725	0.13208	0.004135	1.50436	1.25487
rs4634638	8	57276797	0.198932	0.0297861	0.00563508	0.723114	0.311229
rs114691767	8	57276822	0.0447263	0.113669	0.00409157	1.44375	1.03714
rs4472511	8	57276877	0.163551	0.0315652	0.00471431	0.82579	0.715804
rs143912268	8	57276902	0.0140187	0.144226	0.00361923	1.60043	1.59999
rs4333591	8	57277099	0.198932	0.0297861	0.00480933	0.791929	0.582381
rs147256719	8	57277107	0.0140187	0.144226	0.00359414	1.60345	1.61084
rs6982051	8	57277136	0.184913	0.0243408	0.00522192	0.668505	0.0960532
rs112741579	8	57277383	0.0620828	0.114595	0.00396592	1.46082	1.09847
rs75820466	8	57277408	0.0674232	0.0703043	0.00419233	1.22453	0.249638
rs7014852	8	57277811	0.198932	0.0297861	0.00507021	0.768988	0.491987
rs573278841	8	57277929	0.0113485	0.106855	0.00371935	1.45833	1.08952
rs77608370	8	57278239	0.233645	0.0281807	0.00526451	0.728593	1.6612
rs7357488	8	57278355	0.198932	0.0297861	0.00500353	0.774737	0.51464
rs4386979	8	57278363	0.184913	0.0248275	0.00526866	0.673232	0.114679
8:57278374	8	57278374	0.0200267	0.142455	0.00408	1.54302	1.39375
rs114256550	8	57278490	0.0146862	0.158048	0.00402581	1.59394	1.57667
rs140802760	8	57278800	0.0153538	0.206558	0.00390111	1.72385	2.04335
rs112931052	8	57278994	0.198932	0.0309379	0.00588807	0.720518	0.301
rs547128025	8	57279355	0.0100134	0.114741	0.00436386	1.41985	0.951288
rs150362477	8	57279447	0.0140187	0.144226	0.00455046	1.50099	1.24277
rs138030272	8	57279653	0.0113485	0.223679	0.00438421	1.70773	1.98544
rs7011363	8	57279883	0.199599	0.0307358	0.00598062	0.710898	0.263095
rs6987736	8	57279898	0.198932	0.0309379	0.00597582	0.714093	0.275684
rs115874008	8	57279902	0.0193591	0.199815	0.00433577	1.66356	1.82677
rs6474060	8	57280273	0.198932	0.0309379	0.00597898	0.713864	0.274782
rs185295855	8	57280489	0.0113485	0.220166	0.00448336	1.69115	1.92588
rs548325813	8	57280545	0.0133511	0.218148	0.00449737	1.68579	1.90663
rs143649247	8	57280902	0.110147	0.140232	0.00474986	1.47017	3.25486
rs6474061	8	57280984	0.12283	0.0701661	0.00461507	1.18195	2.11918
rs142006035	8	57281438	0.0447263	0.113669	0.00458921	1.3939	0.858068
rs112492705	8	57281472	0.0620828	0.114595	0.00465507	1.39124	0.848512
rs4507757	8	57281774	0.198932	0.0303766	0.00572258	0.724948	0.318456
rs1806316	8	57282070	0.198932	0.0303766	0.00572258	0.724948	0.318456
rs1806317	8	57282113	0.198932	0.0303766	0.00572258	0.724948	0.318456
rs111846714	8	57282157	0.0200267	0.142455	0.0045429	1.49634	1.22606
rs111229945	8	57282628	0.0620828	0.114595	0.00492028	1.36718	0.762081
rs4607603	8	57282680	0.184913	0.0230611	0.0057975	0.599639	-0.1753
rs10089699	8	57282691	0.198932	0.0303766	0.00590555	0.711279	0.264596
rs565133770	8	57282719	0.0140187	0.144226	0.00450698	1.50516	1.25775
rs117052327	8	57283064	0.198932	0.0303766	0.00595292	0.70781	0.250927
rs142700651	8	57283137	0.0687583	0.0583811	0.00510114	1.0586	-0.346435
rs185033607	8	57283688	0.0140187	0.160708	0.0047449	1.52981	1.3463
rs4738480	8	57284010	0.198932	0.0303766	0.00602148	0.702836	0.231328
rs4738481	8	57284046	0.198932	0.0303766	0.00602148	0.702836	0.231328
rs7838170	8	57284400	0.198932	0.0303766	0.00602148	0.702836	0.231328
rs4738482	8	57284469	0.198932	0.0303766	0.00602148	0.702836	0.231328
rs538395925	8	57284572	0.0113485	0.106855	0.00453197	1.37251	0.781228
8:57284623	8	57284623	0.0113485	0.106855	0.00453197	1.37251	0.781228
rs114153834	8	57285087	0.0674232	0.0708044	0.00481469	1.16749	0.0447322
rs9298543	8	57285217	0.198932	0.0303766	0.00567445	0.728616	0.332909
rs143394016	8	57285339	0.0413885	0.0963896	0.00445904	1.33479	0.645726
rs4738483	8	57285424	0.198932	0.0303766	0.0055867	0.735384	0.359577
rs4738484	8	57285485	0.198932	0.0303766	0.0055867	0.735384	0.359577
rs10091783	8	57285647	0.198932	0.0303766	0.0055867	0.735384	0.359577
rs4327858	8	57285713	0.0440587	0.189641	0.00439245	1.63523	1.725
rs139000348	8	57285717	0.0293725	0.13208	0.00429329	1.48805	1.19628
rs9298544	8	57286025	0.197597	0.0305141	0.00534741	0.756357	0.442217
rs9298545	8	57286105	0.510013	0.00805226	0.0125319	-0.192099	1.56092
rs139879949	8	57286141	0.0413885	0.0963896	0.00405556	1.37598	0.793693
rs10283127	8	57286171	0.198932	0.03023	0.00512679	0.770593	0.498311
rs76665313	8	57286385	0.0774366	0.0616712	0.00431131	1.15547	0.00155257
rs4738485	8	57286386	0.198932	0.03023	0.00525267	0.760058	0.4568
rs4738486	8	57286606	0.198932	0.03023	0.00525267	0.760058	0.4568
rs115570957	8	57286853	0.0433912	0.11948	0.00425405	1.44849	1.05417
rs4738487	8	57286869	0.198932	0.03023	0.00526251	0.759246	0.4536
rs7007341	8	57287136	0.432577	0.0119848	0.0104873	0.0579691	1.26689
rs11783310	8	57287141	0.198932	0.03023	0.00500826	0.780752	0.538341
rs6987984	8	57287293	0.257677	0.0240546	0.00593427	0.607831	1.24586
rs11774683	8	57287545	0.198932	0.03023	0.00507175	0.775281	0.516783
rs4077517	8	57287739	0.432577	0.0121585	0.0104997	0.0636996	1.28161
rs3892906	8	57287756	0.185581	0.0239409	0.00486452	0.692099	0.189021
rs4077518	8	57288079	0.432577	0.0121585	0.0109158	0.0468219	1.23825
rs11985449	8	57288175	0.234312	0.0283831	0.00601028	0.674165	1.47401
rs151050241	8	57288207	0.0607477	0.11281	0.0043831	1.41057	0.917952
rs111419720	8	57288364	0.233645	0.0285448	0.00620559	0.662745	1.43473
rs4992422	8	57288711	0.198932	0.03023	0.00548189	0.741509	0.383711
rs16920486	8	57288773	0.0293725	0.13208	0.00459332	1.45871	1.09089
rs4077346	8	57288830	0.234312	0.0283429	0.00650483	0.639207	1.35377
rs7841559	8	57289691	0.233645	0.0285023	0.00649493	0.642306	1.36443
rs1595311	8	57289921	0.198932	0.0300952	0.00545469	0.741727	0.38457
rs144507925	8	57290021	0.0273698	0.134507	0.0042523	1.50012	1.23964
rs73602281	8	57290022	0.0774366	0.0616712	0.00440673	1.14597	-0.0325744
rs115394949	8	57290064	0.0113485	0.219744	0.00397312	1.74278	2.11135
rs1595310	8	57290364	0.432577	0.0110952	0.0108128	0.0111987	1.14672
rs114366452	8	57290543	0.064753	0.0718034	0.00435269	1.21739	0.223989
rs147135139	8	57290812	0.0567423	0.0953253	0.00428052	1.34771	0.692139
rs57817855	8	57290929	0.233645	0.0271031	0.00575859	0.672702	1.46897
rs11781976	8	57290956	0.432577	0.0106292	0.0109794	-0.0140768	1.08177
rs4351411	8	57291218	0.198932	0.0251313	0.00529193	0.6766	0.12795
rs139147619	8	57291246	0.0126836	0.248947	0.00396809	1.79753	2.30803
rs78314034	8	57291368	0.233645	0.0265061	0.00577848	0.661532	1.43056
rs75352615	8	57291520	0.102804	0.147799	0.00374011	1.59679	3.75378
rs11996248	8	57291585	0.233645	0.0265061	0.00547723	0.684784	1.51053
rs116390959	8	57291772	0.0273698	0.134507	0.00408354	1.51771	1.30283
rs4738491	8	57291854	0.198932	0.0258983	0.00488773	0.724164	0.315367
rs1837047	8	57292075	0.0293725	0.100779	0.00418916	1.38124	0.812589
rs10108426	8	57292723	0.432577	0.0109845	0.0104659	0.0210047	1.17191
rs140468979	8	57292821	0.0100134	0.125558	0.0039021	1.50755	1.26633
rs73602288	8	57292917	0.0674232	0.0942047	0.00413672	1.35742	0.72702
rs1816599	8	57292936	0.233645	0.0264551	0.00536872	0.692639	1.53754
rs114006883	8	57293119	0.0113485	0.220166	0.00372468	1.77166	2.2151
rs145897690	8	57293126	0.0500668	0.110346	0.00356684	1.49047	1.20498
rs1816598	8	57293234	0.233645	0.0264551	0.00485056	0.736718	1.68915
rs59851215	8	57293324	0.0567423	0.0953253	0.00372195	1.40844	0.9103
rs72656092	8	57293571	0.0881175	0.0606251	0.00356145	1.23103	0.272988
rs115295549	8	57293621	0.0433912	0.11948	0.00350526	1.53258	1.35625
rs555466927	8	57293697	0.0200267	0.162775	0.00338756	1.6817	1.89194
rs564179698	8	57293756	0.0133511	0.218148	0.00330113	1.82009	2.38908
rs1821814	8	57293916	0.432577	0.0096928	0.00945987	0.0105641	1.14509
rs143523854	8	57294172	0.0293725	0.100779	0.00336472	1.47642	1.15451
rs73602290	8	57294358	0.0787717	0.0576286	0.003519	1.21422	0.212601
rs10216893	8	57294501	0.198932	0.0207388	0.00409317	0.704724	0.238767
rs116227250	8	57294563	0.052737	0.0841799	0.00326887	1.41081	0.918814
rs10216409	8	57294571	0.432577	0.00987497	0.00925901	0.0279714	1.18981
rs73602293	8	57294998	0.0774366	0.0595348	0.00361568	1.21658	0.221079
rs138667651	8	57295157	0.0220294	0.136949	0.0033216	1.61521	1.65308
rs142670622	8	57295375	0.0293725	0.100779	0.00308259	1.51445	1.29112
rs527428619	8	57295409	0.0200267	0.162775	0.00305459	1.72663	2.05334
rs16920508	8	57295413	0.232977	0.0277828	0.00394744	0.847461	2.07003
rs10216935	8	57295631	0.199599	0.018151	0.00385478	0.672901	0.113375
rs61245909	8	57295887	0.232977	0.0277828	0.00384734	0.858616	2.10839
rs9298546	8	57296045	0.432577	0.00961273	0.00865304	0.0456782	1.23531
rs556920992	8	57296055	0.0200267	0.162775	0.00320599	1.70562	1.97786
rs77734883	8	57296374	0.0607477	0.11281	0.00341785	1.5186	1.30603
rs113997373	8	57296464	0.0140187	0.160708	0.00316795	1.70526	1.97657
rs12547839	8	57296567	0.200935	0.017948	0.00418338	0.632488	1.33066
rs1816600	8	57296710	0.432577	0.00917256	0.00898185	0.0091247	1.14139
rs10097192	8	57296754	0.200935	0.017948	0.00398431	0.653662	1.40349
rs1816601	8	57296815	0.432577	0.00919597	0.00898185	0.010232	1.14423
rs16920509	8	57297035	0.231642	0.0282633	0.00419323	0.828673	2.00541
rs74347432	8	57297640	0.112817	0.124438	0.00318784	1.59146	3.73278
rs6988070	8	57297665	0.432577	0.00963104	0.00850169	0.0541677	1.25712
rs7013057	8	57297772	0.571429	0.00476888	0.0136031	-0.455221	0.841558
rs149213185	8	57297798	0.0600801	0.111639	0.00316179	1.54788	1.41121
rs112597129	8	57297852	0.0400534	0.221674	0.00303242	1.86392	2.54653
rs10097863	8	57297993	0.0694259	0.0532504	0.0029885	1.25087	0.344259
rs1543914	8	57298377	0.432577	0.00875691	0.00831907	0.0222762	1.17518
rs112640662	8	57298529	0.0300401	0.211204	0.00243046	1.93901	2.81627
rs4738492	8	57298626	0.200935	0.0140433	0.00363039	0.587516	1.17599
rs2043707	8	57298653	0.231642	0.0282633	0.00302931	0.969878	2.49106
rs2043708	8	57298685	0.432577	0.00838164	0.00815166	0.0120827	1.14899
rs16920516	8	57298728	0.184913	0.0220571	0.00295125	0.873542	0.903962
rs16920520	8	57298998	0.231642	0.0282633	0.00292308	0.985382	2.54438
rs145871320	8	57299144	0.024032	0.155945	0.00223204	1.84427	2.47594
rs4737428	8	57299438	0.200935	0.0140433	0.00339642	0.616448	1.2755
rs111713615	8	57299530	0.0640854	0.0955668	0.00247456	1.58681	1.55106
rs16920523	8	57299548	0.0881175	0.0588483	0.00214721	1.43786	1.01599
rs6998719	8	57299586	0.231642	0.0282633	0.00241509	1.06829	2.82953
rs4737429	8	57299612	0.200935	0.0140433	0.00313882	0.650704	1.39332
rs539658025	8	57299934	0.0113485	0.106855	0.00189291	1.75166	2.14325
8:57299972	8	57299972	0.0113485	0.106855	0.00189291	1.75166	2.14325
rs138102154	8	57299981	0.0427236	0.121861	0.00191508	1.80368	2.33013

## Sheet: The Gambia
SNP	CHR	Hg19Position	MAF	iHH_Ancestral	iHH_Derived	iHS	normalized iHS
rs149349738	8	57050517	0.0436364	0.0510452	0.0042632	1.07822	0.608057
rs143834753	8	57050731	0.0172727	0.143363	0.00450863	1.50239	2.42534
rs185534481	8	57050987	0.0154545	0.127118	0.00458939	1.44245	2.16854
rs4304304	8	57051259	0.187273	0.0350902	0.00652498	0.730607	1.048
rs78120545	8	57051381	0.0454545	0.055584	0.00502515	1.0438	0.460591
rs79535773	8	57051670	0.0427273	0.0621653	0.00500132	1.09446	0.677635
rs112277038	8	57051771	0.163636	0.0437012	0.00639242	0.834828	1.42976
rs112155105	8	57052110	0.0172727	0.118399	0.00500706	1.37377	1.87429
rs73594219	8	57052796	0.0509091	0.0457034	0.00532225	0.933853	-0.0104584
rs7017201	8	57053086	0.136364	0.0603247	0.00637149	0.976254	1.9478
rs151268657	8	57054198	0.0118182	0.15134	0.00538925	1.44843	2.19416
rs4330666	8	57054698	0.298182	0.0105183	0.00811214	0.112812	-0.458994
rs7007287	8	57055054	0.0390909	0.0527322	0.00913878	0.761188	-0.750212
rs186416269	8	57055120	0.0145455	0.0902312	0.00872744	1.01447	0.334931
rs111902132	8	57055631	0.0145455	0.0901512	0.00905957	0.997864	0.263786
rs111413261	8	57055659	0.0390909	0.0527322	0.00946563	0.745927	-0.815595
rs113299041	8	57055988	0.0536364	0.0344002	0.00974573	0.547747	-1.66466
rs146029905	8	57056304	0.118182	0.0421891	0.0105265	0.602918	0.58027
rs73594224	8	57056382	0.0109091	0.0911712	0.00863479	1.02361	0.37409
rs73594227	8	57056496	0.0145455	0.0901512	0.00870832	1.01504	0.337374
rs139584477	8	57056704	0.08	0.0433396	0.0094794	0.660104	-1.18329
rs73594229	8	57056932	0.136364	0.0331638	0.0114891	0.460378	0.0581448
rs117849898	8	57057068	0.0354545	0.0626641	0.00997738	0.798002	-0.592489
rs146911192	8	57057104	0.0136364	0.161082	0.00960364	1.22461	1.23524
rs34948585	8	57057254	0.0327273	0.0969257	0.0102835	0.9743	0.16283
rs116345931	8	57057266	0.0236364	0.137518	0.0100851	1.13468	0.849951
rs73594230	8	57057425	0.0145455	0.0901512	0.00991018	0.95889	0.0968084
rs73594232	8	57057536	0.01	0.108013	0.00980844	1.04188	0.452365
rs140585285	8	57057580	0.0409091	0.0532197	0.0102943	0.713476	-0.954626
rs111697022	8	57057602	0.0145455	0.0901512	0.0100488	0.952856	0.0709567
rs189176147	8	57057630	0.0227273	0.148743	0.0102166	1.16313	0.97184
rs111845460	8	57057670	0.0145455	0.0901512	0.0100411	0.95319	0.0723877
rs7463642	8	57057684	0.0327273	0.0969257	0.0104205	0.968552	0.138204
rs150461428	8	57057743	0.0236364	0.139465	0.0103247	1.13059	0.832428
rs185767432	8	57058125	0.0172727	0.143363	0.0104034	1.13926	0.869573
rs76908839	8	57058266	0.125455	0.0720807	0.0119233	0.781423	1.23414
rs13249175	8	57058706	0.0281818	0.129047	0.0112239	1.06061	0.53261
rs58315927	8	57058770	0.0209091	0.0619686	0.0110695	0.748044	-0.806525
rs67700407	8	57060359	0.162727	0.0256088	0.0140162	0.261758	-0.669402
rs146040666	8	57060373	0.0209091	0.0619686	0.0108259	0.757708	-0.765122
rs139142283	8	57061391	0.04	0.0707258	0.0112281	0.799272	-0.587048
rs145497616	8	57061419	0.03	0.116072	0.0110458	1.02153	0.365179
rs147687161	8	57061548	0.0690909	0.099912	0.0118324	0.926545	-0.0417683
rs149008401	8	57062755	0.0509091	0.0499216	0.0111743	0.650068	-1.22629
rs7015703	8	57062909	0.132727	0.0354959	0.0130276	0.435313	-0.0336685
rs186986722	8	57062926	0.0209091	0.0619686	0.0107073	0.762492	-0.744625
rs189413939	8	57063091	0.0209091	0.0619686	0.0107073	0.762492	-0.744625
rs145377046	8	57063602	0.0890909	0.123606	0.0112021	1.04274	0.456049
rs6983012	8	57063876	0.04	0.0707258	0.0125997	0.749217	-0.8015
rs182640388	8	57063883	0.0272727	0.122223	0.012093	1.00462	0.292731
rs186614123	8	57063906	0.0690909	0.0552168	0.0133088	0.617933	-1.36396
rs2316947	8	57064145	0.427273	0.00687233	0.0300713	-0.641048	-0.782118
rs59161757	8	57064448	0.0227273	0.0573074	0.0126379	0.656537	-1.19857
rs147182987	8	57064565	0.0354545	0.0875135	0.012957	0.829571	-0.457237
rs111739339	8	57064720	0.109091	0.0502725	0.0149978	0.525302	0.295962
rs59575684	8	57065212	0.0690909	0.099912	0.0136663	0.863966	-0.309877
rs59862960	8	57065221	0.0690909	0.099912	0.0136663	0.863966	-0.309877
rs58041926	8	57065318	0.109091	0.0503831	0.0149978	0.526257	0.29946
rs116490896	8	57065418	0.0218182	0.230682	0.0127002	1.2592	1.38344
rs73594243	8	57065890	0.0227273	0.0573074	0.0144134	0.599444	-1.44318
rs73594244	8	57065942	0.0754545	0.0980581	0.0157572	0.794006	-0.609609
rs145397342	8	57066944	0.01	0.209907	0.0141167	1.1723	1.01113
rs73594245	8	57067509	0.0236364	0.0538653	0.014537	0.568833	-1.57432
rs113873796	8	57067792	0.0754545	0.0980581	0.015748	0.794257	-0.608534
rs112052256	8	57067801	0.115455	0.0523005	0.0171923	0.483173	0.141643
rs73594251	8	57067805	0.0236364	0.0538653	0.0143136	0.575559	-1.54551
rs73594253	8	57067818	0.0236364	0.0538653	0.0143136	0.575559	-1.54551
rs13278255	8	57067975	0.0318182	0.105713	0.0147488	0.855372	-0.346697
rs57065763	8	57067987	0.01	0.0776039	0.0143893	0.731845	-0.875927
rs60309891	8	57068540	0.117273	0.0511728	0.0179024	0.456127	0.0425734
rs114803583	8	57068728	0.0690909	0.0552168	0.0165092	0.524345	-1.76493
rs73594258	8	57068952	0.01	0.0776039	0.015017	0.7133	-0.95538
rs7833792	8	57069854	0.0363636	0.0663346	0.0155323	0.630506	-1.3101
rs115994229	8	57070796	0.0263636	0.0653559	0.0151891	0.633754	-1.29618
rs7827315	8	57071336	0.0490909	0.0575122	0.0158359	0.560116	-1.61167
rs73594263	8	57071621	0.0554545	0.0473529	0.0160208	0.470661	-1.99493
rs61334940	8	57072570	0.405455	0.00990479	0.0326732	-0.518347	-0.148372
rs60290256	8	57072955	0.0227273	0.126416	0.0139378	0.957608	0.0913159
rs73594266	8	57073799	0.0490909	0.0575122	0.0148837	0.587049	-1.49628
rs145504313	8	57073889	0.0145455	0.127131	0.0139087	0.960965	0.105698
rs116659612	8	57074734	0.0545455	0.0696878	0.0149162	0.669498	-1.14304
rs74704997	8	57075225	0.0509091	0.0663775	0.0146722	0.655525	-1.20291
rs73594268	8	57076105	0.0463636	0.0630823	0.0147346	0.631568	-1.30555
rs111796461	8	57076157	0.0463636	0.0630823	0.0147346	0.631568	-1.30555
rs1128144	8	57076241	0.323636	0.0136632	0.0254457	-0.270063	-1.37634
rs146386822	8	57076867	0.0327273	0.0797667	0.0146517	0.735934	-0.858409
rs73594272	8	57077524	0.0463636	0.0627355	0.0152868	0.613197	-1.38425
rs73594274	8	57077577	0.0436364	0.0701002	0.015219	0.663332	-1.16946
rs57103486	8	57077903	0.0872727	0.047859	0.0155971	0.486921	-1.92526
rs115512007	8	57078062	0.0136364	0.0719334	0.013107	0.739428	-0.843439
rs149893654	8	57078128	0.0590909	0.0611677	0.0144334	0.627152	-1.32447
rs74568212	8	57078430	0.0227273	0.229359	0.0135799	1.22762	1.24814
rs75628621	8	57078557	0.0872727	0.0535384	0.0157996	0.53002	-1.74061
rs35883156	8	57078933	0.03	0.116574	0.0148116	0.895999	-0.172637
rs76238567	8	57081483	0.0227273	0.229359	0.014692	1.19343	1.10166
rs73594276	8	57081766	0.0490909	0.057448	0.0153501	0.573165	-1.55576
rs73594277	8	57081888	0.0736364	0.102063	0.0152653	0.825163	-0.476122
rs75960200	8	57082611	0.0527273	0.0669245	0.0145354	0.663158	-1.17021
rs138828030	8	57082616	0.0245455	0.122328	0.0134037	0.960302	0.102858
rs74648060	8	57082828	0.0527273	0.0669245	0.014447	0.665808	-1.15885
rs34230678	8	57083117	0.0681818	0.0433874	0.0145995	0.473027	-1.98479
rs73594278	8	57083265	0.0436364	0.0701002	0.0138185	0.705257	-0.989839
rs7830138	8	57084125	0.379091	0.00840067	0.0288555	-0.535914	-2.08992
rs147583565	8	57084131	0.0263636	0.0283462	0.0131575	0.333322	-2.58333
rs115245115	8	57084318	0.0363636	0.0663346	0.0134581	0.692756	-1.0434
rs535163917	8	57084442	0.0318182	0.0831855	0.0134205	0.792277	-0.617017
rs56222013	8	57084971	0.0845455	0.0551383	0.014066	0.593283	-1.46957
rs184320748	8	57085336	0.0263636	0.0283462	0.0139494	0.307939	-2.69208
rs73594280	8	57085363	0.0490909	0.0573756	0.0146734	0.592195	-1.47423
rs73594282	8	57085622	0.0463636	0.0622895	0.0146019	0.630005	-1.31224
rs73594286	8	57085662	0.103636	0.0642556	0.0159891	0.604086	0.584548
rs115834259	8	57087156	0.0354545	0.0679368	0.0145487	0.66928	-1.14398
rs73594291	8	57087313	0.0463636	0.0622895	0.0149158	0.620769	-1.35181
rs73594293	8	57087350	0.0581818	0.0427142	0.0152308	0.447849	-2.09266
rs73594294	8	57088326	0.105455	0.0314941	0.0164263	0.28269	-0.592728
rs144258770	8	57088542	0.0372727	0.0634501	0.0143969	0.644165	-1.25158
rs182328045	8	57089007	0.0127273	0.104476	0.0132282	0.897518	-0.16613
rs35399441	8	57089431	0.403636	0.00868356	0.0344185	-0.598094	-0.560263
rs73682450	8	57089494	0.05	0.103354	0.0120928	0.9318	-0.0192541
rs73594296	8	57089981	0.05	0.0546616	0.0128207	0.629772	-1.31324
rs68005065	8	57090308	0.396364	0.00871978	0.0323464	-0.569321	-2.17959
rs73594299	8	57090954	0.05	0.0546616	0.0134103	0.610243	-1.39691
rs73594301	8	57091871	0.12	0.0525999	0.0159475	0.518291	0.270281
rs77999699	8	57091946	0.01	0.130886	0.0127093	1.01277	0.327648
rs77720105	8	57092248	0.0209091	0.0812242	0.0129275	0.798172	-0.591761
rs12676829	8	57092736	0.0790909	0.0112527	0.0139375	-0.0929279	-4.40953
rs34480844	8	57092973	0.349091	0.0142602	0.0283506	-0.298438	-1.4525
rs111403049	8	57093757	0.341818	0.0148316	0.027799	-0.272841	-1.3838
rs76516633	8	57095018	0.0163636	0.0694214	0.0129574	0.728975	-0.888223
rs10958476	8	57095808	0.0136364	0.110945	0.0127382	0.939998	0.0158688
rs72654002	8	57095939	0.0509091	0.0564279	0.0133953	0.62454	-1.33566
rs7824409	8	57096018	0.0554545	0.185984	0.0120288	1.18925	1.08375
rs116771605	8	57096238	0.0445455	0.0864114	0.0124335	0.841977	-0.404085
rs60270334	8	57096564	0.108182	0.0680268	0.0134357	0.70442	0.952073
rs61690651	8	57096661	0.35	0.0107772	0.0265639	-0.391786	-1.70306
rs56699713	8	57096670	0.35	0.0107772	0.0265639	-0.391786	-1.70306
rs66553445	8	57096781	0.0518182	0.0546476	0.0118746	0.662954	-1.17108
rs34037954	8	57096841	0.0472727	0.0629637	0.0116082	0.734325	-0.865302
rs184841567	8	57096935	0.0145455	0.213782	0.0107753	1.29754	1.5477
rs569078610	8	57096981	0.01	0.120961	0.0105869	1.05788	0.520914
rs34608229	8	57097017	0.0427273	0.0737981	0.0114865	0.807859	-0.550258
rs56933685	8	57097064	0.266364	0.0182915	0.0193286	-0.0239506	-0.968786
rs34516759	8	57097138	0.0572727	0.045447	0.0121002	0.574713	-1.54913
rs138678517	8	57097273	0.0227273	0.230777	0.0110905	1.31824	1.63638
rs56777886	8	57097344	0.221818	0.0244368	0.0174377	0.146557	-0.333207
rs56224379	8	57097374	0.0136364	0.110945	0.0111201	0.998997	0.26864
rs34952804	8	57097399	0.0572727	0.045447	0.0125332	0.559443	-1.61455
rs67625520	8	57097451	0.0336364	0.0962919	0.0118094	0.911361	-0.106822
rs112234186	8	57097477	0.0936364	0.114419	0.0106314	1.03191	0.40965
rs116200406	8	57097695	0.0527273	0.0749322	0.0122639	0.786042	-0.643729
rs115010882	8	57098557	0.0309091	0.151401	0.0114076	1.12293	0.79961
rs80256072	8	57098921	0.0227273	0.230777	0.0112046	1.3138	1.61736
rs113889339	8	57098993	0.163636	0.0391342	0.0147021	0.425179	-0.0707894
rs142306310	8	57099040	0.0163636	0.158336	0.0109729	1.15926	0.95526
rs34404111	8	57099190	0.0518182	0.0539175	0.0121555	0.646957	-1.23962
rs35637640	8	57099305	0.0427273	0.0747725	0.011932	0.797029	-0.596658
rs577796509	8	57099368	0.0109091	0.221646	0.0107171	1.31559	1.62503
rs563050861	8	57099369	0.0145455	0.213782	0.0109089	1.29219	1.52478
rs141411754	8	57099419	0.0518182	0.0538823	0.0122352	0.643836	-1.25299
rs145306143	8	57099420	0.0518182	0.0538823	0.0122352	0.643836	-1.25299
rs75163933	8	57099778	0.129091	0.102211	0.0106458	0.982318	1.97002
rs4263734	8	57099931	0.0518182	0.0538823	0.0129657	0.618649	-1.3609
rs7833986	8	57100149	0.353636	0.0103208	0.027523	-0.425981	-1.79485
rs7834407	8	57100392	0.239091	0.02208	0.0204618	0.0330537	-0.756298
rs13273123	8	57100791	0.0618182	0.0412038	0.0135402	0.483312	-1.94072
rs138540621	8	57100829	0.0318182	0.142769	0.0127553	1.04894	0.482612
rs36103212	8	57101475	0.0445455	0.0696857	0.0131253	0.725034	-0.905108
rs13281873	8	57101799	0.0618182	0.0422384	0.0135746	0.492981	-1.8993
rs113015956	8	57102168	0.0318182	0.116051	0.0130529	0.948943	0.0541922
rs75132858	8	57102427	0.0327273	0.135722	0.012981	1.01934	0.355796
rs73596211	8	57102621	0.310909	0.0123256	0.0244583	-0.297619	-1.45031
rs111259808	8	57102861	0.0190909	0.0325232	0.0121975	0.425924	-2.18659
rs59061242	8	57102876	0.145455	0.044621	0.0155056	0.459051	0.053284
rs111503855	8	57102925	0.0690909	0.0580249	0.0141448	0.613017	-1.38503
rs149220207	8	57103345	0.0181818	0.211537	0.0130174	1.21086	1.17633
rs77394979	8	57103688	0.0463636	0.0761737	0.0138929	0.739012	-0.845222
rs137861028	8	57104425	0.01	0.0802865	0.0130604	0.788685	-0.632406
rs181399508	8	57104779	0.01	0.0802865	0.0130604	0.788685	-0.632406
rs114525270	8	57104818	0.0227273	0.230777	0.0132445	1.24116	1.30615
rs73596214	8	57104990	0.0772727	0.114491	0.0142548	0.904809	-0.134892
rs75617252	8	57105599	0.0481818	0.0739139	0.0136659	0.733088	-0.870602
rs73596215	8	57105924	0.0790909	0.109466	0.014225	0.886229	-0.214495
rs149859154	8	57106425	0.0163636	0.169772	0.0131271	1.1117	0.751497
rs13258395	8	57106499	0.0490909	0.0611572	0.0136755	0.650504	-1.22442
rs183870814	8	57106506	0.0118182	0.0599278	0.0129249	0.6662	-1.15717
rs145857269	8	57106707	0.0481818	0.0739139	0.0137791	0.729504	-0.885957
rs187601684	8	57107155	0.01	0.0802865	0.0130631	0.788597	-0.632783
rs146593278	8	57107183	0.0245455	0.179935	0.0132564	1.13269	0.841425
rs192521181	8	57107508	0.01	0.0802865	0.0132568	0.782203	-0.660177
rs73596216	8	57107585	0.332727	0.0156669	0.0246732	-0.197243	-1.18088
rs147994214	8	57107618	0.0390909	0.0987128	0.0141177	0.84461	-0.392805
rs138656665	8	57108521	0.01	0.0802366	0.0134096	0.776956	-0.682657
rs149311067	8	57108616	0.01	0.0802366	0.0134096	0.776956	-0.682657
rs191207104	8	57108673	0.01	0.0802366	0.0134096	0.776956	-0.682657
rs62515430	8	57109358	0.0154545	0.096906	0.0133995	0.859262	-0.330031
rs73682451	8	57109412	0.0727273	0.0925502	0.0145327	0.80403	-0.566663
rs117946837	8	57109546	0.05	0.055108	0.0160081	0.536875	-1.71124
rs56198510	8	57109796	0.0281818	0.218379	0.0139721	1.19395	1.10388
rs192435586	8	57110380	0.01	0.0802366	0.0136966	0.767759	-0.72206
rs117500552	8	57110692	0.0209091	0.13987	0.0137158	1.0085	0.309354
rs73596219	8	57110824	0.0454545	0.0742316	0.0147209	0.702653	-1.001
rs73596220	8	57111096	0.0472727	0.0716868	0.0147999	0.685182	-1.07585
rs114805129	8	57111300	0.0145455	0.213782	0.0135887	1.19679	1.11605
rs76373628	8	57111746	0.0109091	0.16722	0.0134915	1.09323	0.672365
rs34571768	8	57112046	0.0281818	0.0988198	0.0144475	0.835051	-0.433759
rs143612012	8	57112140	0.0109091	0.127423	0.0139756	0.95988	0.10105
rs191066718	8	57112724	0.0145455	0.0580024	0.0139835	0.61783	-1.36441
rs58712413	8	57113026	0.214545	0.0292327	0.021528	0.132865	-0.384245
8:57113123	8	57113123	0.0136364	0.244886	0.0123788	1.29629	1.54234
8:57113202	8	57113202	0.0136364	0.244886	0.0123788	1.29629	1.54234
rs73596222	8	57113211	0.247273	0.022106	0.0229847	-0.0169271	-0.942605
rs147645114	8	57113408	0.01	0.146944	0.0126076	1.06652	0.557931
rs114607955	8	57114530	0.0836364	0.0557005	0.0168552	0.519125	-1.78729
rs141490250	8	57114531	0.0209091	0.132751	0.0128162	1.01528	0.338402
rs58402179	8	57114699	0.239091	0.0261357	0.0234792	0.0465504	-0.705989
rs4128541	8	57115188	0.118182	0.045743	0.017787	0.410223	-0.125573
rs7835611	8	57115752	0.239091	0.0261357	0.0244759	0.0284949	-0.773292
rs73596225	8	57116364	0.23	0.0282608	0.0239442	0.0719845	-0.611181
rs76233256	8	57117093	0.211818	0.0351805	0.0229159	0.186166	-0.185562
rs111560205	8	57117543	0.0309091	0.154812	0.0150446	1.01243	0.326191
rs73596227	8	57117868	0.239091	0.0273501	0.0237164	0.0619105	-0.648733
rs142203434	8	57118282	0.0227273	0.230777	0.015066	1.1852	1.0664
rs73596228	8	57118468	0.239091	0.0264724	0.0237164	0.0477455	-0.701534
rs59695015	8	57119104	0.239091	0.0264724	0.0237164	0.0477455	-0.701534
rs188639155	8	57119968	0.0145455	0.213782	0.0151293	1.15015	0.916229
rs116460926	8	57120740	0.0227273	0.230777	0.0154371	1.17463	1.02111
rs7008832	8	57121011	0.239091	0.0267236	0.0237164	0.0518471	-0.686245
rs115694589	8	57121399	0.0227273	0.230777	0.0159675	1.15996	0.958259
rs72656010	8	57122215	0.0281818	0.114031	0.0158899	0.855901	-0.34443
rs62515432	8	57123523	0.0136364	0.118588	0.0155492	0.882334	-0.231183
8:57124061	8	57124061	0.0227273	0.230777	0.0158574	1.16296	0.971112
rs185937817	8	57124210	0.239091	0.0272824	0.0235341	0.0641857	-0.640252
rs7006371	8	57124830	0.239091	0.0272824	0.0235341	0.0641857	-0.640252
rs7006525	8	57124878	0.222727	0.0312655	0.0222267	0.148191	-0.327116
rs79886886	8	57125014	0.0318182	0.105727	0.0147705	0.854791	-0.349186
rs7006898	8	57125063	0.239091	0.0269908	0.0232073	0.0655913	-0.635012
rs149618666	8	57125974	0.0245455	0.179935	0.0162655	1.04385	0.460805
rs112135941	8	57126082	0.239091	0.0269908	0.0279479	-0.0151337	-0.93592
rs529115416	8	57126508	0.01	0.0863548	0.0170778	0.703853	-0.995854
rs73596236	8	57127929	0.238182	0.0269939	0.0278855	-0.0141128	-0.932115
rs115071110	8	57128014	0.0236364	0.213385	0.0172546	1.09226	0.668209
rs79466926	8	57128238	0.239091	0.0262424	0.0279479	-0.0273454	-0.98144
rs73596238	8	57128379	0.0354545	0.120011	0.0177371	0.830339	-0.453947
rs115836757	8	57129241	0.0227273	0.230777	0.017292	1.12535	0.809978
rs62515433	8	57129291	0.0136364	0.118588	0.0169571	0.844689	-0.392466
rs57166494	8	57129765	0.05	0.0657173	0.0182322	0.55684	-1.62571
rs73596239	8	57130180	0.237273	0.0262354	0.0277237	-0.0239634	-0.968834
rs7826445	8	57130946	0.239091	0.0259437	0.0278532	-0.0308436	-0.99448
rs14859	8	57131082	0.0772727	0.114491	0.0192431	0.774495	-0.693201
rs117081201	8	57131797	0.0772727	0.0906148	0.0179304	0.703608	-0.996904
rs116571852	8	57131809	0.0545455	0.0921897	0.0174032	0.724052	-0.909315
rs186292957	8	57132441	0.01	0.247512	0.0161285	1.186	1.06982
rs57013355	8	57132449	0.207273	0.0228545	0.0247819	-0.0351631	-1.01058
rs56821403	8	57132627	0.2	0.0240671	0.0243442	-0.00497305	-0.898046
rs60662621	8	57132946	0.207273	0.0226973	0.0247819	-0.0381606	-1.02175
rs60503443	8	57133128	0.201818	0.0236933	0.0244723	-0.0140496	-0.931879
rs4385448	8	57133521	0.0818182	0.189232	0.0158372	1.07732	0.604202
rs73596246	8	57133643	0.0772727	0.114491	0.0164493	0.842623	-0.401318
rs139273987	8	57134014	0.0181818	0.0859715	0.0147323	0.766083	-0.72924
rs73596248	8	57134187	0.0772727	0.114491	0.0164529	0.842529	-0.401721
rs116659465	8	57134998	0.0327273	0.0849447	0.0151496	0.748735	-0.803565
rs73596249	8	57135283	0.289091	0.0299404	0.0261034	0.0595594	-0.657497
rs73596251	8	57135454	0.0772727	0.114491	0.0160197	0.854116	-0.352078
rs76043644	8	57135578	0.0227273	0.230777	0.0145287	1.20097	1.13396
rs6997880	8	57135814	0.289091	0.0304512	0.0261034	0.0669071	-0.630108
rs6984782	8	57135889	0.442727	0.0140514	0.0371916	-0.422726	0.345506
rs151049068	8	57135955	0.0181818	0.0859715	0.0137828	0.795017	-0.605278
rs140924211	8	57135975	0.0190909	0.209812	0.0134684	1.19251	1.09771
rs75201573	8	57136197	0.0154545	0.101001	0.0138776	0.862011	-0.318253
rs114519224	8	57136288	0.0245455	0.198573	0.0141191	1.14811	0.907489
rs79467062	8	57136704	0.0536364	0.0939193	0.0148658	0.800565	-0.581508
rs73596253	8	57137221	0.303636	0.028466	0.0265851	0.0296875	-0.571773
rs11985751	8	57137439	0.457273	0.0129685	0.0411473	-0.501452	-0.0611104
rs149283085	8	57137647	0.0109091	0.144379	0.0145523	0.996572	0.258251
rs62515435	8	57137764	0.0154545	0.101001	0.0146663	0.838007	-0.421094
rs73596257	8	57138111	0.255455	0.0371193	0.0246662	0.177497	-0.217876
rs116311733	8	57138155	0.0118182	0.0914178	0.0148975	0.787918	-0.635692
rs142366323	8	57138184	0.0118182	0.0914178	0.0148975	0.787918	-0.635692
rs36112366	8	57138676	0.0281818	0.114031	0.0152846	0.872769	-0.272162
rs56855591	8	57138677	0.0772727	0.114491	0.0172159	0.822841	-0.48607
rs564298910	8	57138687	0.0172727	0.11693	0.015217	0.885595	-0.217212
rs79598272	8	57139216	0.0972727	0.153077	0.0172208	0.948856	0.0538194
rs58418494	8	57139301	0.260909	0.0349834	0.0254121	0.138823	-0.362036
rs58479537	8	57139315	0.299091	0.0286164	0.0280403	0.00883229	-0.846585
rs61374126	8	57139532	0.267273	0.0344594	0.0256307	0.128547	-0.400341
rs527744955	8	57139534	0.0327273	0.0844505	0.015714	0.730315	-0.882482
rs113188332	8	57140297	0.0627273	0.138878	0.0164686	0.925977	-0.0442018
rs141871526	8	57140582	0.0127273	0.230902	0.0150776	1.1851	1.06597
rs73596264	8	57140763	0.299091	0.0292894	0.0280403	0.0189271	-0.808956
rs73596267	8	57140822	0.299091	0.0292894	0.0280403	0.0189271	-0.808956
rs567334142	8	57141493	0.01	0.24918	0.0146259	1.23139	1.26429
rs77445904	8	57141542	0.297273	0.0296181	0.0278509	0.0267177	-0.779916
rs73596269	8	57141548	0.290909	0.0307534	0.0273752	0.0505355	-0.691134
rs144589796	8	57142109	0.0118182	0.0914178	0.0149394	0.786697	-0.640923
rs73596270	8	57142276	0.0354545	0.12568	0.0156307	0.905288	-0.13284
rs73596273	8	57142413	0.272727	0.0335357	0.0259764	0.110928	-0.466017
rs60081141	8	57143488	0.0845455	0.0828079	0.0169969	0.687703	-1.06505
rs114646520	8	57143577	0.0318182	0.100153	0.0156809	0.805294	-0.561248
rs144683449	8	57143644	0.0218182	0.102227	0.0151005	0.830572	-0.452948
rs73596275	8	57144011	0.291818	0.0303504	0.0271406	0.0485437	-0.698558
rs139846514	8	57144224	0.0972727	0.153077	0.0171797	0.949896	0.0582751
rs114704203	8	57145043	0.0227273	0.230777	0.0153694	1.17654	1.02929
rs111472637	8	57145966	0.291818	0.0315346	0.0271406	0.0651671	-0.636594
rs116096032	8	57146069	0.0381818	0.0763229	0.0159079	0.681041	-1.09359
rs140077851	8	57146293	0.0218182	0.246535	0.0151484	1.21151	1.17912
rs7843614	8	57146583	0.133636	0.0518274	0.0185913	0.44525	0.00273082
rs113207674	8	57146891	0.291818	0.0325814	0.0263423	0.0923167	-0.535392
rs112145596	8	57146905	0.29	0.03296	0.0262131	0.0994687	-0.508732
rs35398666	8	57148383	0.458182	0.0136068	0.0419046	-0.488507	0.00574999
rs191226431	8	57148448	0.0181818	0.238206	0.0148336	1.20571	1.15427
rs11994401	8	57148877	0.133636	0.0518274	0.019185	0.431598	-0.0472766
rs112753769	8	57149598	0.0909091	0.116511	0.0142296	0.913173	-0.0990583
rs114196122	8	57150085	0.0390909	0.0735122	0.0160431	0.661071	-1.17915
rs7833244	8	57150127	0.433636	0.0156469	0.0388775	-0.39527	0.487315
rs60549520	8	57150252	0.290909	0.0327537	0.0266106	0.090205	-0.543263
rs73596283	8	57150485	0.290909	0.0327537	0.0266106	0.090205	-0.543263
rs140905857	8	57150495	0.0218182	0.102227	0.0152614	0.82597	-0.472665
rs74677549	8	57151015	0.29	0.0323418	0.0265499	0.085702	-0.560048
rs73596285	8	57151242	0.283636	0.0334543	0.0260947	0.107901	-0.4773
rs34563869	8	57151776	0.191818	0.0304455	0.0205232	0.171278	-1.00083
rs7838783	8	57151777	0.283636	0.0331195	0.0253247	0.116539	-0.445101
rs567744282	8	57151778	0.102727	0.136903	0.0165845	0.916712	1.7297
rs146389392	8	57151931	0.0236364	0.0935194	0.0147795	0.801243	-0.578603
rs114289348	8	57151971	0.0545455	0.22826	0.0143769	1.20076	1.13306
rs6990658	8	57152232	0.291818	0.0311334	0.0284284	0.0394745	-0.732365
rs34635195	8	57153093	0.458182	0.0141085	0.0459284	-0.512602	-0.1187
rs181394481	8	57153148	0.01	0.247512	0.0156829	1.19817	1.12196
rs11988716	8	57153503	0.458182	0.0143973	0.0459284	-0.5038	-0.0732378
rs11988720	8	57153516	0.458182	0.0143973	0.0459284	-0.5038	-0.0732378
rs6991452	8	57154608	0.458182	0.0143973	0.0459284	-0.5038	-0.0732378
rs36063247	8	57154653	0.0218182	0.140304	0.0163625	0.93322	-0.0131704
rs77571249	8	57155161	0.0236364	0.0935194	0.016469	0.754233	-0.78001
rs7006920	8	57155191	0.0227273	0.23189	0.016342	1.15198	0.92407
rs73596292	8	57155568	0.0718182	0.115999	0.0175618	0.819886	-0.498731
rs9650315	8	57155598	0.452727	0.0133503	0.0458415	-0.535767	-0.238346
rs35063358	8	57156177	0.354545	0.0237733	0.0344753	-0.161418	-1.08472
rs78075161	8	57156269	0.0509091	0.0917992	0.0164867	0.745704	-0.816551
rs34098077	8	57156295	0.386364	0.01722	0.0369282	-0.331324	-1.54077
rs115864504	8	57156441	0.0227273	0.23189	0.0159412	1.16276	0.970255
rs9650183	8	57156676	0.261818	0.0383004	0.0257911	0.171734	-0.239358
rs9650184	8	57156686	0.26	0.0385547	0.0256693	0.176664	-0.220981
rs112430182	8	57156830	0.0127273	0.110411	0.0157095	0.846849	-0.383212
rs76185137	8	57157120	0.117273	0.0302721	0.0195691	0.18947	-0.934193
rs75455780	8	57157451	0.0327273	0.178693	0.016098	1.04534	0.467189
rs71519447	8	57157543	0.0190909	0.17836	0.015573	1.05893	0.525413
rs71519448	8	57157795	0.377273	0.0164032	0.0360424	-0.341885	-1.56912
rs55811836	8	57158340	0.0236364	0.122592	0.0157679	0.890689	-0.195387
rs56181002	8	57158384	0.162727	0.0329252	0.0212491	0.190188	-0.931563
rs56261906	8	57158479	0.27	0.0327732	0.0261705	0.0977069	-0.515299
rs13271434	8	57158821	0.296364	0.0288356	0.0278724	0.0147547	-0.824509
rs113318228	8	57158896	0.113636	0.0299869	0.0186448	0.206373	-0.872277
rs73596301	8	57158942	0.0709091	0.0644948	0.0168836	0.582059	-1.51766
rs73596302	8	57159121	0.0663636	0.120682	0.0163836	0.867231	-0.295889
rs373818399	8	57159285	0.01	0.24918	0.0147113	1.22886	1.25345
rs112819533	8	57159368	0.178182	0.0320056	0.0214362	0.174078	-0.990574
rs73598108	8	57159672	0.178182	0.0320056	0.0214362	0.174078	-0.990574
rs56780198	8	57159896	0.0327273	0.178693	0.0155767	1.05963	0.528412
rs11994717	8	57160043	0.473636	0.0112338	0.0472334	-0.623721	-0.692625
rs80293730	8	57160114	0.177273	0.0323163	0.0213875	0.179262	-0.971585
rs77582275	8	57160115	0.177273	0.0323163	0.0213875	0.179262	-0.971585
rs73598110	8	57160272	0.177273	0.0323163	0.0213875	0.179262	-0.971585
rs62515437	8	57160328	0.0581818	0.0750338	0.0165031	0.657692	-1.19362
rs115328722	8	57161020	0.0418182	0.123202	0.0159913	0.886733	-0.212336
rs73598111	8	57161392	0.177273	0.0323163	0.0210564	0.186038	-0.946765
rs35093016	8	57161412	0.296364	0.0297459	0.0280992	0.0247335	-0.787313
rs62515438	8	57161608	0.06	0.0867837	0.0169374	0.709591	-0.971271
rs4415282	8	57161817	0.198182	0.0276429	0.0237707	0.0655415	-1.38814
rs4439102	8	57162337	0.164545	0.0360986	0.021677	0.22149	-0.816904
rs61708227	8	57163150	0.0918182	0.0727962	0.0182724	0.600312	-1.43946
rs73682461	8	57163666	0.164545	0.0381489	0.021677	0.245483	-0.729017
rs13282345	8	57163708	0.284545	0.0321764	0.027769	0.0639758	-0.641034
rs74890000	8	57164165	0.0336364	0.126045	0.0164059	0.885527	-0.217503
rs114127434	8	57164705	0.0227273	0.0992657	0.0159173	0.794931	-0.605646
rs74394123	8	57164853	0.01	0.205017	0.0155386	1.12038	0.788685
rs13260658	8	57165144	0.286364	0.031898	0.0275106	0.0642636	-0.639961
rs62515439	8	57165417	0.545455	0.00791215	0.0618628	-0.893135	-0.33361
rs116692635	8	57165458	0.0127273	0.156141	0.0146819	1.02673	0.387457
rs12375443	8	57165497	0.286364	0.031898	0.0264666	0.0810665	-0.577328
rs73598113	8	57165683	0.187273	0.0273594	0.0214156	0.106376	-1.23857
rs67565274	8	57165771	0.286364	0.031898	0.0264047	0.0820824	-0.573541
rs73682462	8	57165955	0.166364	0.0376717	0.0202202	0.27023	-0.638369
rs73598115	8	57166051	0.0645455	0.1266	0.0159485	0.899714	-0.156721
rs9721192	8	57166109	0.06	0.0867837	0.0160002	0.734312	-0.865358
rs34114399	8	57166135	0.473636	0.0109106	0.0469213	-0.633522	-0.743247
rs34985835	8	57166158	0.286364	0.0311117	0.0267539	0.0655376	-0.635213
rs72656020	8	57166349	0.188182	0.031475	0.021735	0.160807	-1.03919
rs72656021	8	57166381	0.286364	0.0315171	0.0267539	0.0711599	-0.614255
rs115873397	8	57166677	0.0227273	0.23189	0.015217	1.18295	1.05676
rs35587857	8	57167248	0.473636	0.0114716	0.0469213	-0.611746	-0.630775
rs66592895	8	57167361	0.286364	0.0318799	0.0265366	0.0796714	-0.582528
rs4446711	8	57167759	0.187273	0.0278412	0.0216088	0.110059	-1.22508
rs7840181	8	57168032	0.286364	0.0318799	0.0265008	0.0802585	-0.580339
rs7822536	8	57168085	0.473636	0.0111889	0.0469213	-0.622584	-0.686752
rs7840305	8	57168101	0.533636	0.00889112	0.0585404	-0.818499	0.0895387
8:57168152	8	57168152	0.0127273	0.114805	0.0149811	0.884417	-0.222259
rs74435028	8	57168176	0.0963636	0.151982	0.0170268	0.950659	0.0615441
rs7844135	8	57168246	0.166364	0.0386879	0.0206797	0.272032	-0.631768
rs35928074	8	57168612	0.286364	0.0313524	0.0270724	0.0637443	-0.641897
rs79373515	8	57168683	0.0981818	0.146733	0.0172708	0.929215	-0.0303291
rs73598119	8	57169025	0.187273	0.0278412	0.0219605	0.103046	-1.25077
rs77470881	8	57169423	0.0981818	0.146733	0.0171666	0.931845	-0.0190613
rs6987156	8	57169465	0.286364	0.0314136	0.026904	0.0673003	-0.628642
rs116220333	8	57169469	0.0518182	0.0635652	0.0160569	0.597557	-1.45126
rs7001649	8	57169520	0.284545	0.0318039	0.0266379	0.076981	-0.592557
rs73598122	8	57169563	0.188182	0.0260258	0.0217522	0.0779006	-1.34287
rs6474053	8	57169733	0.284545	0.0316234	0.0271162	0.0667799	-0.630582
rs6474054	8	57169889	0.286364	0.0312489	0.0272528	0.0594232	-0.658004
rs141269957	8	57169942	0.0972727	0.147745	0.0171556	0.935107	-0.00508583
rs114914008	8	57169987	0.0372727	0.105847	0.0159026	0.823212	-0.484481
rs57626491	8	57170336	0.286364	0.0317526	0.0273315	0.0651148	-0.636789
rs149018752	8	57170505	0.0227273	0.176595	0.015485	1.05707	0.517444
rs67742458	8	57170647	0.02	0.166208	0.0154635	1.03134	0.407208
rs36108549	8	57170939	0.286364	0.0322101	0.0273761	0.0706219	-0.61626
rs34064280	8	57170968	0.286364	0.0322101	0.0273761	0.0706219	-0.61626
rs138015369	8	57171297	0.0127273	0.110411	0.015434	0.854533	-0.350291
rs111559841	8	57171614	0.0390909	0.0968898	0.0162298	0.775964	-0.686907
rs114410622	8	57171719	0.0972727	0.147745	0.0174452	0.927836	-0.0362372
rs7841006	8	57172068	0.474545	0.0120526	0.0476161	-0.596674	-0.552928
rs114124233	8	57172123	0.0145455	0.127646	0.0151184	0.926502	-0.0419525
rs7829319	8	57172232	0.288182	0.0331968	0.0269121	0.0911485	-0.539746
rs7842347	8	57172272	0.288182	0.0331968	0.0269121	0.0911485	-0.539746
rs7825725	8	57172347	0.474545	0.0119074	0.0476161	-0.601937	-0.580111
8:57172836	8	57172836	0.0627273	0.128826	0.0165502	0.891202	-0.193189
rs61007400	8	57172962	0.0390909	0.17211	0.0158567	1.03559	0.425417
rs7830176	8	57172974	0.284545	0.0339944	0.0269503	0.100844	-0.503606
rs7830588	8	57173280	0.284545	0.0339944	0.0269503	0.100844	-0.503606
rs77978038	8	57173316	0.246364	0.0182397	0.0254865	-0.145293	-1.4211
rs7009899	8	57174475	0.288182	0.0331892	0.0273904	0.0833985	-0.568635
rs6990975	8	57174905	0.288182	0.0331892	0.0273904	0.0833985	-0.568635
rs79291464	8	57175032	0.284545	0.0339944	0.0271311	0.0979395	-0.514432
rs150393448	8	57175497	0.07	0.0645061	0.0172046	0.573956	-1.55238
rs142591922	8	57175825	0.186364	0.0271908	0.0219455	0.093078	-1.28728
rs13255703	8	57176712	0.284545	0.0327584	0.0266242	0.0900466	-0.543854
rs112465911	8	57176982	0.186364	0.0271908	0.0215987	0.0999943	-1.26194
rs13265168	8	57177002	0.284545	0.0327584	0.0267523	0.0879619	-0.551624
rs13257673	8	57177003	0.284545	0.0327584	0.0267523	0.0879619	-0.551624
rs12056672	8	57177012	0.06	0.0867837	0.0161727	0.729656	-0.885306
rs4562290	8	57177201	0.288182	0.0319513	0.02679	0.0765168	-0.594287
rs188633685	8	57177308	0.0118182	0.180907	0.0146639	1.0912	0.663668
rs36135139	8	57177322	0.189091	0.0311729	0.0214448	0.162456	-1.03315
rs4562291	8	57177406	0.288182	0.030835	0.0267626	0.0615157	-0.650204
rs34983806	8	57177488	0.284545	0.0316171	0.026493	0.0767911	-0.593264
rs35827275	8	57177621	0.288182	0.0308722	0.0267626	0.0620399	-0.64825
rs140545354	8	57177787	0.288182	0.0308722	0.0267626	0.0620399	-0.64825
rs150444542	8	57177793	0.288182	0.0308722	0.0267626	0.0620399	-0.64825
rs138451717	8	57177868	0.0336364	0.126045	0.0153645	0.914008	-0.0954809
rs145284528	8	57177913	0.0118182	0.180907	0.0146445	1.09178	0.666153
rs137873114	8	57177951	0.06	0.0867837	0.0161422	0.730476	-0.881793
rs56043789	8	57178319	0.474545	0.011084	0.0467703	-0.625275	-0.700651
rs146028516	8	57178696	0.0372727	0.106514	0.0153343	0.841744	-0.405084
rs7833122	8	57178720	0.288182	0.0308722	0.0264917	0.0664574	-0.631784
rs7833131	8	57178744	0.474545	0.0109814	0.0467703	-0.629313	-0.721507
rs112934279	8	57178824	0.0436364	0.0865493	0.0155247	0.746241	-0.81425
rs150764338	8	57178974	0.0954545	0.153081	0.0165711	0.965569	0.125423
rs7815788	8	57179020	0.288182	0.0306935	0.0266614	0.0611631	-0.651519
rs7837540	8	57179207	0.543636	0.00754871	0.0609538	-0.907128	-0.412943
rs549377946	8	57179312	0.0118182	0.17094	0.0143743	1.07526	0.595376
rs5027180	8	57179597	0.542727	0.00757347	0.0601892	-0.900223	-0.373795
rs5027179	8	57179633	0.283636	0.0315409	0.0261185	0.081927	-0.57412
rs5027178	8	57179658	0.287273	0.030783	0.0263829	0.0669894	-0.629801
rs5027177	8	57179659	0.287273	0.030783	0.0263829	0.0669894	-0.629801
rs5027176	8	57179749	0.288182	0.030616	0.0264495	0.0635309	-0.642693
rs13278176	8	57180234	0.533636	0.00776262	0.058086	-0.874063	-0.225481
rs13269594	8	57180235	0.533636	0.00776262	0.058086	-0.874063	-0.225481
rs36076243	8	57180599	0.288182	0.030616	0.0265891	0.061246	-0.65121
rs66518479	8	57180675	0.288182	0.030616	0.0265891	0.061246	-0.65121
rs73682464	8	57180738	0.166364	0.0350858	0.0200185	0.243699	-0.735552
rs56059626	8	57180812	0.06	0.0867837	0.015911	0.736741	-0.854951
rs73598128	8	57180888	0.0627273	0.113409	0.0159107	0.85296	-0.357031
rs11988517	8	57181143	0.284545	0.0305004	0.0263508	0.0635107	-0.642768
rs4576404	8	57181155	0.284545	0.0305004	0.0263508	0.0635107	-0.642768
rs113933371	8	57181250	0.0672727	0.0657208	0.0162929	0.605704	-1.41636
rs189037582	8	57181425	0.0954545	0.153081	0.0165477	0.966183	0.128054
rs80160874	8	57181438	0.185455	0.0259903	0.0212394	0.08767	-1.30709
rs13254111	8	57181776	0.473636	0.0107164	0.0466045	-0.638378	-0.768328
rs67752445	8	57182034	0.288182	0.0304217	0.0264223	0.0612118	-0.651337
rs4601281	8	57182353	0.473636	0.0106772	0.0466045	-0.639968	-0.77654
rs77031402	8	57182364	0.0627273	0.113409	0.0158118	0.855668	-0.345429
rs13270709	8	57182507	0.288182	0.0304217	0.0265653	0.0588677	-0.660075
rs13260966	8	57182832	0.475455	0.0108633	0.0466143	-0.632557	-0.738263
rs28538240	8	57182945	0.288182	0.0304217	0.0263897	0.0617492	-0.649334
rs12056556	8	57183090	0.535455	0.00748882	0.0581424	-0.890079	-0.316284
rs28447646	8	57183102	0.288182	0.0304217	0.0264275	0.0611265	-0.651655
rs75610866	8	57183512	0.0954545	0.153081	0.0164327	0.969211	0.141027
rs115686745	8	57183608	0.03	0.144124	0.0132918	1.03515	0.423531
rs13272414	8	57183609	0.31	0.0268808	0.0249742	0.0319515	-0.565696
rs116405802	8	57183617	0.0109091	0.127227	0.0128499	0.99568	0.254429
rs13272994	8	57183788	0.288182	0.0303016	0.0236009	0.108537	-0.474929
rs7010767	8	57183833	0.536364	0.00766598	0.0527628	-0.83776	-0.0196615
rs192191632	8	57184598	0.236364	0.0161075	0.0218358	-0.132141	-1.37207
rs188513807	8	57184638	0.188182	0.0269858	0.0190081	0.152197	-1.07072
rs564588594	8	57184642	0.128182	0.0316941	0.0162268	0.290746	-0.563219
8:57184646	8	57184646	0.128182	0.0316941	0.0162268	0.290746	-0.563219
rs74774736	8	57184728	0.248182	0.0174088	0.0226927	-0.115119	-1.30862
rs13254660	8	57185497	0.288182	0.029661	0.0236151	0.0989959	-0.510495
rs62515451	8	57185820	0.06	0.0867837	0.0139437	0.79406	-0.609378
rs4636178	8	57185950	0.0945455	0.0554294	0.0148877	0.570913	-1.56541
rs4469431	8	57186033	0.288182	0.0301169	0.0236159	0.105605	-0.485859
rs11778322	8	57186144	0.0718182	0.124631	0.0115222	1.03409	0.41899
rs4636179	8	57186286	0.288182	0.0301169	0.0212366	0.151724	-0.313947
rs4463394	8	57186360	0.546364	0.00621796	0.0529681	-0.930366	-0.544691
rs34931142	8	57186807	0.285455	0.030665	0.021098	0.162401	-0.274148
rs7012906	8	57186993	0.536364	0.00677747	0.0503452	-0.870891	-0.207498
rs116021368	8	57187020	0.0518182	0.0643868	0.0131585	0.689589	-1.05697
rs539992174	8	57187021	0.0172727	0.100648	0.0120654	0.921266	-0.0643852
rs35811702	8	57187244	0.288182	0.0304902	0.0213065	0.155648	-0.29932
rs7838504	8	57187301	0.288182	0.0304902	0.0213065	0.155648	-0.29932
rs150375175	8	57187309	0.0372727	0.106514	0.0127382	0.922301	-0.059951
rs7838625	8	57187365	0.476364	0.00942577	0.0403318	-0.63133	-0.731925
rs59038213	8	57187431	0.188182	0.0251769	0.0174949	0.158091	-1.04913
rs59555448	8	57187439	0.188182	0.0251769	0.0174949	0.158091	-1.04913
rs7833135	8	57187525	0.288182	0.0304902	0.0214616	0.152498	-0.311062
rs67781593	8	57187632	0.0190909	0.179068	0.0123342	1.16191	0.966613
rs556988304	8	57187888	0.01	0.24918	0.0120018	1.31727	1.63223
rs144695269	8	57188086	0.0954545	0.159864	0.0137198	1.0664	0.557417
rs11992729	8	57188153	0.286364	0.0304007	0.0213366	0.153759	-0.306361
rs13262665	8	57188282	0.476364	0.00926075	0.0402938	-0.638592	-0.769433
rs13261678	8	57188333	0.286364	0.0304007	0.0214577	0.1513	-0.315527
rs77847910	8	57188428	0.0345455	0.16111	0.0127577	1.10135	0.707154
rs146837305	8	57188506	0.0954545	0.159864	0.0137897	1.06419	0.547948
rs188621862	8	57188688	0.0309091	0.142194	0.0125768	1.05331	0.501335
rs11993669	8	57188868	0.286364	0.0325238	0.0214577	0.180618	-0.206243
rs4629840	8	57189267	0.190909	0.0327506	0.0177865	0.265129	-0.657054
rs143423676	8	57189344	0.0618182	0.114482	0.0134882	0.928785	-0.0321714
rs4639485	8	57189351	0.288182	0.0325786	0.0213547	0.183438	-0.195731
rs112780807	8	57189369	0.188182	0.0240255	0.0177608	0.13121	-1.1476
rs7461965	8	57189551	0.536364	0.00706089	0.0502927	-0.852646	-0.104058
rs138808914	8	57189568	0.03	0.130963	0.0119245	1.04071	0.447352
rs187624444	8	57189647	0.0118182	0.180907	0.0112305	1.20706	1.16005
rs4598231	8	57189725	0.286364	0.0329866	0.0203736	0.20927	-0.0994404
rs55724634	8	57190095	0.06	0.0867837	0.0131453	0.819667	-0.499669
rs112734236	8	57190202	0.0390909	0.0976366	0.0127012	0.885768	-0.21647
rs4623388	8	57190484	0.288182	0.0325828	0.0206449	0.198176	-0.140794
rs4333564	8	57190523	0.288182	0.0325828	0.0206449	0.198176	-0.140794
rs142134709	8	57190653	0.0109091	0.17757	0.0103606	1.23399	1.27543
rs9692886	8	57190757	0.286364	0.0329866	0.0202276	0.212394	-0.0877955
rs9694047	8	57190812	0.0954545	0.159864	0.0125409	1.10542	0.724591
rs9693150	8	57190848	0.536364	0.00701853	0.0474531	-0.830019	0.024226
rs9692896	8	57190857	0.0954545	0.159864	0.0127784	1.09727	0.689674
rs9693164	8	57190947	0.288182	0.033702	0.0207122	0.211429	-0.0913926
rs144517006	8	57191154	0.0454545	0.0809464	0.0124335	0.813605	-0.525641
rs76623919	8	57191191	0.286364	0.0341258	0.0205778	0.219683	-0.0606253
rs142293858	8	57192376	0.0454545	0.0809464	0.012729	0.803404	-0.569345
rs13248165	8	57192842	0.286364	0.0341258	0.0206063	0.219082	-0.0628656
rs13275320	8	57193032	0.474545	0.0106143	0.0375908	-0.54919	-0.307675
rs78810907	8	57193247	0.188182	0.0244141	0.0171684	0.152911	-1.06811
rs62515456	8	57193282	0.06	0.0867837	0.0127012	0.834592	-0.435725
rs62515457	8	57193369	0.06	0.0867837	0.0127012	0.834592	-0.435725
rs13281759	8	57193582	0.286364	0.0341258	0.0198755	0.234764	-0.00440985
rs60138631	8	57193695	0.536364	0.00752752	0.0474531	-0.799613	0.196613
rs7460090	8	57194163	0.276364	0.0358268	0.0194062	0.266267	0.11302
rs79911904	8	57194223	0.0127273	0.156332	0.0105689	1.17002	1.00136
rs4075156	8	57194486	0.535455	0.00752154	0.0472966	-0.798523	0.202793
rs4075155	8	57194617	0.0618182	0.0825674	0.0126898	0.813352	-0.526724
rs72656034	8	57194766	0.286364	0.0341257	0.0198216	0.235943	-1.50486e-05
rs13260033	8	57194966	0.473636	0.0104309	0.0371227	-0.551317	-0.318661
rs7460900	8	57194996	0.291818	0.0169537	0.0203525	-0.0793536	-1.1753
rs74850003	8	57195002	0.0545455	0.0896679	0.0115792	0.888958	-0.202803
rs13266192	8	57195456	0.286364	0.0327748	0.0201435	0.211406	-0.0914784
rs545810769	8	57195930	0.0954545	0.159864	0.012237	1.11608	0.770262
rs7463962	8	57195932	0.286364	0.0326096	0.0201435	0.209211	-0.0996604
rs13270548	8	57196239	0.286364	0.0326096	0.0201435	0.209211	-0.0996604
rs80295868	8	57196244	0.0127273	0.156332	0.010438	1.17543	1.02454
rs34495936	8	57196273	0.471818	0.00988033	0.0367775	-0.570811	-0.419347
rs55752715	8	57196353	0.190909	0.0330092	0.016572	0.29926	-0.532032
rs79815207	8	57196390	0.0954545	0.159864	0.0122109	1.117	0.774204
rs7841846	8	57196776	0.0954545	0.159864	0.0122109	1.117	0.774204
rs3924847	8	57197009	0.286364	0.0329903	0.01995	0.218443	-0.0652475
rs73598156	8	57197096	0.185455	0.0240847	0.0167181	0.158553	-1.04744
rs78081690	8	57197241	0.0527273	0.0630924	0.0114566	0.740921	-0.837043
rs73598158	8	57197250	0.185455	0.0228671	0.0167181	0.136024	-1.12997
rs34035722	8	57197333	0.286364	0.0329903	0.0196002	0.226125	-0.0366123
rs78625941	8	57197338	0.185455	0.0228671	0.0166141	0.138735	-1.12004
rs34108747	8	57197355	0.286364	0.0329903	0.0202181	0.212646	-0.0868562
rs142711596	8	57197411	0.0454545	0.0809464	0.011549	0.845655	-0.388328
rs76691788	8	57197588	0.286364	0.0329903	0.0202566	0.21182	-0.0899351
rs10958478	8	57198009	0.0618182	0.074934	0.0123616	0.782603	-0.658463
rs11990562	8	57198214	0.189091	0.0331813	0.0170253	0.289798	-0.566691
rs115504234	8	57198255	0.0454545	0.0809464	0.0119566	0.830591	-0.452867
rs73598160	8	57198887	0.119091	0.0434755	0.0149134	0.464667	0.0738554
rs34205064	8	57199171	0.297273	0.0312077	0.0209864	0.172323	-0.237163
rs57580475	8	57199467	0.06	0.117216	0.012252	0.980782	0.190601
rs59493383	8	57199697	0.06	0.117216	0.012252	0.980782	0.190601
rs143217749	8	57199769	0.0245455	0.179935	0.0107897	1.22211	1.22453
rs35294340	8	57199992	0.201818	0.0293904	0.0170477	0.23654	0.00221031
rs7815909	8	57200362	0.200909	0.0293599	0.0170119	0.237002	0.00393244
rs115808874	8	57200372	0.0127273	0.104131	0.0104877	0.996903	0.259669
rs7815925	8	57200382	0.200909	0.0293599	0.0165933	0.247823	0.0442684
rs7836297	8	57200472	0.200909	0.0293599	0.0165933	0.247823	0.0442684
rs7823077	8	57200479	0.200909	0.0293599	0.0165933	0.247823	0.0442684
rs571457530	8	57200804	0.0227273	0.100918	0.0108056	0.970323	0.145791
rs7835730	8	57200847	0.0572727	0.0802929	0.0116283	0.839163	-0.416142
rs76064116	8	57201225	0.0954545	0.159864	0.0116751	1.13649	0.857705
rs57887485	8	57201243	0.201818	0.0291017	0.016195	0.254538	0.0692991
rs35835348	8	57201435	0.200909	0.0293599	0.0161592	0.259336	0.0871839
rs35152040	8	57201462	0.200909	0.0293599	0.0161592	0.259336	0.0871839
rs73598161	8	57201541	0.117273	0.0533637	0.0125042	0.630191	0.680171
rs143399485	8	57201600	0.0227273	0.23189	0.0101953	1.35688	1.80193
rs146715123	8	57201606	0.209091	0.0425371	0.0150842	0.450246	0.798814
rs139642066	8	57201617	0.0109091	0.187145	0.00976126	1.28267	1.48399
rs62515458	8	57201675	0.349091	0.0207817	0.0215212	-0.0151844	-0.692215
rs35349430	8	57201707	0.200909	0.0277997	0.0154504	0.255099	0.0713902
rs34263240	8	57201732	0.200909	0.0277997	0.0154504	0.255099	0.0713902
rs35423308	8	57201836	0.200909	0.0277997	0.0154504	0.255099	0.0713902
rs34181476	8	57201839	0.541818	0.00572496	0.0463313	-0.908102	-0.418465
rs55662126	8	57202002	0.182727	0.0301558	0.0148839	0.306654	-0.504947
rs34747243	8	57202187	0.200909	0.0271832	0.015514	0.243578	0.0284449
rs7829168	8	57202216	0.541818	0.00565482	0.0463313	-0.913456	-0.44882
rs13279155	8	57202446	0.200909	0.0271832	0.0161785	0.225362	-0.0394564
rs36122101	8	57202560	0.200909	0.0271832	0.0161785	0.225362	-0.0394564
rs35845576	8	57202652	0.200909	0.0271832	0.0161785	0.225362	-0.0394564
rs73679807	8	57202782	0.200909	0.0271832	0.0161785	0.225362	-0.0394564
rs79664732	8	57202790	0.200909	0.0271832	0.0161785	0.225362	-0.0394564
rs77831403	8	57202791	0.200909	0.0271832	0.0161785	0.225362	-0.0394564
rs67283156	8	57202814	0.200909	0.0271832	0.0161785	0.225362	-0.0394564
8:57202822	8	57202822	0.0163636	0.11035	0.0101738	1.03529	0.424131
rs13251457	8	57202902	0.200909	0.0266912	0.0161785	0.217429	-0.0690272
rs13260127	8	57202941	0.200909	0.0266912	0.0161785	0.217429	-0.0690272
rs80218703	8	57203117	0.0954545	0.159864	0.0115298	1.14193	0.881012
rs138766966	8	57203528	0.0109091	0.117934	0.0103058	1.05856	0.523828
rs73679809	8	57203644	0.0336364	0.171633	0.0106894	1.20565	1.15401
rs13269647	8	57203809	0.200909	0.0257306	0.0162163	0.200498	-0.132139
rs62515459	8	57204168	0.117273	0.0524064	0.0122706	0.630517	0.681365
rs13270845	8	57204188	0.200909	0.0257306	0.0162886	0.198566	-0.13934
rs73679810	8	57204206	0.0136364	0.14145	0.0101934	1.14229	0.882555
rs13260778	8	57204375	0.200909	0.0262974	0.0162886	0.208029	-0.104066
rs145658925	8	57204452	0.0572727	0.0520056	0.0113916	0.659464	-1.18603
rs7843069	8	57204762	0.0954545	0.159864	0.0114264	1.14584	0.897764
rs79528561	8	57204768	0.0527273	0.0641395	0.0112414	0.756306	-0.771128
rs55853952	8	57204930	0.200909	0.0262974	0.0161926	0.210596	-0.0944977
rs11988714	8	57205891	0.197273	0.0270809	0.0160188	0.228033	-0.792937
[truncated: 513 more rows]
