# Supplementary material for: African-specific genetic loci determine iron status and risk of severe malaria and bacteremia in African children
Source: Nat Commun. 2026 Apr 7;17:7068. doi: 10.1038/s41467-026-71567-w (PMC13392482; doi:10.1038/s41467-026-71567-w)
Supplement: Supplementary file 7 — Source Data 4 [file 41467_2026_71567_MOESM7_ESM.xlsx]

## Sheet: Sheet1
Replication of European ancestry lead hepcidin and sTfR GWAS SNPs in current study of African children
						European ancestry					Continental Africa
Trait	SNP	CHR:Hg19BP	Gene	EA	OA	N	EAFreq	Beta	SE	P	N	EAFreq	Beta	SE	P
Hepcidin	rs75965181	1:22584002	MIR4418	A	T	91675	0.023	-0.118	0.017	2.76e-12	n/a	n/a	n/a	n/a	n/a
Hepcidin	rs201255457	1:220291414	IARS2	A	ATC	75972	0.989	-0.156	0.026	3.15e-09	n/a	n/a	n/a	n/a	n/a
Hepcidin	rs6706968	2:121310269	AC073257.1	A	C	82690	0.424	0.03	0.005	1.43e-08	3756	0.115	0.056	0.037	0.131
Hepcidin	rs149682241	2:190390963	SLC40A1	C	G	91675	0.026	0.101	0.015	4.33e-11	n/a	0.011	n/a	n/a	n/a
Hepcidin	rs7568449	2:190521054	ASNSD1	T	C	89099	0.762	0.043	0.006	1.88e-13	3756	0.325	0.017	0.027	0.525
Hepcidin	rs885122	5:115331335	LVRN	A	G	91675	0.598	-0.043	0.005	2.28e-18	3756	0.65	-0.005	0.024	0.844
Hepcidin	rs79220007	6:26098474	HFE	T	C	91675	0.93	0.094	0.01	1.12e-22	n/a	n/a	n/a	n/a	n/a
Hepcidin	rs10090558	8:10577987	SOX7	A	G	78548	0.918	-0.06	0.01	4.64e-10	3756	0.761	-0.043	0.028	0.129
Hepcidin	rs9739943	12:51439858	LETMD1	T	C	91675	0.059	0.079	0.01	3.78e-14	3756	0.201	-0.005	0.029	0.854
Hepcidin	rs11609805	12:57735045	R3HDM2	A	G	91675	0.27	-0.032	0.006	5.24e-09	3756	0.066	0.041	0.054	0.45
Hepcidin	rs996347	14:34410892	EGLN3	T	C	91675	0.645	-0.033	0.005	6.06e-11	3756	0.849	0.012	0.033	0.718
Hepcidin	rs549876436	15:45274530	TERB2	T	C	83099	0.907	0.082	0.011	7.3e-15	n/a	n/a	n/a	n/a	n/a
Hepcidin	rs2600895	15:45319959	SORD	A	G	88174	0.913	0.082	0.012	2.73e-11	n/a	n/a	n/a	n/a	n/a
Hepcidin	rs113000093	15:45320493	SORD	C	G	85598	0.089	-0.078	0.013	7.01e-10	n/a	n/a	n/a	n/a	n/a
Hepcidin	rs199138	15:45387550	DUOX2	A	G	91675	0.076	-0.122	0.009	1.55e-40	3756	0.129	0	0.033	0.996
Hepcidin	rs71378510	16:353122	AXIN1	A	G	91675	0.907	0.05	0.009	1.62e-08	n/a	n/a	n/a	n/a	n/a
Hepcidin	rs34523089	17:56436109	RNF43	T	C	89817	0.162	0.063	0.007	8.15e-21	n/a	n/a	n/a	n/a	n/a
Hepcidin	rs104894696	19:35775902	HAMP	A	G	76690	0.003	-0.387	0.054	4.9e-13	n/a	n/a	n/a	n/a	n/a
Hepcidin	rs485073	19:49207255	FUT2	A	G	91675	0.453	0.046	0.005	4.64e-21	3756	0.504	0.026	0.023	0.261
Hepcidin	rs855791	22:37462936	TMPRSS6	A	G	91675	0.429	0.042	0.005	1.34e-17	3756	0.077	0.039	0.041	0.347
sTfR	rs6696846	1:205041952	CNTN2	T	C	45330	0.484	-0.043	0.007	6.22e-11	3839	0.214	-0.005	0.027	0.851
sTfR	rs35095338	2:191357694	TMEM194B	A	T	44341	0.556	-0.046	0.007	9.67e-12	3839	0.554	0.029	0.025	0.245
sTfR	rs715	2:211543055	CPS1	T	C	45330	0.688	-0.041	0.007	2.28e-08	3839	0.828	0.011	0.032	0.746
sTfR	rs11371594	3:133539500	SRPRB	G	GA	40837	0.845	0.058	0.01	2.54e-09	n/a	n/a	n/a	n/a	n/a
sTfR	rs112856048	3:195795618	TFRC	A	G	45330	0.243	-0.1	0.008	5.93e-38	3839	0.09	0.058	0.046	0.209
sTfR	rs9325434	3:195921311	ZDHHC19	A	G	45330	0.141	-0.062	0.01	2.27e-10	3839	0.016	0.115	0.151	0.444
sTfR	rs2290846	4:151199080	LRBA	A	G	45330	0.277	-0.041	0.007	3.11e-08	n/a	n/a	n/a	n/a	n/a
sTfR	rs12521868	5:131784393	C5orf56	T	G	45330	0.427	0.052	0.007	4.41e-15	3839	0.029	0	0.074	0.999
sTfR	rs116816795	5:141482333	NDFIP1	T	C	45330	0.168	0.127	0.009	3.13e-46	3839	0.028	0.005	0.105	0.965
sTfR	rs2906082	5:141602204	NDFIP1	T	C	44584	0.783	0.057	0.008	5.34e-12	3839	0.447	0.034	0.023	0.133
sTfR	rs72832593	6:25957426	TRIM38	T	C	45330	0.897	0.13	0.011	8.09e-33	n/a	n/a	n/a	n/a	n/a
sTfR	rs1800562	6:26093141	HFE	A	G	45330	0.075	-0.253	0.013	2.88e-88	n/a	n/a	n/a	n/a	n/a
sTfR	rs9389269	6:135427159	HBS1L	T	C	45330	0.729	0.059	0.007	3.1e-15	3839	0.961	-0.023	0.078	0.77
sTfR	rs143437464	6:159020121	TMEM181	A	G	43595	0.009	-0.234	0.037	3.81e-10	n/a	n/a	n/a	n/a	n/a
sTfR	rs200307986	6:159026327	TMEM181	A	G	42671	0.003	0.358	0.065	2.69e-08	n/a	n/a	n/a	n/a	n/a
sTfR	rs186044114	7:1080897	C7orf50	T	C	41188	0.852	-0.061	0.01	4.19e-10	n/a	n/a	n/a	n/a	n/a
sTfR	rs6592965	7:50427982	IKZF1	A	G	45330	0.458	-0.058	0.007	2.43e-18	3839	0.501	0.013	0.023	0.575
sTfR	rs7385804	7:100235970	TFR2	A	C	45330	0.627	-0.051	0.007	1.49e-13	3839	0.726	0	0.026	0.988
sTfR	rs7908745	10:45953767	2008-03-01	A	G	45330	0.687	-0.054	0.007	5.61e-14	3839	0.677	0.027	0.024	0.262
sTfR	rs16926246	10:71093392	HK1	T	C	45330	0.133	0.056	0.01	1.05e-08	3839	0.164	-0.045	0.031	0.143
sTfR	rs187669805	11:117021097	PCSK7	C	G	43487	0.994	0.407	0.046	1.94e-18	n/a	n/a	n/a	n/a	n/a
sTfR	rs11216316	11:117081500	PCSK7	A	C	45330	0.892	-0.273	0.011	1.77e-137	3839	0.83	-0.041	0.032	0.196
sTfR	rs2238005	11:117088082	PCSK7	T	C	45330	0.061	0.118	0.014	2.71e-17	3839	0.031	-0.066	0.086	0.441
sTfR	rs10876169	12:51783420	GALNT6	A	T	44584	0.41	0.039	0.007	1.85e-08	3839	0.032	-0.005	0.081	0.955
sTfR	rs76944188	13:110401304	IRS2	T	C	45330	0.942	-0.09	0.015	5.45e-10	3839	0.794	0.006	0.028	0.818
sTfR	rs75922593	15:45395901	DUOX2	G	GT	40837	0.066	0.112	0.014	3.64e-15	n/a	n/a	n/a	n/a	n/a
sTfR	rs74035509	16:88567333	ZFPM1	T	C	44584	0.083	0.083	0.013	6.36e-11	3839	0.15	-0.02	0.033	0.551
sTfR	rs55925547	17:43556807	PLEKHM1	T	C	43244	0.801	-0.057	0.009	2.46e-11	3839	0.837	0.034	0.031	0.276
sTfR	rs1292072	17:57925649	RNU6-450P	A	G	45330	0.794	-0.048	0.008	7.13e-09	3839	0.945	-0.01	0.048	0.828
sTfR	rs1976703	17:76401328	PGS1	T	C	41826	0.493	0.039	0.007	1.57e-08	3839	0.3	-0.006	0.025	0.793
sTfR	rs13041	19:4502282	PLIN4	T	C	44584	0.518	0.048	0.007	8.53e-12	3839	0.332	-0.014	0.025	0.591
sTfR	rs855791	22:37462936	TMPRSS6	A	G	45330	0.434	0.134	0.007	2.7e-89	3839	0.077	0.001	0.041	0.973
European ancestry summary statistics were obtained from the most recent and largest GWAS of hepcidin and sTfR by Allara et al 2024. HFE and TMPRSS6 data are highlighted in bold.
CHR:BP(hg19), chromosome and human genome build 19 base pair; EA, effect allele; OA, other allele; EAFreq, effect allele frequency; SE, standard error; P, additive model p value; n/a, not available
