# Supplementary material for: African-specific genetic loci determine iron status and risk of severe malaria and bacteremia in African children
Source: Nat Commun. 2026 Apr 7;17:7068. doi: 10.1038/s41467-026-71567-w (PMC13392482; doi:10.1038/s41467-026-71567-w)
Supplement: Supplementary file 8 — Source Data 5 [file 41467_2026_71567_MOESM8_ESM.xlsx]

## Sheet: Sheet1
Replication of European ancestry lead serum iron, transferrin saturation, TIBC and ferritin GWAS SNPs in current study of African children
						European ancestry				Continental Africa
Trait	SNP	CHR:Hg19BP	Gene	EA	OA	EA Freq	Beta	SE	P	EA Freq	Beta	SE	P
Serum iron	rs35945185	1:66137239	LEPR;PDE4B	G	A	0.3618	0.0308	0.0042	1.54e-13	n/a	n/a	n/a	n/a
Serum iron	rs2228145	1:154426970	IL6R	A	C	0.401	0.0254	0.0033	1.63e-14	0.0785	-0.0328	0.058	0.5713
Serum iron	rs61804206	1:161658821	RPL31P11;FCRLA	A	G	0.1416	0.0302	0.0048	4.74e-10	n/a	n/a	n/a	n/a
Serum iron	rs7580634	2:113866854	IL1F10;IL1RN	G	T	0.4638	-0.0202	0.0032	4.74e-10	0.2085	-0.0495	0.0409	0.2265
Serum iron	rs13007705	2:239069196	ERFE	C	T	0.3852	0.0297	0.0033	4.14e-19	n/a	n/a	n/a	n/a
Serum iron	rs12633819	3:66448307	LRIG1	A	G	0.3792	0.0279	0.0034	1.22e-16	0.2913	0.0075	0.0357	0.8345
Serum iron	rs8177245	3:133479230	TF	A	G	0.2878	0.0553	0.0035	1.36e-55	0.1596	0.0253	0.0486	0.6032
Serum iron	rs571559677	3:140011552	CLSTN2	T	C	0.0023	-0.3512	0.0634	3.1e-08	n/a	n/a	n/a	n/a
Serum iron	rs1800562	6:26093141	HFE	G	A	0.0747	0.298	0.0061	7.66e-520	n/a	n/a	n/a	n/a
Serum iron	rs9399136	6:135402339	HBS1L;MYB	T	C	0.2708	0.0553	0.0037	8.93e-52	0.0208	n/a	n/a	n/a
Serum iron	rs12718598	7:50428445	IKZF1	T	C	0.4493	0.0229	0.0033	2.07e-12	0.519	0.0331	0.0331	0.3168
Serum iron	rs2075672	7:100240296	ACTL6B	A	G	0.6288	0.0587	0.0033	6.04e-69	0.6881	0.0475	0.0349	0.1734
Serum iron	rs10740134	10:65315433	REEP3	T	C	0.5129	0.0211	0.0032	7.78e-11	0.2932	0.0376	0.0431	0.3827
Serum iron	rs59213222	10:81073027	ZMIZ1	CCCACCCACCA	C	0.2231	-0.0264	0.0046	9.33e-09	n/a	n/a	n/a	n/a
Serum iron	rs2900478	12:21368797	SLCO1B1	T	A	0.1783	-0.0233	0.0042	3.86e-08	0.0205	n/a	n/a	n/a
Serum iron	rs4759827	12:131492288	ADGRD1	C	T	0.2793	-0.0209	0.0037	1.54e-08	0.2157	-0.0728	0.0454	0.1089
Serum iron	rs1958078	14:70354858	SMOC1	A	C	0.8647	0.0357	0.0048	9.96e-14	0.4931	0.0607	0.0394	0.1238
Serum iron	rs28929474	14:94844947	SERPINA1	C	T	0.0131	0.1046	0.0136	1.55e-14	n/a	n/a	n/a	n/a
Serum iron	rs374974760	15:45394467	DUOX2	G	GGT	0.0823	-0.0494	0.0081	1.32e-09	n/a	n/a	n/a	n/a
Serum iron	rs77542162	17:67081278	ABCA6	A	G	0.0228	0.0843	0.0114	1.28e-13	n/a	n/a	n/a	n/a
Serum iron	rs12975762	19:35950523	FFAR2;KRTDAP	A	G	0.3161	-0.0265	0.0035	4.26e-14	0.4589	0.0166	0.0339	0.6238
Serum iron	rs1800961	20:43042364	HNF4A	C	T	0.0472	0.0447	0.008	2.35e-08	n/a	n/a	n/a	n/a
Serum iron	rs855791	22:37462936	TMPRSS6	A	G	0.5805	0.1723	0.0035	8.00e-516	0.0768	0.0821	0.0629	0.192
Serum iron	rs3747207	22:44324855	PNPLA3	G	A	0.2335	0.0271	0.0038	1.67e-12	0.1063	0.0884	0.0538	0.1004
TSAT	rs35945185	1:66137239	LEPR;PDE4B	G	A	0.3618	0.0268	0.0047	1.34e-08	n/a	n/a	n/a	n/a
TSAT	rs4133213	1:154395212	IL6R	C	A	0.4295	0.022	0.0037	2.26e-09	0.1943	0.0205	0.0484	0.6714
TSAT	rs6025	1:169519049	F5	C	T	0.026	0.0727	0.0116	4.35e-10	n/a	n/a	n/a	n/a
TSAT	rs13007705	2:239069196	ERFE	C	T	0.3852	0.0334	0.0037	1.59e-19	n/a	n/a	n/a	n/a
TSAT	rs12633819	3:66448307	LRIG1	A	G	0.3792	0.0288	0.0037	1.42e-14	0.2913	0.0572	0.0361	0.1132
TSAT	rs8177253	3:133480192	TF	C	T	0.289	-0.0915	0.0039	1.03e-122	0.2491	-0.0389	0.0385	0.3121
TSAT	rs41300395	3:195809135	TFRC	C	A	0.2457	0.0358	0.0042	1.36e-17	0.0902	-0.0379	0.0619	0.5398
TSAT	rs218264	4:55408875	LINC02283;LINC02260	A	T	0.2501	0.0229	0.0042	4.17e-08	0.6821	-0.0011	0.037	0.9772
TSAT	rs79220007	6:26098474	HFE	T	C	0.0791	0.477	0.0078	3.90e-810	n/a	n/a	n/a	n/a
TSAT	rs9399136	6:135402339	HBS1L;MYB	T	C	0.2708	0.0653	0.004	6.29e-59	0.0208	n/a	n/a	n/a
TSAT	rs12718598	7:50428445	IKZF1	T	C	0.4493	0.0234	0.0036	6.54e-11	0.519	0.0351	0.0334	0.2936
TSAT	rs2075672	7:100240296	ACTL6B	A	G	0.6288	0.0622	0.0037	1.67e-63	0.6881	0.0205	0.0353	0.5609
TSAT	rs112875651	8:126506694	TRIB1;LINC00861	G	A	0.3935	-0.0234	0.0037	2.98e-10	0.1512	0.0118	0.0475	0.8045
TSAT	rs10740134	10:65315433	REEP3	T	C	0.5129	0.0221	0.0036	8.91e-10	0.2932	0.0119	0.0432	0.7826
TSAT	rs2900478	12:21368797	SLCO1B1	T	A	0.1783	-0.0303	0.0047	1.38e-10	0.0205	n/a	n/a	n/a
TSAT	rs1958078	14:70354858	SMOC1	A	C	0.8647	0.0361	0.0054	1.72e-11	0.4931	0.0407	0.0395	0.3022
TSAT	rs7165401	15:45229327	SORD2P;TERB2	T	C	0.0941	-0.0541	0.0073	1.61e-13	0.9004	-0.0447	0.0547	0.4144
TSAT	rs77542162	17:67081278	ABCA6	A	G	0.0228	0.0698	0.0127	3.73e-08	n/a	n/a	n/a	n/a
TSAT	rs36152188	19:35949423	FFAR2;KRTDAP	A	T	0.313	-0.0297	0.0039	3.5e-14	0.1985	-0.0401	0.0401	0.317
TSAT	rs855791	22:37462936	TMPRSS6	A	G	0.5805	0.1748	0.0036	5.56e-510	0.0768	0.1552	0.0636	0.0147
TSAT	rs3747207	22:44324855	PNPLA3	G	A	0.2335	0.0244	0.0043	1.11e-08	0.1063	0.0582	0.0541	0.2824
TIBC	rs514595	1:46036960	AKR1A1;NASP	T	C	0.8451	0.0308	0.005	6.51e-10	0.7083	0.0229	0.0243	0.3454
TIBC	rs469721	1:91530001	ZNF644;HFM1	C	T	0.2129	-0.0359	0.0045	1.02e-15	0.1605	0.0559	0.0352	0.1121
TIBC	rs137891701	1:161468310	SDHC;FCGR2A	CTAACCACATTTTT	C	0.1291	0.0376	0.0064	4.86e-09	n/a	n/a	n/a	n/a
TIBC	rs6025	1:169519049	F5	C	T	0.026	-0.1052	0.0119	1.21e-18	n/a	n/a	n/a	n/a
TIBC	rs61830291	1:221001142	RNU6ATAC35P;LINC01352	A	C	0.0992	0.0364	0.0062	4.52e-09	n/a	n/a	n/a	n/a
TIBC	rs1435167	1:231502244	EGLN1	T	A	0.6273	-0.0244	0.0038	1.57e-10	n/a	n/a	n/a	n/a
TIBC	rs11336847	2:27749001	GCKR;C2orf16	AT	A	0.6644	-0.0345	0.0046	3.86e-14	n/a	n/a	n/a	n/a
TIBC	rs11900910	2:46557600	EPAS1	C	T	0.4508	0.0247	0.0037	2.08e-11	0.4412	-0.0066	0.0232	0.7756
TIBC	rs1861408	2:64924037	SERTAD2;LINC01800	C	T	0.7034	0.0249	0.004	7.84e-10	0.5667	0.0016	0.0232	0.9467
TIBC	rs13008704	2:190387487	WDR75;SLC40A1	C	T	0.5075	0.0411	0.0037	5.49e-29	0.077	0.061	0.0477	0.2007
TIBC	rs715	2:211543055	CPS1	T	C	0.2852	0.0249	0.004	4.5e-10	0.1715	-0.0026	0.0324	0.936
TIBC	rs781168893	3:124932695	SLC12A8;ZNF148	C	T	0.0026	-0.7468	0.0641	2.07e-31	n/a	n/a	n/a	n/a
TIBC	rs8177247	3:133479499	TF	T	G	0.3049	0.3665	0.0051	7.73e-1122	0.2279	0.2759	0.0277	2.66e-23
TIBC	rs760897340	3:145423900	DIPK2A;LNCSRLR	C	G	0.0011	-0.9733	0.1039	7.54e-21	n/a	n/a	n/a	n/a
TIBC	rs969672878	3:147672687	LOC440982;LINC02032	G	A	0.0011	-0.9008	0.103	2.29e-18	n/a	n/a	n/a	n/a
TIBC	rs11915082	3:195809139	TFRC	G	A	0.3886	0.0379	0.0037	1.3e-24	0.1449	0.0096	0.0358	0.7891
TIBC	rs11947277	4:3473751	DOK7	C	T	0.2661	0.0346	0.0041	5.16e-17	0.2925	0.0079	0.0254	0.7546
TIBC	rs185240714	5:52095934	PELO	C	A	0.0403	-0.0685	0.0094	2.38e-13	0.0184	0.0069	0.1139	0.9514
TIBC	rs1800562	6:26093141	HFE	G	A	0.0747	-0.4831	0.0079	6.94e-807	n/a	n/a	n/a	n/a
TIBC	rs56293029	6:135419039	HBS1L;MYB	C	A	0.2743	-0.0373	0.0043	9.21e-18	0.2291	-0.0328	0.0305	0.2819
TIBC	rs9987289	8:9183358	LOC157273	A	G	0.905	0.0369	0.0063	3.94e-09	0.8067	0.0118	0.029	0.6857
TIBC	rs1495743	8:18273300	NAT2;PSD3	G	C	0.7983	0.0494	0.0045	2.29e-28	n/a	n/a	n/a	n/a
TIBC	rs28601761	8:126500031	TRIB1;LINC00861	C	G	0.4215	0.0258	0.0037	3.09e-12	0.3226	0.0239	0.0239	0.3159
TIBC	rs41274050	10:52573772	A1CF	C	T	0.0081	0.1296	0.0221	4.83e-09	n/a	n/a	n/a	n/a
TIBC	rs174547	11:61570783	FADS1	T	C	0.3733	0.0492	0.0038	4.1e-39	0.0186	0.1171	0.1048	0.2642
TIBC	rs143878994	11:110468861	ARHGAP20	G	A	0.046	0.0488	0.0089	3.63e-08	n/a	n/a	n/a	n/a
TIBC	rs76895963	12:4384844	CCND2-AS1	T	G	0.0165	-0.0808	0.0147	4.15e-08	n/a	n/a	n/a	n/a
TIBC	rs3782735	12:6885076	LAG3	G	A	0.5981	0.0232	0.0039	2.37e-09	0.8278	-0.0409	0.03	0.1728
TIBC	rs1150975	12:32052422	LINC02422;RESF1	C	A	0.3474	0.0212	0.0039	4.08e-08	0.0895	-0.0082	0.0381	0.8289
TIBC	rs77371258	12:121029603	POP5;CABP1	C	A	0.0987	0.0437	0.006	3.53e-13	0.1971	0.024	0.0284	0.3968
TIBC	rs1680695	14:34408083	EGLN3	T	G	0.3547	-0.0247	0.0038	1.16e-10	0.0717	-0.0356	0.0541	0.5105
TIBC	rs12879801	14:70770582	ADAM21P1;SYNJ2BP-COX16	A	G	0.4522	0.0311	0.0036	1.48e-17	0.2038	-0.0093	0.0286	0.7451
TIBC	rs11159099	14:75235397	YLPM1	A	G	0.4817	-0.0295	0.0036	5.22e-16	0.0345	-0.0876	0.0757	0.2477
TIBC	rs17580	14:94847262	SERPINA1	T	A	0.0334	0.0631	0.0097	9.79e-11	n/a	n/a	n/a	n/a
TIBC	rs4775744	15:45385496	DUOX2	A	T	0.0903	0.0596	0.0064	1.97e-20	n/a	n/a	n/a	n/a
TIBC	rs8062982	16:53375645	CHD9;LOC643802	G	C	0.4012	0.0256	0.0037	6.65e-12	0.6313	0.0303	0.0246	0.2185
TIBC	rs34682685	16:72096227	HPR	G	A	0.1003	0.0425	0.006	1.2e-12	n/a	n/a	n/a	n/a
TIBC	rs17767742	16:79749005	MAF;MAFTRR	C	G	0.3087	0.0272	0.0039	3.11e-12	n/a	n/a	n/a	n/a
TIBC	rs2287322	17:1641035	WDR81	A	G	0.2389	0.0309	0.0043	8.92e-13	0.2454	0.0548	0.0267	0.0398
TIBC	rs1292072	17:57925649	VMP1;TUBD1	A	G	0.2239	0.0289	0.0044	5.03e-11	0.0551	0.0133	0.0478	0.78
TIBC	rs34284056	18:60203855	ZCCHC2	C	A	0.2635	-0.0232	0.0041	1.62e-08	0.0236	0.2139	0.0974	0.028
TIBC	rs111234557	19:19436229	MAU2	C	G	0.1212	-0.033	0.0056	4.03e-09	0.0187	-0.0501	0.1115	0.6531
TIBC	rs1672992	19:35556729	HPN-AS1	C	T	0.8484	0.0356	0.0053	1.38e-11	0.3473	0.0087	0.0241	0.7171
TIBC	rs12976652	19:46396610	MYPOP	T	C	0.1046	-0.05	0.0058	6.52e-18	0.0338	0.0612	0.0698	0.3807
TIBC	rs111981233	19:50016479	FCGRT	T	G	0.0651	0.0736	0.0071	1.82e-25	0.0237	0.1439	0.0865	0.0964
TIBC	rs2236252	20:17597531	RRBP1	C	T	0.1762	0.0394	0.0048	1.99e-16	0.0314	-0.0331	0.0747	0.6576
TIBC	rs1800961	20:43042364	HNF4A	C	T	0.0472	0.0534	0.0091	4e-09	n/a	n/a	n/a	n/a
TIBC	rs855791	22:37462936	TMPRSS6	A	G	0.5805	-0.0335	0.0036	4.8e-20	0.0768	-0.0161	0.0408	0.6926
Ferritin	rs477190	1:20898514	FAM43B;CDA	C	A	0.4042	-0.0192	0.0034	1.26e-08	0.0632	-0.0481	0.0456	0.2918
Ferritin	rs79052526	1:22572707	WNT4;MIR4418	G	A	0.0267	-0.1229	0.0112	3.83e-28	n/a	n/a	n/a	n/a
Ferritin	rs10801913	1:116214279	VANGL1	A	G	0.6979	-0.0222	0.0036	9.06e-10	0.5331	0.0084	0.0234	0.7188
Ferritin	rs6025	1:169519049	F5	C	T	0.026	0.1558	0.011	3.44e-45	n/a	n/a	n/a	n/a
Ferritin	rs551459670	1:220288690	IARS2	G	A	0.0102	0.1407	0.019	1.28e-13	n/a	n/a	n/a	n/a
Ferritin	rs1260326	2:27730940	GCKR	T	C	0.6544	-0.0234	0.0035	1.57e-11	0.0888	0.0053	0.0393	0.8925
Ferritin	rs6760824	2:29178319	WDR43;TOGARAM2	A	C	0.7529	-0.0311	0.0038	2.17e-16	0.6571	-0.0407	0.0239	0.0894
Ferritin	rs604126	2:111943200	BCL2L11;MIR4435-2HG	A	G	0.6856	0.02	0.0036	2.73e-08	0.9474	-0.0696	0.0591	0.2391
Ferritin	rs17050272	2:121306440	LINC01101;GLI2	G	A	0.4166	0.0209	0.0034	1.07e-09	0.0489	0.0359	0.0523	0.4931
Ferritin	rs17707216	2:188201256	ZSWIM2;CALCRL	G	A	0.0758	0.0381	0.0068	2.22e-08	n/a	n/a	n/a	n/a
Ferritin	rs7596205	2:190428193	SLC40A1	G	A	0.1021	0.0838	0.0055	1.32e-51	n/a	0.1262	0.2245	0.574
Ferritin	rs1250244	2:216297796	FN1	G	C	0.6572	0.0254	0.0036	2.29e-12	0.8092	0.0247	0.0348	0.4778
Ferritin	rs553656123	3:47033788	NBEAL2	G	A	0.008	0.1135	0.0199	1.09e-08	n/a	n/a	n/a	n/a
Ferritin	rs142350264	3:49594992	BSN	T	TGGA	0.0983	-0.0403	0.0067	1.73e-09	n/a	n/a	n/a	n/a
Ferritin	rs536826368	3:52453040	PHF7	C	T	0.0047	0.2905	0.0324	3.39e-19	n/a	n/a	n/a	n/a
Ferritin	rs533732725	3:54526076	CACNA2D3	C	G	0.0032	0.2602	0.0386	1.56e-11	n/a	n/a	n/a	n/a
Ferritin	rs10804630	3:133997989	RYK;LINC02004	T	C	0.1026	-0.0301	0.0055	4.15e-08	0.206	-0.0329	0.0281	0.2403
Ferritin	rs6822746	4:56257107	SRD5A3-AS1;TMEM165	G	A	0.3165	-0.0206	0.0035	6.32e-09	0.1854	-0.0044	0.0297	0.8813
Ferritin	rs4865796	5:53272664	ARL15	G	A	0.6813	0.0207	0.0036	6.38e-09	0.7668	-0.0127	0.0274	0.6424
Ferritin	rs79694859	5:59642035	PDE4D	G	A	0.0456	0.0514	0.0087	3.23e-09	n/a	n/a	n/a	n/a
Ferritin	rs35107257	5:68805616	OCLN	G	A	0.0581	0.0437	0.0076	1.08e-08	n/a	n/a	n/a	n/a
Ferritin	rs970079	5:98119864	RGMB	A	G	0.463	-0.0193	0.0033	7e-09	0.938	-0.0095	0.0513	0.8527
Ferritin	rs144861591	6:26072992	HIST1H1C;LOC108783645	C	T	0.0669	0.1292	0.0066	6.76e-85	n/a	n/a	n/a	n/a
Ferritin	rs35486885	6:32763506	HLA-DQB2;HLA-DOB	A	G	0.0377	-0.0561	0.0081	5.25e-12	n/a	n/a	n/a	n/a
Ferritin	rs13215052	6:41681835	TFEB	G	A	0.1113	-0.0317	0.0054	5.74e-09	0.0286	-0.151	0.1003	0.1322
Ferritin	rs36184164	6:43781092	VEGFA;LINC02537	T	G	0.1386	0.0356	0.0051	2.07e-12	n/a	n/a	n/a	n/a
Ferritin	rs2529440	7:30511794	NOD1	C	T	0.4496	-0.0347	0.0034	1.02e-24	0.9556	0.0613	0.0537	0.2534
Ferritin	rs4841429	8:10568529	C8orf74;SOX7	A	G	0.0788	0.0562	0.0062	1.59e-19	0.5762	0.0124	0.0241	0.6081
Ferritin	rs7009973	8:23374454	ENTPD4;SLC25A37	A	G	0.3378	0.0223	0.0036	3.74e-10	0.3167	-0.0063	0.0248	0.7993
Ferritin	rs189899297	8:87173917	ATP6V0D2;SLC7A13	T	A	0.2634	0.0214	0.0039	4.67e-08	n/a	n/a	n/a	n/a
Ferritin	rs681099	8:109218892	EIF3E	T	C	0.4547	-0.0189	0.0034	1.68e-08	0.5907	-0.0054	0.0253	0.8314
Ferritin	rs2954027	8:126485294	TRIB1;LINC00861	T	A	0.4896	-0.0235	0.0033	1.71e-12	0.5458	0.0382	0.0232	0.0996
Ferritin	rs7865362	9:33117965	B4GALT1	C	T	0.3468	0.0251	0.0035	7.47e-13	0.6516	-0.0035	0.0238	0.884
Ferritin	9:136139907	9:136139907	ABO	G	GAAACTGCC	n/a	0.0617	0.0048	2.48e-37	n/a	n/a	n/a	n/a
Ferritin	rs72775768	9:139324574	INPP5E	C	T	0.2586	-0.022	0.0037	4.18e-09	0.2941	-0.0246	0.0251	0.3274
Ferritin	rs9423600	10:5395670	LINC02561;UCN3	A	G	0.2675	0.0207	0.0038	4.82e-08	0.2779	-0.0202	0.0255	0.4283
Ferritin	rs17476364	10:71094504	HK1	T	C	0.0947	0.0421	0.0055	2.32e-14	n/a	n/a	n/a	n/a
Ferritin	rs704017	10:80819132	ZMIZ1-AS1	A	G	0.6224	-0.019	0.0034	2.61e-08	0.5267	0.0044	0.0222	0.8423
Ferritin	rs17112021	10:101343726	NKX2-3;SLC25A28	T	G	0.2754	0.0245	0.0038	1.97e-10	0.1629	0.016	0.0299	0.5916
Ferritin	rs12419620	11:2232553	MIR4686;ASCL2	T	G	0.1623	-0.0313	0.0045	5.65e-12	0.3094	0.0133	0.0252	0.5984
Ferritin	rs7102016	11:10127309	SBF2	C	T	0.5559	0.0184	0.0033	3.36e-08	0.4582	0.0071	0.0231	0.7597
Ferritin	rs12807014	11:47760078	FNBP4	T	C	0.2462	-0.0283	0.0038	7.34e-14	0.0133	n/a	n/a	n/a
Ferritin	rs4938939	11:60160838	MS4A7	G	A	0.2926	0.0221	0.0036	1.39e-09	0.3062	0.032	0.0245	0.1926
Ferritin	rs10750215	11:122505344	MIR100HG;UBASH3B	G	T	0.4173	0.0211	0.0037	1.46e-08	0.2937	0.0322	0.025	0.1973
Ferritin	rs161044	12:51382232	SLC11A2	T	C	0.9572	-0.0743	0.0078	1.14e-21	0.8033	-0.0083	0.0287	0.772
Ferritin	rs9512463	13:27528519	GPR12;USP12	T	C	0.7745	-0.0237	0.004	4.77e-09	0.2524	-0.0139	0.0259	0.5907
Ferritin	rs28715334	14:23635213	SLC7A8	G	T	0.2029	0.0244	0.0042	6.44e-09	0.4323	0.0003	0.0226	0.9879
Ferritin	rs996347	14:34410892	EGLN3	T	C	0.3411	0.0492	0.0035	9.04e-45	0.1506	0.0331	0.0324	0.3061
Ferritin	rs764195359	15:41974309	MGA	T	G	0.002	-0.3016	0.0506	2.57e-09	n/a	n/a	n/a	n/a
Ferritin	rs10685744	15:45378096	SORD;DUOX2	G	GTAAA	0.0813	-0.1472	0.0065	8.22e-113	n/a	n/a	n/a	n/a
Ferritin	rs12917564	15:65923746	SLC24A1	G	C	0.2064	-0.0242	0.0042	7.26e-09	0.1607	-0.0004	0.0315	0.9904
Ferritin	rs11634990	15:78771186	IREB2	T	C	0.1701	-0.0268	0.0045	2e-09	0.1215	-0.0338	0.0336	0.3152
Ferritin	rs8047501	16:392318	AXIN1	A	G	0.5974	-0.0257	0.0034	5.18e-14	0.8142	-0.0281	0.03	0.3481
Ferritin	rs3747602	16:4802386	ZNF500	G	T	0.6336	-0.019	0.0035	3.76e-08	0.4233	-0.0157	0.0247	0.5251
Ferritin	rs186021206	17:7069412	ASGR2;ASGR1	G	A	0.0047	0.2105	0.0243	4.3e-18	n/a	n/a	n/a	n/a
Ferritin	rs55789050	17:9793417	GLP2R	A	T	0.3541	-0.0264	0.0035	6.77e-14	0.0202	0.1895	0.1087	0.0812
Ferritin	rs62074125	17:44852612	WNT3	A	C	0.2884	0.0208	0.0038	3.75e-08	n/a	n/a	n/a	n/a
Ferritin	rs34523089	17:56436109	RNF43	C	T	0.1636	0.0662	0.0045	4.52e-48	n/a	n/a	n/a	n/a
Ferritin	rs2952290	17:66463383	PRKAR1A	G	A	0.7864	-0.0228	0.0041	1.91e-08	0.7375	-0.0786	0.0259	0.0024
Ferritin	rs4789111	17:72940481	OTOP3	T	C	0.8527	-0.0331	0.0047	1.28e-12	0.8089	0.047	0.0321	0.1427
Ferritin	rs708686	19:5840619	FUT6	C	T	0.2346	-0.0312	0.0039	6.79e-16	0.8518	0.0036	0.0319	0.9103
Ferritin	rs141253118	19:15314444	NOTCH3;EPHX3	G	A	0.0045	-0.1245	0.0228	4.6e-08	n/a	n/a	n/a	n/a
Ferritin	rs4808802	19:18577873	ELL	G	C	0.2291	0.0272	0.004	1.35e-11	0.5434	-0.0208	0.0231	0.368
Ferritin	rs192331981	19:49431144	NUCB1;DHDH	G	T	0.0169	0.1968	0.0138	2.11e-46	n/a	n/a	n/a	n/a
Ferritin	rs2595586	20:3607469	ATRN	A	G	0.4135	-0.019	0.0034	2.2e-08	n/a	n/a	n/a	n/a
Ferritin	rs6088374	20:30079334	LINC00028;HM13	T	C	0.169	-0.0374	0.0045	1.94e-16	0.7966	0.0482	0.0279	0.0839
Ferritin	rs56206139	20:39108705	LINC01370;MAFB	A	C	0.0782	0.0465	0.0064	3.33e-13	0.1132	-0.003	0.0351	0.9329
Ferritin	rs540828131	22:35782508	HMOX1	A	G	0.0069	-0.1595	0.0263	1.33e-09	n/a	n/a	n/a	n/a
Ferritin	rs2076085	22:37470041	TMPRSS6	C	A	0.5716	0.0413	0.0034	1.04e-34	0.7547	-0.0365	0.0264	0.1669
CHR:BP(hg19), chromosome and human genome build 19 base pair; EA, effect allele; OA, other allele; EAFreq, effect allele frequency; SE, standard error; P, additive model p value; TSAT, transferrin saturation; n/a, not available. HFE and TMPRSS6 data are highlighted in bold.
Transferrin iron binding capacity, TIBC (reported by Moksnes et al 2022) is compared with transferrin from current study. Transferrin (g/L) = 0.7 x TIBC [µg/dL] x 0.01.
